# Supplementary material for: Employing machine learning for reliable miRNA target identification in plants
Source: BMC Genomics. 2011 Dec 29;12:636. doi: 10.1186/1471-2164-12-636 (PMC3293931; doi:10.1186/1471-2164-12-636)
Supplement: Additional file 2 — miRNA target predictions made on rice transcriptome. This file contains result data on Rice transcriptome specific miRNA targets, with corresponding targeting miRNA, encoded interaction pattern differences and SVR score details. [file 1471-2164-12-636-S2.XLS]

## Sheet: Prediction made by p-TAREF on Rice transcriptome
Supplementary data 2: This file contains the targets predicted by p-TAREF on Rice transcriptome
Library miRNAs	GENE	Predicted miRNAs	Target Sequences	Interaction Difference	Start	End	SVM Result
ath-mir156a	ATLOC_Os01g11952LOC_Os01g11952.1	osa-miR156a	CUGCUC-CUCUCAUCUGCCAU	4	964	984	3.01288
ath-mir156a	ATLOC_Os03g06980LOC_Os03g06980.1	osa-miR156a	A-GCUCGAUCUGCUAUCUGUCAA	4	869	891	1.06694
ath-mir156a	ATLOC_Os01g04730LOC_Os01g04730.1	osa-miR156a	UUGCUGGCUAUGCUUCUGUCGG	4	907	929	1.7478
ath-mir156a	ATLOC_Os03g10930LOC_Os03g10930.1	osa-miR156a	AGACUCAAAUCUUCUGCUCUCAA	4	170	193	0.675729
ath-mir156a	ATLOC_Os02g51880LOC_Os02g51880.1	osa-miR156a	CGUCUUCAUUCUGCUUACUGCCAG	4	1153	1177	0.703682
ath-mir156a	ATLOC_Os05g30430LOC_Os05g30430.1	osa-miR156a	A-GCUCGCUCUCUUUUGAUCC	4	2373	2393	1.0324
ath-mir156a	ATLOC_Os06g22820LOC_Os06g22820.1	osa-miR156a	CUGCUC-CUCUCAUCUGCCAU	4	964	984	3.01288
ath-mir156a	ATLOC_Os06g23420LOC_Os06g23420.1	osa-miR156a	CUGCU-ACUCUGCUUCAAGUUG	4	40	61	0.555829
ath-mir156a	ATLOC_Os07g12140LOC_Os07g12140.1	osa-miR156a	CUGCUCACUCUCGUCGGUCGU	3	420	441	1.18747
ath-mir156a	ATLOC_Os02g37856LOC_Os02g37856.1	osa-miR156a	CUGCUCCCUCUC--CUGCAA	4	369	387	1.13104
ath-mir156a	ATLOC_Os06g21390LOC_Os06g21390.2	osa-miR156a	AUGAUCUCUCUGCUUCUGUGAG	4	1484	1506	2.20758
ath-mir156a	ATLOC_Os06g50910LOC_Os06g50910.1	osa-miR156a	CUGCUCACUCUCGUCGGUCGU	4	420	441	1.18747
ath-mir156a	ATLOC_Os02g28720LOC_Os02g28720.1	osa-miR156a	CUGCUC-CUCUCAUCUGCCAU	4	964	984	3.01288
ath-mir156a	ATLOC_Os02g49992LOC_Os02g49992.3	osa-miR156a	UCUCAGAUCUCUCAUUCUGUCU	4	1647	1669	0.918762
ath-mir156a	ATLOC_Os03g18130LOC_Os03g18130.1	osa-miR156a	A-GUUCCCU-UCUUCUGCUCAA	4	1190	1210	0.334771
ath-mir156a	ATLOC_Os03g30934LOC_Os03g30934.5	osa-miR156a	CUGCUC-CUCUCAUCUGCCAU	4	964	984	3.01288
ath-mir156a	ATLOC_Os05g48800LOC_Os05g48800.3	osa-miR156a	UUGCUAA-UCACUUCUGUGAG	4	719	739	1.59567
ath-mir156a	ATLOC_Os03g30550LOC_Os03g30550.1	osa-miR156a	A-GCUCGAUCUGCUAUCUGUCAA	4	869	891	1.06694
ath-mir156b	ATLOC_Os09g23820LOC_Os09g23820.1	osa-miR156a	UUGCUGAUGCUCUUCUUGUCAU	4	1331	1353	0.932454
ath-mir156b	ATLOC_Os05g34730LOC_Os05g34730.1	osa-miR156a	A-GCUC-CUCUCUGCUCGUCGC	4	145	165	1.89662
ath-mir156b	ATLOC_Os05g16200LOC_Os05g16200.1	osa-miR156a	GGACUCACCCU-UUCUGGUCAU	4	542	563	0.303966
ath-mir156b	ATLOC_Os01g52330LOC_Os01g52330.1	osa-miR156a	UUGCU-GCUCUCUGCUGUCC	4	960	979	0.359404
ath-mir156b	ATLOC_Os04g43690LOC_Os04g43690.2	osa-miR156a	CUGUAAUCAAUCUCUUCCAGUCAU	3	1694	1718	1.39661
ath-mir156b	ATLOC_Os04g48950LOC_Os04g48950.1	osa-miR156a	AUG-UCAGUCCCU-CUGUCAC	4	12656	12675	1.69284
ath-mir156b	ATLOC_Os03g16890LOC_Os03g16890.1	osa-miR156a	UUGCUGAUGCUCUUCUUGUCAU	4	1331	1353	0.932454
ath-mir156b	ATLOC_Os10g41390LOC_Os10g41390.1	osa-miR156a	UUGCUGAUGCUCUUCUUGUCAU	4	1331	1353	0.932454
ath-mir156b	ATLOC_Os01g01689LOC_Os01g01689.1	osa-miR156a	AUGAGAAUUCUCUUCUGUCC	4	1097	1117	0.151197
ath-mir156b	ATLOC_Os03g01190LOC_Os03g01190.1	osa-miR156a	A-GCUCGCUCUCUUUUGAUCC	4	2373	2393	1.0324
ath-mir156b	ATLOC_Os05g15040LOC_Os05g15040.3	osa-miR156a	UCUCUCUCUCUCU-CUCUCU	4	324	343	0.0553686
ath-mir156b	ATLOC_Os11g03470LOC_Os11g03470.1	osa-miR156a	UUGCUAA-UCACUUCUGUGAG	4	719	739	1.59567
ath-mir156b	ATLOC_Os12g08300LOC_Os12g08300.1	osa-miR156a	UUGCUCCAUGCUCUUCUGUUG	4	3163	3184	0.130054
ath-mir156b	ATLOC_Os01g39380LOC_Os01g39380.1	osa-miR156a	A-GCUCGAUCUGCUAUCUGUCAA	4	869	891	1.06694
ath-mir156b	ATLOC_Os02g49992LOC_Os02g49992.2	osa-miR156a	A-GCUCCCUCAUCGUGCUGUCU	4	2357	2378	0.0390955
ath-mir156c	ATLOC_Os04g02000LOC_Os04g02000.1	osa-miR156a	A-GUUCCCU-UCUUCUGCUCAA	4	1190	1210	0.334771
ath-mir156c	ATLOC_Os10g39570LOC_Os10g39570.1	osa-miR156a	UUGCUCUCACAUCUUACUCUGG	4	970	992	0.160938
ath-mir156c	ATLOC_Os06g36700LOC_Os06g36700.1	osa-miR156a	CGAGGGUCUCU-UCUUCUGCCAC	3	255	277	1.87353
ath-mir156c	ATLOC_Os10g08550LOC_Os10g08550.1	osa-miR156a	CUGCUC-CUCUCAUCUGCCAU	4	964	984	3.01288
ath-mir156c	ATLOC_Os06g17970LOC_Os06g17970.1	osa-miR156a	AUGAGAAUUCUCUUCUGUCC	4	1097	1117	0.151197
ath-mir156c	ATLOC_Os07g07560LOC_Os07g07560.1	osa-miR156a	GGACUCACCCU-UUCUGGUCAU	4	542	563	0.303966
ath-mir156c	ATLOC_Os04g47870LOC_Os04g47870.1	osa-miR156a	UCUCAGAUCUCUCAUUCUGUCU	4	1647	1669	0.918762
ath-mir156c	ATLOC_Os01g03830LOC_Os01g03830.1	osa-miR156a	CUGUAAUCAAUCUCUUCCAGUCAU	3	1694	1718	1.39661
ath-mir156c	ATLOC_Os04g32100LOC_Os04g32100.1	osa-miR156a	CGCCAUCACUCUCCUUCUCGUCGG	3	270	294	3.55511
ath-mir156c	ATLOC_Os05g19970LOC_Os05g19970.1	osa-miR156a	AGUGCUGACUAUGUUCUGCUCU	4	1399	1421	2.14806
ath-mir156c	ATLOC_Os05g47880LOC_Os05g47880.1	osa-miR156a	CUGCUCCCUCUUUUCUUGUCAG	3	781	803	1.19235
ath-mir156c	ATLOC_Os06g30820LOC_Os06g30820.1	osa-miR156a	CUGCUCCCUCUUUUCUUGUCAG	2	781	803	1.19235
ath-mir156c	ATLOC_Os04g56670LOC_Os04g56670.1	osa-miR156a	A-GCUC-CUCUCUGCUCGUCGC	4	145	165	1.89662
ath-mir156c	ATLOC_Os11g29190LOC_Os11g29190.1	osa-miR156a	AUGCU-GCUC-CUUCUGAUCC	4	632	651	0.703303
ath-mir156c	ATLOC_Os01g57490LOC_Os01g57490.1	osa-miR156a	CUGCU-ACUCUGCUUCAAGUUG	4	40	61	0.555829
ath-mir156c	ATLOC_Os02g32960LOC_Os02g32960.1	osa-miR156a	A-GCUCGAUCUGCUAUCUGUCAA	4	869	891	1.06694
ath-mir156c	ATLOC_Os03g50880LOC_Os03g50880.1	osa-miR156a	CGCCAUCACUCUCCUUCUCGUCGG	4	270	294	3.55511
ath-mir156c	ATLOC_Os06g48880LOC_Os06g48880.1	osa-miR156a	A-GCUCGAUCUGCUAUCUGUCAA	4	869	891	1.06694
ath-mir156c	ATLOC_Os06g51370LOC_Os06g51370.1	osa-miR156a	A-GCUCCCUC-CUUAUGAUCC	4	140	159	1.78338
ath-mir156c	ATLOC_Os01g69190LOC_Os01g69190.1	osa-miR156a	A-GCUC-CUCUCUGCUCGUCGC	4	145	165	1.89662
ath-mir156d	ATLOC_Os08g41480LOC_Os08g41480.1	osa-miR156a	CUGCUCCCUCUUUUCUUGUCAG	3	781	803	1.19235
ath-mir156d	ATLOC_Os04g47040LOC_Os04g47040.1	osa-miR156a	UUGCUGAUGCUCUUCUUGUCAU	4	1331	1353	0.932454
ath-mir156d	ATLOC_Os05g24010LOC_Os05g24010.3	osa-miR156a	AUGAUCUCUCUGCUUCUGUGAG	3	1484	1506	2.20758
ath-mir156d	ATLOC_Os01g67530LOC_Os01g67530.1	osa-miR156a	AGCAUCACCUCCAUUGCUGUCAA	4	877	900	0.660792
ath-mir156d	ATLOC_Os02g32410LOC_Os02g32410.1	osa-miR156a	AUGCUUAAUCG-UUCUGUGAA	4	2104	2124	0.967956
ath-mir156d	ATLOC_Os05g10640LOC_Os05g10640.1	osa-miR156a	CUGCUGCAUCUUCUUCU-UCAC	4	86	107	2.00928
ath-mir156d	ATLOC_Os07g24680LOC_Os07g24680.1	osa-miR156a	CUGCUGCAUCUUCUUCU-UCAC	4	86	107	2.00928
ath-mir156d	ATLOC_Os07g49520LOC_Os07g49520.1	osa-miR156a	A-GCUCCCUC-CUUAUGAUCC	4	140	159	1.78338
ath-mir156d	ATLOC_Os01g42850LOC_Os01g42850.2	osa-miR156a	CGCCAUCACUCUCCUUCUCGUCGG	4	270	294	3.55511
ath-mir156d	ATLOC_Os01g49030LOC_Os01g49030.1	osa-miR156a	UUGCUCCAUGCUCUUCUGUUG	4	3163	3184	0.130054
ath-mir156d	ATLOC_Os02g09310LOC_Os02g09310.1	osa-miR156a	A-GCUCCCUCAUCGUGCUGUCU	4	2357	2378	0.0390955
ath-mir156d	ATLOC_Os02g29380LOC_Os02g29380.1	osa-miR156a	AUGCU-GCUC-CUUCUGAUCC	4	632	651	0.703303
ath-mir156d	ATLOC_Os05g01256LOC_Os05g01256.1	osa-miR156a	UGUGCCUCAGUCAUUCUUCUCGUCAC	4	1433	1459	1.65864
ath-mir156d	ATLOC_Os07g18158LOC_Os07g18158.1	osa-miR156a	CGAGGGUCUCU-UCUUCUGCCAC	3	255	277	1.87353
ath-mir156d	ATLOC_Os01g10980LOC_Os01g10980.1	osa-miR156a	UUGCU-GCUCUCUGCUGUCC	4	960	979	0.359404
ath-mir156e	ATLOC_Os08g04780LOC_Os08g04780.1	osa-miR156a	A-GCUCCCUCAUCGUGCUGUCU	4	2357	2378	0.0390955
ath-mir156e	ATLOC_Os04g41580LOC_Os04g41580.1	osa-miR156a	A-GCUC-CUCUCUGCUCGUCGC	4	145	165	1.89662
ath-mir156e	ATLOC_Os06g30894LOC_Os06g30894.2	osa-miR156a	AGCAUCAGUCAUAUGCUGUCAC	4	1773	1795	1.10313
ath-mir156e	ATLOC_Os01g07740LOC_Os01g07740.1	osa-miR156a	UGUGAAGAACACUCUUCCUGUCAG	4	2064	2088	1.00949
ath-mir156e	ATLOC_Os02g47130LOC_Os02g47130.1	osa-miR156a	UUGCUGAUGCUCUUCUUGUCAU	4	1331	1353	0.932454
ath-mir156e	ATLOC_Os03g63530LOC_Os03g63530.1	osa-miR156a	UUGCACGCUAUUCUUCUCUCAU	4	1199	1221	0.614225
ath-mir156e	ATLOC_Os02g26614LOC_Os02g26614.1	osa-miR156a	UGUGCCUCAGUCAUUCUUCUCGUCAC	4	1433	1459	1.65864
ath-mir156e	ATLOC_Os03g42780LOC_Os03g42780.1	osa-miR156a	CUGCUC-CUCUCAUCUGCCAU	4	964	984	3.01288
ath-mir156e	ATLOC_Os02g22480LOC_Os02g22480.1	osa-miR156a	UCUCAGAUCUCUCAUUCUGUCU	4	1647	1669	0.918762
ath-mir156e	ATLOC_Os03g58520LOC_Os03g58520.1	osa-miR156a	GGACUCACCCU-UUCUGGUCAU	3	542	563	0.303966
ath-mir156e	ATLOC_Os04g48950LOC_Os04g48950.1	osa-miR156a	AUCCUCUC---CUUCUGUCAA	4	2017	2035	0.641938
ath-mir156e	ATLOC_Os06g11370LOC_Os06g11370.1	osa-miR156a	AGCAUCACCUCCAUUGCUGUCAA	4	877	900	0.660792
ath-mir156e	ATLOC_Os01g63020LOC_Os01g63020.1	osa-miR156a	CGAGGGUCUCU-UCUUCUGCCAC	3	255	277	1.87353
ath-mir156f	ATLOC_Os01g54515LOC_Os01g54515.1	osa-miR156a	CGUCUUCAUUCUGCUUACUGCCAG	4	1153	1177	0.703682
ath-mir156f	ATLOC_Os05g02940LOC_Os05g02940.1	osa-miR156a	CUGCUCCCUCUUUUCUUGUCAG	4	781	803	1.19235
ath-mir156f	ATLOC_Os05g34730LOC_Os05g34730.1	osa-miR156a	AUCCUCUC---CUUCUGUCAA	4	2017	2035	0.641938
ath-mir156f	ATLOC_Os07g18158LOC_Os07g18158.1	osa-miR156a	UUGCACGCUAUUCUUCUCUCAU	4	1199	1221	0.614225
ath-mir156f	ATLOC_Os03g37580LOC_Os03g37580.3	osa-miR156a	AUGAUCUCUCUGCUUCUGUGAG	4	1484	1506	2.20758
ath-mir156f	ATLOC_Os05g01256LOC_Os05g01256.1	osa-miR156a	CUGCUC-CUCUCAUCUGCCAU	4	964	984	3.01288
ath-mir156f	ATLOC_Os01g43050LOC_Os01g43050.1	osa-miR156a	UUGCU-GCUCUCUGCUGUCC	4	960	979	0.359404
ath-mir156f	ATLOC_Os01g60040LOC_Os01g60040.1	osa-miR156a	A-GCUCCCUC-CUUAUGAUCC	4	140	159	1.78338
ath-mir156f	ATLOC_Os03g13240LOC_Os03g13240.2	osa-miR156a	CUGCUCACGCCCUCUUUGUCAA	4	2066	2088	0.959254
ath-mir156f	ATLOC_Os04g32880LOC_Os04g32880.4	osa-miR156a	AUGCUGUUUCAUCUUCUGU-G	4	428	448	0.831457
ath-mir156f	ATLOC_Os04g51970LOC_Os04g51970.1	osa-miR156a	AUGCU-GCUC-CUUCUGAUCC	4	632	651	0.703303
ath-mir156f	ATLOC_Os06g14050LOC_Os06g14050.1	osa-miR156a	GGACUCACCCU-UUCUGGUCAU	4	542	563	0.303966
ath-mir156f	ATLOC_Os07g02590LOC_Os07g02590.1	osa-miR156a	UUGCUAA-UCACUUCUGUGAG	4	719	739	1.59567
ath-mir156f	ATLOC_Os01g55200LOC_Os01g55200.1	osa-miR156a	A-GCUCGAUCUGCUAUCUGUCAA	4	869	891	1.06694
ath-mir156f	ATLOC_Os02g01520LOC_Os02g01520.1	osa-miR156a	AUGCUUAAUCG-UUCUGUGAA	4	2104	2124	0.967956
ath-mir156g	ATLOC_Os01g60040LOC_Os01g60040.1	osa-miR156a	UUGCUAA-UCACUUCUGUGAG	3	719	739	1.59567
ath-mir156g	ATLOC_Os01g64900LOC_Os01g64900.1	osa-miR156a	CUGCUCCCUCUUUUCUUGUCAG	3	781	803	1.19235
ath-mir156g	ATLOC_Os08g21840LOC_Os08g21840.1	osa-miR156a	AGUGCUCAAUCU--UCGGUCAG	4	15	35	1.67369
ath-mir156g	ATLOC_Os05g24970LOC_Os05g24970.1	osa-miR156a	AUGAUCUCUCUGCUUCUGUGAG	3	1484	1506	2.20758
ath-mir156g	ATLOC_Os12g03950LOC_Os12g03950.1	osa-miR156a	G-GCUCCCUCU--UCCGUCU	4	22	39	0.771206
ath-mir156g	ATLOC_Os08g02730LOC_Os08g02730.1	osa-miR156a	CGCCUUCCCUCUCC-CUGCCU	4	42	62	1.86617
ath-mir156g	ATLOC_Os11g04730LOC_Os11g04730.1	osa-miR156a	CUGUAAUCAAUCUCUUCCAGUCAU	4	1694	1718	1.39661
ath-mir156g	ATLOC_Os03g52030LOC_Os03g52030.1	osa-miR156a	CGUGCUCCACUCGCUCCUGCGC	4	381	403	0.875816
ath-mir156g	ATLOC_Os01g10930LOC_Os01g10930.1	osa-miR156a	C--CUCCCUCUCU-CUCUCC	4	36	53	1.21532
ath-mir156g	ATLOC_Os01g12420LOC_Os01g12420.1	osa-miR156a	A-GCUCCCUCAUCGUGCUGUCU	4	2357	2378	0.0390955
ath-mir156g	ATLOC_Os02g06410LOC_Os02g06410.1	osa-miR156a	C-GCUCCUGCUCUUC-GUCC	4	254	272	2.21478
ath-mir156g	ATLOC_Os02g53700LOC_Os02g53700.1	osa-miR156a	UCUCUCUCUCUCU-CUCUCU	4	324	343	0.0553686
ath-mir156g	ATLOC_Os06g23060LOC_Os06g23060.1	osa-miR156a	AUGCUUAAUCG-UUCUGUGAA	4	2104	2124	0.967956
ath-mir156g	ATLOC_Os06g41930LOC_Os06g41930.2	osa-miR156a	CGCCAUCACUCUCCUUCUCGUCGG	4	270	294	3.55511
ath-mir156g	ATLOC_Os01g44394LOC_Os01g44394.1	osa-miR156a	A-GCUCGCUCUCUUUUGAUCC	3	2373	2393	1.0324
ath-mir156g	ATLOC_Os03g15750LOC_Os03g15750.1	osa-miR156a	G-GCUCCC-CUCC-CUGUCU	4	474	491	1.08296
ath-mir156g	ATLOC_Os08g44010LOC_Os08g44010.1	osa-miR156a	CUGCACAAUC-CUUCUGCAG	4	397	416	0.913657
ath-mir156g	ATLOC_Os01g72990LOC_Os01g72990.2	osa-miR156a	C-GCUCCUGCUCUUC-GUCC	4	254	272	2.21478
ath-mir156g	ATLOC_Os02g42310LOC_Os02g42310.1	osa-miR156a	AGUGCUGACUAUGUUCUGCUCU	4	1399	1421	2.14806
ath-mir156g	ATLOC_Os03g14980LOC_Os03g14980.2	osa-miR156a	GGACUCACCCU-UUCUGGUCAU	4	542	563	0.303966
ath-mir156g	ATLOC_Os03g40780LOC_Os03g40780.1	osa-miR156a	AUG-UCAC-CUCUUAUGUGGA	4	206	225	1.36256
ath-mir156h	ATLOC_Os03g63810LOC_Os03g63810.1	osa-miR156a	AUGCUCACUCAGCUUGUGGCAU	4	757	779	1.50203
ath-mir156h	ATLOC_Os11g12620LOC_Os11g12620.1	osa-miR156a	AGUUGUCUCUGCUAAUUCUGUGCAU	4	1557	1582	0.617639
ath-mir156h	ATLOC_Os10g03640LOC_Os10g03640.1	osa-miR156a	UUGCUGAUGCUCUUCUUGUCAU	3	1331	1353	0.932454
ath-mir156h	ATLOC_Os06g41384LOC_Os06g41384.1	osa-miR156a	AUG-UCAGUCCCU-CUGUCAC	4	12656	12675	1.69284
ath-mir156h	ATLOC_Os01g66940LOC_Os01g66940.1	osa-miR156a	CUGCUCACUCUCGUCGGUCGU	4	420	441	1.18747
ath-mir156h	ATLOC_Os03g06060LOC_Os03g06060.1	osa-miR156a	AGCAUCACCUCCAUUGCUGUCAA	3	877	900	0.660792
ath-mir156h	ATLOC_Os03g06950LOC_Os03g06950.1	osa-miR156a	CGAGGGUCUCU-UCUUCUGCCAC	4	255	277	1.87353
ath-mir156h	ATLOC_Os03g17300LOC_Os03g17300.2	osa-miR156a	CUGCUCAACGUCUUC-GUCGC	4	346	366	1.25539
ath-mir156h	ATLOC_Os04g52340LOC_Os04g52340.1	osa-miR156a	UUGCUGAUGCUCUUCUUGUCAU	4	1331	1353	0.932454
ath-mir156h	ATLOC_Os08g06200LOC_Os08g06200.1	osa-miR156a	UUGCUGGCUAUGCUUCUGUCGG	4	907	929	1.7478
ath-mir156h	ATLOC_Os10g21940LOC_Os10g21940.1	osa-miR156a	CUGCUCCCUCUUUUCUUGUCAG	4	781	803	1.19235
ath-mir156h	ATLOC_Os01g71450LOC_Os01g71450.1	osa-miR156a	CUGCUUUCUUCGUCUUCAUGUCU	3	113	136	1.86154
ath-mir156h	ATLOC_Os04g32880LOC_Os04g32880.4	osa-miR156a	UUGCUCCAUGCUCUUCUGUUG	4	3163	3184	0.130054
ath-mir156h	ATLOC_Os06g13650LOC_Os06g13650.3	osa-miR156a	AGCCUCCCCACCCUCCUUCUGUCC	4	38	62	1.14745
ath-mir156h	ATLOC_Os01g13000LOC_Os01g13000.1	osa-miR156a	CUGCUGCACUGGCACCUGUCAC	4	404	426	1.37323
ath-mir156h	ATLOC_Os01g54080LOC_Os01g54080.1	osa-miR156a	AUG-UCAGUCCCU-CUGUCAC	4	12656	12675	1.69284
ath-mir156h	ATLOC_Os02g23890LOC_Os02g23890.1	osa-miR156a	UUGCUGAACAGCUUCUGUCAG	4	1145	1166	0.832936
ath-mir156h	ATLOC_Os03g53530LOC_Os03g53530.1	osa-miR156a	CUGCUC-CUCUCAUCUGCCAU	4	964	984	3.01288
ath-mir156h	ATLOC_Os04g32920LOC_Os04g32920.3	osa-miR156a	UUGCUCCAUGCUCUUCUGUUG	4	3163	3184	0.130054
ath-mir156h	ATLOC_Os04g52040LOC_Os04g52040.3	osa-miR156a	AGUUGUCUCUGCUAAUUCUGUGCAU	4	1557	1582	0.617639
ath-mir156h	ATLOC_Os07g03210LOC_Os07g03210.1	osa-miR156a	CUGCUCAACGUCUUC-GUCGC	4	346	366	1.25539
ath-mir156h	ATLOC_Os01g15390LOC_Os01g15390.1	osa-miR156a	CUGCUCACUGACGUACUGAUCAA	4	604	627	0.904825
ath-mir156h	ATLOC_Os01g40990LOC_Os01g40990.3	osa-miR156a	UUGCU-GCUCUCUGCUGUCC	4	960	979	0.359404
ath-mir156h	ATLOC_Os02g33320LOC_Os02g33320.3	osa-miR156a	GGUGCUGCACUCAAUGCUGUGCAG	4	1081	1105	0.537411
ath-mir157a	ATLOC_Os04g47040LOC_Os04g47040.1	osa-miR156a	AGUGCCUCAGCCUCUUGCUGCAG	4	938	961	0.714812
ath-mir157a	ATLOC_Os06g36160LOC_Os06g36160.1	osa-miR156a	UUGCU-GCUCUCUGCUGUCC	4	960	979	0.359404
ath-mir157a	ATLOC_Os11g03060LOC_Os11g03060.1	osa-miR156a	CUGCUCAUUAUCAUGUUCUGUGGG	4	3032	3056	0.656224
ath-mir157b	ATLOC_Os02g04810LOC_Os02g04810.1	osa-miR156a	AUGAUCUCUCUGCUUCUGUGAG	4	1484	1506	2.20758
ath-mir157c	ATLOC_Os04g24820LOC_Os04g24820.1	osa-miR156a	CUGCUCACGCCCUCUUUGUCAA	4	2066	2088	0.959254
ath-mir157d	ATLOC_Os09g22510LOC_Os09g22510.1	osa-miR156a	AGUUGUCUCUGCUAAUUCUGUGCAU	4	1557	1582	0.617639
ath-mir157d	ATLOC_Os01g08160LOC_Os01g08160.1	osa-miR156a	UUGCUAA-UCACUUCUGUGAG	4	719	739	1.59567
ath-mir157d	ATLOC_Os02g36960LOC_Os02g36960.2	osa-miR156a	GGCCUCACCGUGUCUUUUGUCGA	4	706	729	0.290765
ath-mir157d	ATLOC_Os03g04960LOC_Os03g04960.4	osa-miR156a	UUGCACGCUAUUCUUCUCUCAU	4	1199	1221	0.614225
ath-mir157d	ATLOC_Os03g07739LOC_Os03g07739.1	osa-miR156a	AGCAUCACCUCCAUUGCUGUCAA	4	877	900	0.660792
ath-mir157d	ATLOC_Os01g42810LOC_Os01g42810.1	osa-miR156a	CUGCUCAACGUCUUC-GUCGC	4	346	366	1.25539
ath-mir159a	ATLOC_Os01g06450LOC_Os01g06450.1	osa-miR156a	CUGCUCCCUCUUUUCUUGUCAG	4	781	803	1.19235
ath-mir159a	ATLOC_Os09g23730LOC_Os09g23730.1	osa-miR156a	AGUGCUCAAUCU--UCGGUCAG	4	15	35	1.67369
ath-mir159a	ATLOC_Os06g38480LOC_Os06g38480.2	osa-miR156a	CUGUAAUCAAUCUCUUCCAGUCAU	4	1694	1718	1.39661
ath-mir159a	ATLOC_Os03g20300LOC_Os03g20300.1	osa-miR156a	A-GCUCCCUCAUCGUGCUGUCU	4	2357	2378	0.0390955
ath-mir159a	ATLOC_Os01g68324LOC_Os01g68324.2	osa-miR156a	A-GCUCCCUCAUCGUGCUGUCU	4	2357	2378	0.0390955
ath-mir159a	ATLOC_Os03g21520LOC_Os03g21520.1	osa-miR156a	AUGCUCACUCAGCUUGUGGCAU	4	757	779	1.50203
ath-mir159a	ATLOC_Os06g23310LOC_Os06g23310.1	osa-miR156a	A-GCUCCCUCAUCGUGCUGUCU	4	2357	2378	0.0390955
ath-mir159a	ATLOC_Os01g56940LOC_Os01g56940.1	osa-miR156a	CUGC-CAUUCCUAUUGUGUCAG	4	455	476	0.89572
ath-mir159b	ATLOC_Os02g12580LOC_Os02g12580.1	osa-miR156a	G-GCUCG-UCGCUGCUGUCC	4	814	832	1.78162
ath-mir159b	ATLOC_Os04g28090LOC_Os04g28090.1	osa-miR156a	GGACUCACCCU-UUCUGGUCAU	4	542	563	0.303966
ath-mir159b	ATLOC_Os04g48750LOC_Os04g48750.1	osa-miR156a	CUGC-CAUUCUACACUGUCU	4	1447	1466	1.58649
ath-mir159b	ATLOC_Os06g08730LOC_Os06g08730.1	osa-miR156a	CUGCUCCCUCUUUUCUUGUCAG	3	781	803	1.19235
ath-mir159b	ATLOC_Os01g50690LOC_Os01g50690.1	osa-miR156a	CUGCACAAUC-CUUCUGCAG	4	397	416	0.913657
ath-mir159b	ATLOC_Os03g27700LOC_Os03g27700.1	osa-miR156a	AUGAUCUCUCUGCUUCUGUGAG	4	1484	1506	2.20758
ath-mir159b	ATLOC_Os03g45300LOC_Os03g45300.1	osa-miR156a	CUGCUGAUUUACUACUGCUGUCC	4	557	580	0.89387
ath-mir159b	ATLOC_Os06g22030LOC_Os06g22030.1	osa-miR156a	UUGC-CAUUCUCUACCGU-A	4	1019	1037	0.0711014
ath-mir159b	ATLOC_Os03g53630LOC_Os03g53630.1	osa-miR156a	CUGCUC-CUCUCAUCUGCCAU	4	964	984	3.01288
ath-mir159c	ATLOC_Os07g23244LOC_Os07g23244.1	osa-miR156a	CUGCUCCCUCUUUUCUUGUCAG	4	781	803	1.19235
ath-mir159c	ATLOC_Os05g16030LOC_Os05g16030.1	osa-miR156a	CGCCAUCACUCUCCUUCUCGUCGG	4	270	294	3.55511
ath-mir159c	ATLOC_Os08g44010LOC_Os08g44010.1	osa-miR156a	AUGAUCUCUCUGCUUCUGUGAG	4	1484	1506	2.20758
ath-mir159c	ATLOC_Os02g47840LOC_Os02g47840.1	osa-miR156a	AUGCCCAAUCUCUUCUC---	4	1	1	0.996875
ath-mir159c	ATLOC_Os03g49800LOC_Os03g49800.1	osa-miR156a	A-GCUCCCUCAUCGUGCUGUCU	3	2357	2378	0.0390955
ath-mir159c	ATLOC_Os05g38280LOC_Os05g38280.1	osa-miR156a	AUGAUCUCUCUGCUUCUGUGAG	4	1484	1506	2.20758
ath-mir159c	ATLOC_Os06g21480LOC_Os06g21480.1	osa-miR156a	UUGCAUCAAGGUCUUCUGCAA	4	2377	2398	0.916893
ath-mir159c	ATLOC_Os03g10400LOC_Os03g10400.2	osa-miR156a	UUGCU-GCUCUCUGCUGUCC	3	960	979	0.359404
ath-mir159c	ATLOC_Os03g53760LOC_Os03g53760.1	osa-miR156a	UUGCUGGCUAUGCUUCUGUCGG	4	907	929	1.7478
ath-mir160a	ATLOC_Os03g55220LOC_Os03g55220.1	osa-miR156a	CGUG-UCGCUGCUGUUCUGCCAC	4	357	379	2.07918
ath-mir160a	ATLOC_Os05g44320LOC_Os05g44320.2	osa-miR156a	CUGCUCCCUCUUUUCUUGUCAG	4	781	803	1.19235
ath-mir160a	ATLOC_Os03g15430LOC_Os03g15430.2	osa-miR156a	AUGAUCUCUCUGCUUCUGUGAG	3	1484	1506	2.20758
ath-mir160a	ATLOC_Os03g15650LOC_Os03g15650.1	osa-miR156a	CUGCUCACUCUCGUCGGUCGU	4	420	441	1.18747
ath-mir160b	ATLOC_Os05g14380LOC_Os05g14380.1	osa-miR156a	CUGCUCACUCUCGUCGGUCGU	4	420	441	1.18747
ath-mir161.1	ATLOC_Os01g41880LOC_Os01g41880.1	osa-miR156a	UUGUUCAUCCCCUUCUCGUCU	4	536	557	2.3009
ath-mir161.1	ATLOC_Os01g50340LOC_Os01g50340.1	osa-miR156a	AUGAUCUCUCUGCUUCUGUGAG	4	1484	1506	2.20758
ath-mir161.1	ATLOC_Os03g38710LOC_Os03g38710.1	osa-miR156a	CUGCUCACGCCCUCUUUGUCAA	4	2066	2088	0.959254
ath-mir161.1	ATLOC_Os06g50890LOC_Os06g50890.2	osa-miR156a	AUGGUCGUCUCAUCAUCUACGUCAA	4	298	323	0.229117
ath-mir162a	ATLOC_Os07g49260LOC_Os07g49260.1	osa-miR156a	A-GCUCACUCUGCUUCCUGAAUCGA	4	338	362	0.655187
ath-mir162b	ATLOC_Os05g24684LOC_Os05g24684.1	osa-miR156a	A-GCUCACUCUGCUUCCUGAAUCGA	4	338	362	0.655187
ath-mir164a	ATLOC_Os12g44130LOC_Os12g44130.1	osa-miR156a	GGACUCACCCU-UUCUGGUCAU	4	542	563	0.303966
ath-mir164a	ATLOC_Os02g14770LOC_Os02g14770.3	osa-miR156a	AUGAUCUCUCUGCUUCUGUGAG	4	1484	1506	2.20758
ath-mir164a	ATLOC_Os03g06240LOC_Os03g06240.2	osa-miR156a	C-GC-CACCCUCUUC-GUCGG	4	147	165	0.50009
ath-mir164a	ATLOC_Os01g52330LOC_Os01g52330.1	osa-miR156a	CUGCUCACGCCCUCUUUGUCAA	4	2066	2088	0.959254
ath-mir164a	ATLOC_Os03g20700LOC_Os03g20700.2	osa-miR156a	AUG-UCAGUCCCU-CUGUCAC	4	12656	12675	1.69284
ath-mir164a	ATLOC_Os04g36700LOC_Os04g36700.1	osa-miR156a	GGACUCACCCU-UUCUGGUCAU	4	542	563	0.303966
ath-mir164a	ATLOC_Os01g20160LOC_Os01g20160.1	osa-miR156a	CGCCAUCACUCUCCUUCUCGUCGG	4	270	294	3.55511
ath-mir164a	ATLOC_Os02g38480LOC_Os02g38480.1	osa-miR156a	A-GCUCGAUCUGCUAUCUGUCAA	4	869	891	1.06694
ath-mir164a	ATLOC_Os03g26260LOC_Os03g26260.1	osa-miR156a	CUGCUCCCUCUUUUCUUGUCAG	3	781	803	1.19235
ath-mir164b	ATLOC_Os06g51370LOC_Os06g51370.1	osa-miR156a	AUGAUCUCUCUGCUUCUGUGAG	4	1484	1506	2.20758
ath-mir164b	ATLOC_Os01g13370LOC_Os01g13370.1	osa-miR156a	CUGCUCACUCUCGUCGGUCGU	4	420	441	1.18747
ath-mir164b	ATLOC_Os01g49580LOC_Os01g49580.1	osa-miR156a	C-GC-CACCCUCUUC-GUCGG	4	147	165	0.50009
ath-mir164b	ATLOC_Os01g58860LOC_Os01g58860.1	osa-miR156a	CUGCUC-CUCUCAUCUGCCAU	4	964	984	3.01288
ath-mir164b	ATLOC_Os01g51170LOC_Os01g51170.1	osa-miR156a	AUGAUCUCUCUGCUUCUGUGAG	4	1484	1506	2.20758
ath-mir164b	ATLOC_Os02g46990LOC_Os02g46990.1	osa-miR156a	CUGCUGCAUCUUCUUCU-UCAC	4	86	107	2.00928
ath-mir164b	ATLOC_Os03g28960LOC_Os03g28960.2	osa-miR156a	UUGCUCCAUGCUCUUCUGUUG	4	3163	3184	0.130054
ath-mir164c	ATLOC_Os10g39470LOC_Os10g39470.1	osa-miR156a	CUGCUCAACGUCUUC-GUCGC	4	346	366	1.25539
ath-mir164c	ATLOC_Os07g08070LOC_Os07g08070.1	osa-miR156a	CUGCUCACUCUCGUCGGUCGU	4	420	441	1.18747
ath-mir164c	ATLOC_Os02g35770LOC_Os02g35770.1	osa-miR156a	CUGCUCCCUCUUUUCUUGUCAG	4	781	803	1.19235
ath-mir164c	ATLOC_Os08g41880LOC_Os08g41880.1	osa-miR156a	AUGAUCUCUCUGCUUCUGUGAG	4	1484	1506	2.20758
ath-mir164c	ATLOC_Os03g17120LOC_Os03g17120.1	osa-miR156a	CGCCAUCACUCUCCUUCUCGUCGG	4	270	294	3.55511
ath-mir165a	ATLOC_Os04g50720LOC_Os04g50720.1	osa-miR156a	CUGCUCACUCUCGUCGGUCGU	4	420	441	1.18747
ath-mir165a	ATLOC_Os03g43800LOC_Os03g43800.1	osa-miR156a	GGACUCACCCU-UUCUGGUCAU	4	542	563	0.303966
ath-mir165b	ATLOC_Os01g40820LOC_Os01g40820.1	osa-miR156a	GGACUCACCCU-UUCUGGUCAU	4	542	563	0.303966
ath-mir168a	ATLOC_Os05g46380LOC_Os05g46380.1	osa-miR156a	CUGCUCACUCUCGUCGGUCGU	4	420	441	1.18747
ath-mir168b	ATLOC_Os01g41140LOC_Os01g41140.1	osa-miR156a	CUGCUCACGCCCUCUUUGUCAA	4	2066	2088	0.959254
ath-mir168b	ATLOC_Os05g28510LOC_Os05g28510.1	osa-miR156a	A-GUUCCCU-UCUUCUGCUCAA	4	1190	1210	0.334771
ath-mir169b	ATLOC_Os03g09220LOC_Os03g09220.1	osa-miR156a	C--CUCAACUAUCUCAAUCUGUCC	4	1641	1663	0.870332
ath-mir169g*	ATLOC_Os04g43430LOC_Os04g43430.1	osa-miR156a	AGUGUAUCUUGCAGAGGCAC	4	1836	1856	0.708096
ath-mir169i	ATLOC_Os11g37080LOC_Os11g37080.1	osa-miR156a	U--CUCUCUCUUUUCUCUCU	4	32	50	1.52137
ath-mir169i	ATLOC_Os04g43200LOC_Os04g43200.1	osa-miR156a	CUGCUCCCUCUUUUCUUGUCAG	3	781	803	1.19235
ath-mir169n	ATLOC_Os06g06560LOC_Os06g06560.1	osa-miR156a	AUGAUCUCUCUGCUUCUGUGAG	3	1484	1506	2.20758
ath-mir170	ATLOC_Os02g40690LOC_Os02g40690.1	osa-miR156a	UUGCUCGAUUUUCUCCUUGCCAU	4	1009	1032	0.321953
ath-mir171a	ATLOC_Os06g28720LOC_Os06g28720.1	osa-miR156a	CUGCUCACGCCCUCUUUGUCAA	4	2066	2088	0.959254
ath-mir171b	ATLOC_Os01g15470LOC_Os01g15470.3	osa-miR156a	AGCGACGAGCAGGAACUUCA	4	15	35	1.0935
ath-mir172a	ATLOC_Os03g39100LOC_Os03g39100.1	osa-miR156a	GGCCUCACCGUGUCUUUUGUCGA	4	706	729	0.290765
ath-mir172a	ATLOC_Os06g04640LOC_Os06g04640.2	osa-miR156a	CUGCUCACGCCCUCUUUGUCAA	4	2066	2088	0.959254
ath-mir172a	ATLOC_Os03g15080LOC_Os03g15080.2	osa-miR156a	A-GCUCGCUCUCUUUUGAUCC	4	2373	2393	1.0324
ath-mir172a	ATLOC_Os03g42799LOC_Os03g42799.1	osa-miR156a	A-GCUCGCUCUCUUUUGAUCC	4	2373	2393	1.0324
ath-mir172a	ATLOC_Os06g07540LOC_Os06g07540.2	osa-miR156a	AUGUUCACUCUAGUUGCUGCAC	4	1273	1295	0.647072
ath-mir172a	ATLOC_Os01g27040LOC_Os01g27040.1	osa-miR156a	CUGCUCACUCUCGUCGGUCGU	4	420	441	1.18747
ath-mir172b	ATLOC_Os06g02560LOC_Os06g02560.1	osa-miR156a	CUGCUCACUCUCGUCGGUCGU	4	420	441	1.18747
ath-mir172b	ATLOC_Os07g01560LOC_Os07g01560.1	osa-miR156a	CUGUUCGCUUUCCUUUUGUCU	4	113	134	0.601784
ath-mir172b	ATLOC_Os01g55799LOC_Os01g55799.2	osa-miR156a	A-GCUCACUCUGCUUCCUGAAUCGA	4	338	362	0.655187
ath-mir172b	ATLOC_Os01g43010LOC_Os01g43010.2	osa-miR156a	CUGCUC-CUCUCAUCUGCCAU	4	964	984	3.01288
ath-mir172b*	ATLOC_Os01g54870LOC_Os01g54870.1	osa-miR156a	AGCAUCAAUAUGAUGAUCUGA	4	941	962	0.658527
ath-mir172b*	ATLOC_Os07g04210LOC_Os07g04210.1	osa-miR156a	AGUGUUUUUAUAAAGGUUAU	3	361	381	0.0434419
ath-mir172b*	ATLOC_Os09g33600LOC_Os09g33600.1	osa-miR156a	CCUCGCCCCCUCCGACGGCAU	3	525	546	0.895541
ath-mir172b*	ATLOC_Os12g09280LOC_Os12g09280.1	osa-miR156a	GGUGUAUCUCCCUUGAGCAA	4	778	798	0.82178
ath-mir172b*	ATLOC_Os03g55610LOC_Os03g55610.1	osa-miR156a	UUG-UGGAUGACUGGACUGA	4	4826	4845	1.2893
ath-mir172b*	ATLOC_Os03g12500LOC_Os03g12500.1	osa-miR156a	AGCAUCAAUAUGAUGAUCUGA	4	941	962	0.658527
ath-mir172b*	ATLOC_Os03g58590LOC_Os03g58590.1	osa-miR156a	AUGAGGAUUAAUAAGGUCUGA	4	1	1	0.996875
ath-mir172b*	ATLOC_Os04g29310LOC_Os04g29310.1	osa-miR156a	NGAACACCUCCGCCGGCGUCGC	4	453	474	2.58801
ath-mir172b*	ATLOC_Os04g36720LOC_Os04g36720.1	osa-miR156a	GGCCGAUCACUUGGCGCUGA	4	300	320	1.23427
ath-mir172b*	ATLOC_Os09g37000LOC_Os09g37000.1	osa-miR156a	AUGCGAAGUACAGAUAUUUCA	3	1146	1167	1.4063
ath-mir172b*	ATLOC_Os10g42840LOC_Os10g42840.1	osa-miR156a	GGCCGCGCCCUCCUCCGCCGG	4	267	288	2.1821
ath-mir172b*	ATLOC_Os02g03340LOC_Os02g03340.1	osa-miR156a	CCGCCUCCCCCUAUUGAAUCAA	4	10588	10610	0.17272
ath-mir172b*	ATLOC_Os02g13420LOC_Os02g13420.1	osa-miR156a	UGUGCACUCACCAGUCUCU-A	4	399	419	0.404377
ath-mir172b*	ATLOC_Os02g30190LOC_Os02g30190.1	osa-miR156a	CGCCGCUCCCACU-CGGU-G	4	62	80	1.18464
ath-mir172b*	ATLOC_Os02g45070LOC_Os02g45070.2	osa-miR156a	AGUGGAAAAUGUCAAGUCGUCGA	4	337	360	0.746095
ath-mir172b*	ATLOC_Os02g49992LOC_Os02g49992.1	osa-miR156a	CGUUUACGAGAACGGGUACAU	4	375	396	0.877942
ath-mir172b*	ATLOC_Os02g58560LOC_Os02g58560.1	osa-miR156a	CGCCGCCGUCUCAGGUGGCAA	4	135	156	0.988248
ath-mir172b*	ATLOC_Os03g08560LOC_Os03g08560.1	osa-miR156a	CCUUUGAAAUCUCCAUCAAGUGUUG	4	1954	1979	0.395634
ath-mir172b*	ATLOC_Os03g62040LOC_Os03g62040.1	osa-miR156a	GGCGGUCUGACAGUCAGUUCUGA	4	1609	1632	0.457578
ath-mir172b*	ATLOC_Os03g62200LOC_Os03g62200.1	osa-miR156a	GGCCAUGAAGCUAG-CAGUCAG	4	2595	2616	1.12563
ath-mir172b*	ATLOC_Os04g47870LOC_Os04g47870.1	osa-miR156a	AGCAGAGCAAU-UGUGGAGCAA	4	272	293	1.6479
ath-mir172b*	ATLOC_Os01g09760LOC_Os01g09760.1	osa-miR156a	AGUUCCCCACCCCUCAAGUCAU	4	1016	1038	1.04454
ath-mir172b*	ATLOC_Os01g66580LOC_Os01g66580.1	osa-miR156a	CGCUCAGGAUGAACAUCGACUGCAA	4	971	996	1.60677
ath-mir172b*	ATLOC_Os02g15880LOC_Os02g15880.2	osa-miR156a	CGCGUCCCAUCCUCAGCCGCUGGAGCAC	4	216	244	0.709713
ath-mir172b*	ATLOC_Os02g32350LOC_Os02g32350.2	osa-miR156a	AUUCACCC-CUGAUGGCUGA	4	1103	1122	0.621002
ath-mir172b*	ATLOC_Os02g55030LOC_Os02g55030.1	osa-miR156a	AGUGAAGCAACAACUGGGCAU	4	471	492	0.75966
ath-mir172b*	ATLOC_Os03g56460LOC_Os03g56460.2	osa-miR156a	CGCCGC-CGCUGGACCUGCCGU	4	2012	2033	0.957797
ath-mir172b*	ATLOC_Os03g58060LOC_Os03g58060.3	osa-miR156a	CGCCGCUCCAUCGAGCGGUCGC	4	703	725	2.17851
ath-mir172b*	ATLOC_Os04g37670LOC_Os04g37670.1	osa-miR156a	CGCCGCCCCCCUCGCUGCCGC	4	170	191	1.31865
ath-mir172b*	ATLOC_Os04g47280LOC_Os04g47280.1	osa-miR156a	GGGUUACUGACCAGCAAGGCUGA	4	2236	2259	1.77883
ath-mir172b*	ATLOC_Os03g58430LOC_Os03g58430.1	osa-miR156a	GGCGGCGCGCCGGCCGGCAA	4	590	610	1.20444
ath-mir172b*	ATLOC_Os05g51550LOC_Os05g51550.1	osa-miR156a	GGCCCCGCCAGCUCCGCCGCCGG	4	169	192	1.68236
ath-mir172b*	ATLOC_Os09g17850LOC_Os09g17850.1	osa-miR156a	CUGCCCCCGCGACGACGUCAU	4	11	32	2.06305
ath-mir172b*	ATLOC_Os10g42840LOC_Os10g42840.1	osa-miR156a	CGCUCGCGCCAAAUCCACCCCCUCGACAUGUCC	4	226	259	2.6765
ath-mir172b*	ATLOC_Os01g02770LOC_Os01g02770.1	osa-miR156a	CGCCAC-CACGCUGGAGCAG	3	333	352	1.19492
ath-mir172b*	ATLOC_Os01g05500LOC_Os01g05500.2	osa-miR156a	GGCCGCUCCACCGACCGUCGC	4	83	104	1.66041
ath-mir172b*	ATLOC_Os01g57730LOC_Os01g57730.1	osa-miR156a	AUGCGAAGUACAGAUAUUUCA	4	1146	1167	1.4063
ath-mir172b*	ATLOC_Os01g69970LOC_Os01g69970.1	osa-miR156a	GGCCGCCCUCCACUUGGGCAA	4	1236	1257	1.7844
ath-mir172b*	ATLOC_Os02g05960LOC_Os02g05960.1	osa-miR156a	CCUCGCCCUCCUCGCCGUCGC	4	60	81	1.36873
ath-mir172b*	ATLOC_Os02g46740LOC_Os02g46740.1	osa-miR156a	AGCUUGCCAAGGUGGUGCAG	4	1109	1129	2.01971
ath-mir172b*	ATLOC_Os03g14830LOC_Os03g14830.1	osa-miR156a	NGAACACCUCCGCCGGCGUCGC	4	453	474	2.58801
ath-mir172c	ATLOC_Os01g13430LOC_Os01g13430.1	osa-miR156a	CUGCUCCCUCUUUUCUUGUCAG	4	781	803	1.19235
ath-mir172c	ATLOC_Os01g09740LOC_Os01g09740.1	osa-miR156a	A-GCUCGCUCUCUUUUGAUCC	4	2373	2393	1.0324
ath-mir172c	ATLOC_Os03g14110LOC_Os03g14110.1	osa-miR156a	A-GCUCGCUCUCUUUUGAUCC	4	2373	2393	1.0324
ath-mir172d	ATLOC_Os03g22680LOC_Os03g22680.1	osa-miR156a	CUGCUCACUCUCGUCGGUCGU	4	420	441	1.18747
ath-mir172d	ATLOC_Os03g11590LOC_Os03g11590.5	osa-miR156a	CUGCUC-CUCUCAUCUGCCAU	4	964	984	3.01288
ath-mir172e	ATLOC_Os03g63730LOC_Os03g63730.1	osa-miR156a	AGG-UCACUCUGUUCCCUGUUU	4	1538	1559	2.12623
ath-mir172e	ATLOC_Os03g59760LOC_Os03g59760.1	osa-miR156a	CUGCUCACUCUCGUCGGUCGU	4	420	441	1.18747
ath-mir319a	ATLOC_Os02g57630LOC_Os02g57630.1	osa-miR156a	AUGUUGUCUCUAUACU-UCA	4	244	263	0.0726366
ath-mir319a	ATLOC_Os01g51300LOC_Os01g51300.1	osa-miR156a	UUGCCUUGCCUCAGGAGUUUGA	4	881	903	0.153525
ath-mir319a	ATLOC_Os05g47890LOC_Os05g47890.1	osa-miR156a	CUGAUUCAUUUAGAGUUUGA	4	1	1	0.996875
ath-mir319a	ATLOC_Os06g16390LOC_Os06g16390.1	osa-miR156a	UUGCUGCAGUCUGCGAUAUGG	4	1184	1205	0.505683
ath-mir319b	ATLOC_Os07g05610LOC_Os07g05610.3	osa-miR156a	GGUGUUACCUCCAGAAUCUGA	3	672	693	1.14705
ath-mir319c	ATLOC_Os12g42570LOC_Os12g42570.1	osa-miR156a	UUGCUGAUGCUCUUCUUGUCAU	3	1331	1353	0.932454
ath-mir319c	ATLOC_Os07g11210LOC_Os07g11210.1	osa-miR156a	UUGCUGGCUAUGCUUCUGUCGG	4	907	929	1.7478
ath-mir319c	ATLOC_Os02g53700LOC_Os02g53700.3	osa-miR156a	AUGUUGUUUCU-UUCUGCCAU	4	875	895	1.04057
ath-mir393a	ATLOC_Os04g46340LOC_Os04g46340.1	osa-miR156a	CGUGCGGUGGAUCGUCGGCAG	4	537	558	0.88116
ath-mir393a	ATLOC_Os03g03150LOC_Os03g03150.2	osa-miR156a	AGGACCCGACCAAGCUGUCC	4	17	37	2.36266
ath-mir393a	ATLOC_Os03g22900LOC_Os03g22900.1	osa-miR156a	AGCCCGAGGAAGAAUCUGACGG	4	914	936	1.21895
ath-mir393a	ATLOC_Os05g13970LOC_Os05g13970.2	osa-miR156a	AUGCUCUGAAUAAUCAUGCAC	4	1469	1490	0.981005
ath-mir393a	ATLOC_Os06g12110LOC_Os06g12110.1	osa-miR156a	CGCCGUACUGACAGAGGAGCUGCGU	4	588	613	0.622595
ath-mir393b	ATLOC_Os07g15440LOC_Os07g15440.1	osa-miR156a	AGGACCCGACCAAGCUGUCC	4	17	37	2.36266
ath-mir394a	ATLOC_Os08g22354LOC_Os08g22354.1	osa-miR156a	AGUGCUCAAUCU--UCGGUCAG	4	15	35	1.67369
ath-mir394a	ATLOC_Os07g01540LOC_Os07g01540.1	osa-miR156a	G-GCUCAUGCAACUUCUGGUCAA	4	1761	1783	0.039967
ath-mir394a	ATLOC_Os02g06370LOC_Os02g06370.1	osa-miR156a	UUGCUGAUGCUCUUCUUGUCAU	4	1331	1353	0.932454
ath-mir394a	ATLOC_Os07g08890LOC_Os07g08890.1	osa-miR156a	CUGCUGCAUCUUCUUCU-UCAC	4	86	107	2.00928
ath-mir394a	ATLOC_Os01g09130LOC_Os01g09130.1	osa-miR156a	A-GCUCGAUCUGCUAUCUGUCAA	4	869	891	1.06694
ath-mir394b	ATLOC_Os02g01250LOC_Os02g01250.1	osa-miR156a	CUGCUCCCUCUUUUCUUGUCAG	3	781	803	1.19235
ath-mir394b	ATLOC_Os07g05610LOC_Os07g05610.2	osa-miR156a	UUGCUGAUGCUCUUCUUGUCAU	4	1331	1353	0.932454
ath-mir394b	ATLOC_Os01g74310LOC_Os01g74310.4	osa-miR156a	CUGUAAUCAAUCUCUUCCAGUCAU	4	1694	1718	1.39661
ath-mir395a	ATLOC_Os08g16880LOC_Os08g16880.1	osa-miR156a	CUGCUCACUCUCGUCGGUCGU	4	420	441	1.18747
ath-mir395a	ATLOC_Os04g51110LOC_Os04g51110.1	osa-miR156a	CUGCUCACUCUCGUCGGUCGU	4	420	441	1.18747
ath-mir395b	ATLOC_Os05g12140LOC_Os05g12140.1	osa-miR156a	A-GCUCGCUCUCUUUUGAUCC	4	2373	2393	1.0324
ath-mir395c	ATLOC_Os02g46990LOC_Os02g46990.1	osa-miR156a	A-GCUCGCUCUCUUUUGAUCC	4	2373	2393	1.0324
ath-mir395c	ATLOC_Os03g36760LOC_Os03g36760.2	osa-miR156a	UUGUUUACUUUAUUUUGUCU	4	1145	1165	0.849869
ath-mir395d	ATLOC_Os03g39740LOC_Os03g39740.1	osa-miR156a	UUGCUGGCUAUGCUUCUGUCGG	4	907	929	1.7478
ath-mir395d	ATLOC_Os03g21140LOC_Os03g21140.1	osa-miR156a	AUGCU-GCUC-CUUCUGAUCC	3	632	651	0.703303
ath-mir395e	ATLOC_Os06g50910LOC_Os06g50910.1	osa-miR156a	CUGCUCACUCUCGUCGGUCGU	4	420	441	1.18747
ath-mir395e	ATLOC_Os01g26300LOC_Os01g26300.1	osa-miR156a	A-GUUCGUCUCUUUUCUGUCU	4	1221	1241	1.03444
ath-mir395e	ATLOC_Os01g57270LOC_Os01g57270.2	osa-miR156a	UUGCUGAUGCUCUUCUUGUCAU	4	1331	1353	0.932454
ath-mir397a	ATLOC_Os08g44380LOC_Os08g44380.1	osa-miR156a	UUGCUCUCACAUCUUACUCUGG	4	970	992	0.160938
ath-mir397a	ATLOC_Os06g05190LOC_Os06g05190.1	osa-miR156a	UUGCUGGCUAUGCUUCUGUCGG	4	907	929	1.7478
ath-mir397a	ATLOC_Os01g37480LOC_Os01g37480.1	osa-miR156a	CUGUUCGCUUUCCUUUUGUCU	4	113	134	0.601784
ath-mir397a	ATLOC_Os04g43440LOC_Os04g43440.1	osa-miR156a	A-GCUCGAUCUGCUAUCUGUCAA	4	869	891	1.06694
ath-mir397a	ATLOC_Os03g52400LOC_Os03g52400.1	osa-miR156a	UUGCUGGCUAUGCUUCUGUCGG	4	907	929	1.7478
ath-mir397b	ATLOC_Os12g42730LOC_Os12g42730.1	osa-miR156a	UUGCUGGCUAUGCUUCUGUCGG	4	907	929	1.7478
ath-mir397b	ATLOC_Os03g12210LOC_Os03g12210.1	osa-miR156a	A-GCUCGCUCUCUUUUGAUCC	3	2373	2393	1.0324
ath-mir397b	ATLOC_Os06g19170LOC_Os06g19170.1	osa-miR156a	AUG-UCAGUCCCU-CUGUCAC	4	12656	12675	1.69284
ath-mir397b	ATLOC_Os04g39520LOC_Os04g39520.1	osa-miR156a	CUGCUC-CUCUCAUCUGCCAU	4	964	984	3.01288
ath-mir397b	ATLOC_Os03g55570LOC_Os03g55570.1	osa-miR156a	AUGCU-GCUC-CUUCUGAUCC	4	632	651	0.703303
ath-mir397b	ATLOC_Os03g59310LOC_Os03g59310.1	osa-miR156a	UUGCU-GCUCUCUGCUGUCC	4	960	979	0.359404
ath-mir397b	ATLOC_Os01g04190LOC_Os01g04190.4	osa-miR156a	A-GCUCGACCUCUUGCUGAUCGU	4	188	210	2.27697
ath-mir397b	ATLOC_Os03g04960LOC_Os03g04960.1	osa-miR156a	CUGCUCCCUCUUUUCUUGUCAG	4	781	803	1.19235
ath-mir397b	ATLOC_Os03g62200LOC_Os03g62200.1	osa-miR156a	A-GCUCGCUCUCUUUUGAUCC	3	2373	2393	1.0324
ath-mir398a	ATLOC_Os06g37400LOC_Os06g37400.1	osa-miR156a	AGCCUUGAGCACAAGCUAUUCGGUCAA	4	265	292	1.60847
ath-mir398a	ATLOC_Os12g23760LOC_Os12g23760.1	osa-miR156a	CGUGAACAUGGCGAGGUACAA	4	210	231	1.58588
ath-mir398a	ATLOC_Os01g22954LOC_Os01g22954.1	osa-miR156a	AUGCUUAUGGAGGAAGAGCAG	4	451	472	0.838001
ath-mir398b	ATLOC_Os01g23370LOC_Os01g23370.1	osa-miR156a	CUGCUGCUGUCUCUGAUCCUGU-A	4	1340	1363	0.425568
ath-mir398b	ATLOC_Os02g42310LOC_Os02g42310.2	osa-miR156a	AGUUCUCCAUCUCAUUGAGUCAC	4	1836	1859	0.981342
ath-mir398b	ATLOC_Os01g13170LOC_Os01g13170.1	osa-miR156a	AGUUCUCCAUCUCAUUGAGUCAC	4	1836	1859	0.981342
ath-mir398c	ATLOC_Os12g03660LOC_Os12g03660.1	osa-miR156a	AGCCUUGAGCACAAGCUAUUCGGUCAA	4	265	292	1.60847
ath-mir398c	ATLOC_Os06g02550LOC_Os06g02550.2	osa-miR156a	UUGCGCACUGCACUUCUGCAU	4	1258	1279	1.17905
ath-mir398c	ATLOC_Os06g30310LOC_Os06g30310.1	osa-miR156a	UGUG-UCCGUCUCCUUCAGU-A	4	1	1	0.996875
ath-mir398c	ATLOC_Os03g01720LOC_Os03g01720.1	osa-miR156a	A-GCUCGAGGAGGAGCUUUN	4	1967	1985	1.65601
ath-mir398c	ATLOC_Os08g09660LOC_Os08g09660.1	osa-miR156a	AGUGCUCAAUCU--UCGGUCAG	4	15	35	1.67369
ath-mir398c	ATLOC_Os01g66840LOC_Os01g66840.1	osa-miR156a	AUGCUUAUGGAGGAAGAGCAG	4	451	472	0.838001
ath-mir403	ATLOC_Os05g40820LOC_Os05g40820.1	osa-miR156a	GGUUUGCAAGAAAUCGUUAA	4	961	981	0.0238678
ath-mir408	ATLOC_Os07g13930LOC_Os07g13930.1	osa-miR156a	AUGCACAGGCUCUCCU-UCC	4	1	20	2.53178
ath-mir408	ATLOC_Os01g71160LOC_Os01g71160.1	osa-miR156a	CGUGCUCCCCUUCUCCU-UCC	4	99	119	0.941387
ath-mir408	ATLOC_Os02g09080LOC_Os02g09080.1	osa-miR156a	UUGCUAA-UCACUUCUGUGAG	4	719	739	1.59567
ath-mir408	ATLOC_Os02g09330LOC_Os02g09330.1	osa-miR156a	CUGCUCCCUCUUUUCUUGUCAG	4	781	803	1.19235
ath-mir408	ATLOC_Os04g36560LOC_Os04g36560.2	osa-miR156a	AUGAUCUCUCUGCUUCUGUGAG	4	1484	1506	2.20758
ath-mir408	ATLOC_Os06g12876LOC_Os06g12876.1	osa-miR156a	UUGCU-GCUCUCUGCUGUCC	4	960	979	0.359404
ath-mir408	ATLOC_Os01g42820LOC_Os01g42820.2	osa-miR156a	AUGAGAAUUCUCUUCUGUCC	4	1097	1117	0.151197
ath-mir408	ATLOC_Os03g46330LOC_Os03g46330.1	osa-miR156a	A-GCUCCCUC-CUUAUGAUCC	4	140	159	1.78338
ath-mir408	ATLOC_Os01g04460LOC_Os01g04460.1	osa-miR156a	A-GCUCCCUCAUCGUGCUGUCU	3	2357	2378	0.0390955
ath-mir408	ATLOC_Os03g25300LOC_Os03g25300.1	osa-miR156a	UGUGGAUA-UCUCUCCUGUCC	4	795	815	0.11199
ath-mir773b	ATLOC_Os01g28650LOC_Os01g28650.1	osa-miR156a	AGGUCAUCAGCAGCUUCGACCAG	4	83	106	1.40959
ath-mir780.1	ATLOC_Os03g11400LOC_Os03g11400.1	osa-miR156a	A-GUUCACGCACUUGGCUCUCAG	4	1370	1392	1.48837
ath-mir780.2	ATLOC_Os01g54550LOC_Os01g54550.1	osa-miR156a	A-GCUCGCUCUCUUUUGAUCC	4	2373	2393	1.0324
ath-mir823	ATLOC_Os02g56480LOC_Os02g56480.1	osa-miR156a	A-GCUCGCUCUCUUUUGAUCC	4	2373	2393	1.0324
ath-mir824	ATLOC_Os06g11860LOC_Os06g11860.1	osa-miR156a	CUGCUCCCUCUUUUCUUGUCAG	4	781	803	1.19235
ath-mir824	ATLOC_Os06g37660LOC_Os06g37660.1	osa-miR156a	AGUGCUCACUCA-UUCUACCUGA	4	592	614	0.666121
ath-mir824	ATLOC_Os02g02050LOC_Os02g02050.1	osa-miR156a	AGUGCUCACUCA-UUCUACCUGA	4	592	614	0.666121
ath-mir827	ATLOC_Os12g31490LOC_Os12g31490.1	osa-miR156a	CUGCUCACGCCCUCUUUGUCAA	4	2066	2088	0.959254
ath-mir827	ATLOC_Os06g48800LOC_Os06g48800.1	osa-miR156a	AUGCUCACUCAGCUUGUGGCAU	4	757	779	1.50203
ath-mir846	ATLOC_Os10g34064LOC_Os10g34064.1	osa-miR156a	CUGCUCACGCCCUCUUUGUCAA	4	2066	2088	0.959254
ath-mir846	ATLOC_Os10g38980LOC_Os10g38980.1	osa-miR156a	UUGCUCA-UCUGGUUCUGUUU	4	732	752	0.082078
ath-mir857	ATLOC_Os01g09030LOC_Os01g09030.1	osa-miR156a	CUGCUC-CUCUCAUCUGCCAU	4	964	984	3.01288
ath-mir858	ATLOC_Os02g47630LOC_Os02g47630.1	osa-miR156a	CUGCGGAGCUCUUUCUGUGUCAG	4	2307	2330	1.82517
ath-mir858	ATLOC_Os11g29190LOC_Os11g29190.1	osa-miR156a	UUGCUAA-UCACUUCUGUGAG	4	719	739	1.59567
ath-mir858	ATLOC_Os06g07540LOC_Os06g07540.2	osa-miR156a	UUGCG-AUUCUCUUCAUGCCAA	4	2340	2361	0.962514
ath-mir858	ATLOC_Os06g23060LOC_Os06g23060.1	osa-miR156a	UUGCU-GCUCUCUGCUGUCC	4	960	979	0.359404
ath-mir863-3p	ATLOC_Os11g04370LOC_Os11g04370.1	osa-miR156a	AUGCACUUGCGCGAGGCUGA	4	736	756	1.05036
mtr-mir160	ATLOC_Os01g57620LOC_Os01g57620.1	osa-miR156a	AGUCUU-CUCUGCUUCUGCUCAA	4	470	492	1.23449
mtr-mir160b	ATLOC_Os05g07070LOC_Os05g07070.3	osa-miR156a	CUGCUCCCUCUUUUCUUGUCAG	4	781	803	1.19235
mtr-mir160c	ATLOC_Os03g37954LOC_Os03g37954.1	osa-miR156a	CUGCUCCCUCUUUUCUUGUCAG	3	781	803	1.19235
mtr-mir160c	ATLOC_Os06g45480LOC_Os06g45480.1	osa-miR156a	CUGCUCCCUCUUUUCUUGUCAG	3	781	803	1.19235
mtr-mir160c	ATLOC_Os03g49640LOC_Os03g49640.1	osa-miR156a	A-GCUCGAUCUGCUAUCUGUCAA	4	869	891	1.06694
mtr-mir160c	ATLOC_Os10g36810LOC_Os10g36810.1	osa-miR156a	GGACUCACCCU-UUCUGGUCAU	4	542	563	0.303966
mtr-mir160d	ATLOC_Os05g24160LOC_Os05g24160.2	osa-miR156a	AGUCUU-CUCUGCUUCUGCUCAA	4	470	492	1.23449
mtr-mir164a	ATLOC_Os02g49510LOC_Os02g49510.1	osa-miR156a	CUGCUC-CUCUCAUCUGCCAU	4	964	984	3.01288
mtr-mir164a	ATLOC_Os10g39400LOC_Os10g39400.1	osa-miR156a	CUGCUCCCUCUUUUCUUGUCAG	4	781	803	1.19235
mtr-mir164b	ATLOC_Os01g69830LOC_Os01g69830.1	osa-miR156a	CUGCUCACUCUCGUCGGUCGU	4	420	441	1.18747
mtr-mir164b	ATLOC_Os03g39100LOC_Os03g39100.1	osa-miR156a	AUGCCC-CUCUCGUC-GUCGA	4	164	183	2.14751
mtr-mir164b	ATLOC_Os03g08300LOC_Os03g08300.1	osa-miR156a	UUGCACGCUAUUCUUCUCUCAU	4	1199	1221	0.614225
mtr-mir164c	ATLOC_Os05g47780LOC_Os05g47780.1	osa-miR156a	A-GCACACU-UCUUCGGUGUCU	4	591	611	0.00943091
mtr-mir164d	ATLOC_Os05g43920LOC_Os05g43920.1	osa-miR156a	UGUGCAGCACGAUCUU-UGUCAC	4	1083	1105	1.30569
mtr-mir164d	ATLOC_Os03g38710LOC_Os03g38710.1	osa-miR156a	CUGCUCCCUCUUUUCUUGUCAG	4	781	803	1.19235
mtr-mir167	ATLOC_Os03g19910LOC_Os03g19910.1	osa-miR156a	CUGCUCCCUCUC--CUGCAA	4	369	387	1.13104
mtr-mir167	ATLOC_Os04g21705LOC_Os04g21705.1	osa-miR156a	AGUGCCUCAGCCUCUUGCUGCAG	4	938	961	0.714812
mtr-mir167	ATLOC_Os01g35960LOC_Os01g35960.1	osa-miR156a	AUGAUCUCUCUGCUUCUGUGAG	4	1484	1506	2.20758
mtr-mir167	ATLOC_Os07g08880LOC_Os07g08880.2	osa-miR156a	UUGCUCA-UCUGGUUCUGUUU	4	732	752	0.082078
mtr-mir167	ATLOC_Os03g63360LOC_Os03g63360.1	osa-miR156a	CUGCACAAUC-CUUCUGCAG	4	397	416	0.913657
mtr-mir168	ATLOC_Os03g03280LOC_Os03g03280.1	osa-miR156a	AGG-UCAGAGUCUUCAUGU-A	4	305	324	0.164898
mtr-mir172	ATLOC_Os02g44930LOC_Os02g44930.1	osa-miR156a	CUGCUCCCUCUUUUCUUGUCAG	4	781	803	1.19235
mtr-mir393	ATLOC_Os01g06590LOC_Os01g06590.2	osa-miR156a	CUGCUCCCUCUUUUCUUGUCAG	4	781	803	1.19235
mtr-mir393b	ATLOC_Os09g37240LOC_Os09g37240.1	osa-miR156a	CUGCUC-CUCUCAUCUGCCAU	4	964	984	3.01288
mtr-mir395d	ATLOC_Os01g55610LOC_Os01g55610.1	osa-miR156a	CUGCUCACGCCCUCUUUGUCAA	4	2066	2088	0.959254
mtr-mir395n	ATLOC_Os02g50760LOC_Os02g50760.1	osa-miR156a	CUGCUCACGCCCUCUUUGUCAA	4	2066	2088	0.959254
mtr-mir395p	ATLOC_Os02g09960LOC_Os02g09960.1	osa-miR156a	UUGCU-GCUCUCUGCUGUCC	4	960	979	0.359404
mtr-mir399a	ATLOC_Os01g69070LOC_Os01g69070.1	osa-miR156a	CUGCUC-CUCUCAUCUGCCAU	4	964	984	3.01288
mtr-mir399a	ATLOC_Os01g68870LOC_Os01g68870.2	osa-miR156a	AUGAUCUCUCUGCUUCUGUGAG	4	1484	1506	2.20758
mtr-mir399b	ATLOC_Os06g36530LOC_Os06g36530.1	osa-miR156a	CGUGCACAAGCUCAUGUUGUCAG	4	247	270	0.839343
mtr-mir399b	ATLOC_Os06g51270LOC_Os06g51270.1	osa-miR156a	AGCCUUGAGCACAAGCUAUUCGGUCAA	4	265	292	1.60847
mtr-mir399b	ATLOC_Os01g69190LOC_Os01g69190.1	osa-miR156a	GGACUCACCCU-UUCUGGUCAU	4	542	563	0.303966
mtr-mir399b	ATLOC_Os03g06220LOC_Os03g06220.1	osa-miR156a	UUGCUGAUGCUCUUCUUGUCAU	4	1331	1353	0.932454
mtr-mir399b	ATLOC_Os02g39890LOC_Os02g39890.1	osa-miR156a	CUGCUCCCUCUUUUCUUGUCAG	4	781	803	1.19235
mtr-mir399c	ATLOC_Os02g57780LOC_Os02g57780.2	osa-miR156a	CUGCUCACUCUCGUCGGUCGU	4	420	441	1.18747
mtr-mir399d	ATLOC_Os01g56630LOC_Os01g56630.2	osa-miR156a	C-GCUCAACCUUAUUCU-UCA	4	7668	7687	0.696708
mtr-mir399d	ATLOC_Os04g46450LOC_Os04g46450.1	osa-miR156a	CUGCUGCAUCUUCUUCU-UCAC	4	86	107	2.00928
mtr-mir399d	ATLOC_Os04g56990LOC_Os04g56990.2	osa-miR156a	CUGCUGCAUCUUCUUCU-UCAC	4	86	107	2.00928
mtr-mir399d	ATLOC_Os08g08570LOC_Os08g08570.1	osa-miR156a	AUGCUGCGUCUGUUCUGU-A	4	400	419	1.17381
mtr-mir399d	ATLOC_Os03g20300LOC_Os03g20300.1	osa-miR156a	GGCCUCCCCAUUCUUCUUCGUCGC	4	1068	1092	2.71548
mtr-mir399d	ATLOC_Os07g08070LOC_Os07g08070.1	osa-miR156a	CUGCUGCAUCUUCUUCU-UCAC	4	86	107	2.00928
mtr-mir399g	ATLOC_Os01g08200LOC_Os01g08200.1	osa-miR156a	A-GC-CACUCUUCUUCUAUGUCAA	4	155	177	0.740046
mtr-mir399g	ATLOC_Os06g04830LOC_Os06g04830.1	osa-miR156a	CUGCUCCCUCUUUUCUUGUCAG	4	781	803	1.19235
mtr-mir399h	ATLOC_Os05g51180LOC_Os05g51180.1	osa-miR156a	CUGCUCCCUCUUUUCUUGUCAG	4	781	803	1.19235
mtr-mir399i	ATLOC_Os06g19650LOC_Os06g19650.1	osa-miR156a	CGCCAUCACUCUCCUUCUCGUCGG	4	270	294	3.55511
mtr-mir399i	ATLOC_Os01g64820LOC_Os01g64820.1	osa-miR156a	CUGCUC-CUCUCAUCUGCCAU	4	964	984	3.01288
mtr-mir399j	ATLOC_Os08g23360LOC_Os08g23360.1	osa-miR156a	UUGCUAA-UCACUUCUGUGAG	4	719	739	1.59567
mtr-mir399j	ATLOC_Os02g26140LOC_Os02g26140.1	osa-miR156a	UUGCUAA-UCACUUCUGUGAG	4	719	739	1.59567
mtr-mir399j	ATLOC_Os01g25600LOC_Os01g25600.2	osa-miR156a	AGGACACAGCUGUAUUCUGUCU	4	2273	2295	1.16792
mtr-mir399j	ATLOC_Os03g23909LOC_Os03g23909.1	osa-miR156a	C--CUCACAUCUCCUCUGUCC	4	235	254	1.62088
mtr-mir399j	ATLOC_Os03g60580LOC_Os03g60580.1	osa-miR156a	CUGCUCACUCUCGUCGGUCGU	4	420	441	1.18747
mtr-mir399j	ATLOC_Os03g16080LOC_Os03g16080.1	osa-miR156a	C--CUCACAUCUCCUCUGUCC	4	235	254	1.62088
mtr-mir399j	ATLOC_Os07g49520LOC_Os07g49520.1	osa-miR156a	AGGACACAGCUGUAUUCUGUCU	4	2273	2295	1.16792
mtr-mir399j	ATLOC_Os01g11960LOC_Os01g11960.2	osa-miR156a	CUGCUC-CUCUCAUCUGCCAU	4	964	984	3.01288
mtr-mir399j	ATLOC_Os01g55799LOC_Os01g55799.2	osa-miR156a	AUGAUCUCUCUGCUUCUGUGAG	4	1484	1506	2.20758
mtr-mir399l	ATLOC_Os03g06950LOC_Os03g06950.1	osa-miR156a	CUGCUCCCUCUUUUCUUGUCAG	4	781	803	1.19235
mtr-mir399l	ATLOC_Os01g20900LOC_Os01g20900.4	osa-miR156a	AUG-UCAGUCCCU-CUGUCAC	4	12656	12675	1.69284
mtr-mir399m	ATLOC_Os04g51110LOC_Os04g51110.1	osa-miR156a	AGCUCAAGCAGGAGAUCAAGCUCUUCAGCCAG	4	1802	1834	0.740183
mtr-mir399m	ATLOC_Os01g20940LOC_Os01g20940.1	osa-miR156a	UUGCUGAUGCUCUUCUUGUCAU	4	1331	1353	0.932454
mtr-mir399m	ATLOC_Os03g30934LOC_Os03g30934.5	osa-miR156a	AGCCUUGAGCACAAGCUAUUCGGUCAA	4	265	292	1.60847
mtr-mir399m	ATLOC_Os06g13680LOC_Os06g13680.1	osa-miR156a	CUGCUGCAUCUUCUUCU-UCAC	4	86	107	2.00928
mtr-mir399m	ATLOC_Os03g57310LOC_Os03g57310.1	osa-miR156a	CUGCUGCAUCUUCUUCU-UCAC	4	86	107	2.00928
mtr-mir399m	ATLOC_Os04g14220LOC_Os04g14220.2	osa-miR156a	GGCCUCCCCAUUCUUCUUCGUCGC	4	1068	1092	2.71548
mtr-mir399m	ATLOC_Os05g27880LOC_Os05g27880.2	osa-miR156a	UUGCUGAUGCUCUUCUUGUCAU	4	1331	1353	0.932454
mtr-mir399m	ATLOC_Os05g48370LOC_Os05g48370.1	osa-miR156a	UCUCUACUACAGCCUCUUCUG--A	4	691	713	0.67745
mtr-mir399n	ATLOC_Os03g30934LOC_Os03g30934.2	osa-miR156a	AUGCUGUUUCAUCUUCUGU-G	4	428	448	0.831457
mtr-mir399n	ATLOC_Os07g02950LOC_Os07g02950.1	osa-miR156a	CGAGAUCACCGAUGCUUCUGUCAU	4	798	822	2.42834
mtr-mir399n	ATLOC_Os03g24590LOC_Os03g24590.1	osa-miR156a	AUGCUGCGUCUGUUCUGU-A	4	400	419	1.17381
mtr-mir399n	ATLOC_Os02g33320LOC_Os02g33320.2	osa-miR156a	UUGCUGAACAGCUUCUGUCAG	4	1145	1166	0.832936
mtr-mir399n	ATLOC_Os02g47090LOC_Os02g47090.1	osa-miR156a	A-GCUCGACCUCUUGCUGAUCGU	4	188	210	2.27697
mtr-mir399n	ATLOC_Os05g40770LOC_Os05g40770.1	osa-miR156a	AUGCUGCGUCUGUUCUGU-A	4	400	419	1.17381
mtr-mir399n	ATLOC_Os03g50340LOC_Os03g50340.1	osa-miR156a	UUGCUGAUGCUCUUCUUGUCAU	4	1331	1353	0.932454
mtr-mir399o	ATLOC_Os09g39020LOC_Os09g39020.1	osa-miR156a	AGCUCAAGCAGGAGAUCAAGCUCUUCAGCCAG	4	1802	1834	0.740183
mtr-mir399p	ATLOC_Os07g10550LOC_Os07g10550.1	osa-miR156a	AGUGCUCAAUCU--UCGGUCAG	4	15	35	1.67369
mtr-mir399p	ATLOC_Os01g23370LOC_Os01g23370.1	osa-miR156a	CUGCUCACUCUCGUCGGUCGU	4	420	441	1.18747
mtr-mir399q	ATLOC_Os06g05640LOC_Os06g05640.1	osa-miR156a	CGGUUAAGGCUCUUCUUAAGUCC	4	1165	1188	0.794692
mtr-mir399q	ATLOC_Os02g46650LOC_Os02g46650.1	osa-miR156a	AUGCUGUUUCAUCUUCUGU-G	4	428	448	0.831457
osa-miR1431	ATLOC_Os03g62790LOC_Os03g62790.1	osa-miR156a	UUGAUCGCCUGGUCUCUU-UGUCGG	4	827	851	1.97721
osa-miR156a	ATLOC_Os04g30680LOC_Os04g30680.1	osa-miR156a	CUGCUGCAUCUUCUUCU-UCAC	4	86	107	2.00928
osa-miR156a	ATLOC_Os02g11680LOC_Os02g11680.1	osa-miR156a	UGUGCUCCCUCAACGUC-GUCAC	4	332	354	0.986788
osa-miR156b	ATLOC_Os05g09200LOC_Os05g09200.1	osa-miR156a	CUGUAAUCAAUCUCUUCCAGUCAU	4	1694	1718	1.39661
osa-miR156b	ATLOC_Os01g60230LOC_Os01g60230.4	osa-miR156a	AUG-UCAGUCCCU-CUGUCAC	4	12656	12675	1.69284
osa-miR156c	ATLOC_Os06g35530LOC_Os06g35530.1	osa-miR156a	CUGUAAUCAAUCUCUUCCAGUCAU	4	1694	1718	1.39661
osa-miR156c	ATLOC_Os03g32590LOC_Os03g32590.2	osa-miR156a	AGUGCUGACUAUGUUCUGCUCU	4	1399	1421	2.14806
osa-miR156c	ATLOC_Os04g20474LOC_Os04g20474.4	osa-miR156a	GGACUCACCCU-UUCUGGUCAU	4	542	563	0.303966
osa-miR156c	ATLOC_Os04g49950LOC_Os04g49950.1	osa-miR156a	CUGCUCACUCUCGUCGGUCGU	4	420	441	1.18747
osa-miR156c	ATLOC_Os07g42450LOC_Os07g42450.1	osa-miR156a	CUGCUCACUCUCGUCGGUCGU	4	420	441	1.18747
osa-miR156c	ATLOC_Os01g63930LOC_Os01g63930.2	osa-miR156a	CUGCUCCCUCUUUUCUUGUCAG	3	781	803	1.19235
osa-miR156c	ATLOC_Os02g07650LOC_Os02g07650.1	osa-miR156a	G-GCUCAUGCAACUUCUGGUCAA	4	1761	1783	0.039967
osa-miR156c	ATLOC_Os01g55070LOC_Os01g55070.1	osa-miR156a	AUG-UCAGUCCCU-CUGUCAC	4	12656	12675	1.69284
osa-miR156d	ATLOC_Os03g16780LOC_Os03g16780.1	osa-miR156a	UUGCUGAUGCUCUUCUUGUCAU	4	1331	1353	0.932454
osa-miR156d	ATLOC_Os10g39570LOC_Os10g39570.1	osa-miR156a	UUGCUGAUGCUCUUCUUGUCAU	4	1331	1353	0.932454
osa-miR156e	ATLOC_Os04g21950LOC_Os04g21950.1	osa-miR156a	G-GCUCAUGCAACUUCUGGUCAA	4	1761	1783	0.039967
osa-miR156e	ATLOC_Os04g35840LOC_Os04g35840.1	osa-miR156a	AGUGCUCAAUCU--UCGGUCAG	4	15	35	1.67369
osa-miR156e	ATLOC_Os01g59050LOC_Os01g59050.1	osa-miR156a	CUGCUCCCUCUUUUCUUGUCAG	3	781	803	1.19235
osa-miR156g	ATLOC_Os01g16870LOC_Os01g16870.1	osa-miR156a	G-GCUCAUGCAACUUCUGGUCAA	4	1761	1783	0.039967
osa-miR156g	ATLOC_Os05g39380LOC_Os05g39380.1	osa-miR156a	CUGCUC-CUCUCAUCUGCCAU	4	964	984	3.01288
osa-miR156g	ATLOC_Os02g18090LOC_Os02g18090.1	osa-miR156a	UGUGCUCCCUCAACGUC-GUCAC	4	332	354	0.986788
osa-miR156h	ATLOC_Os06g45670LOC_Os06g45670.1	osa-miR156a	UGUGCUCCCUCAACGUC-GUCAC	4	332	354	0.986788
osa-miR156h	ATLOC_Os03g02160LOC_Os03g02160.2	osa-miR156a	AGUGCUCAAUCU--UCGGUCAG	4	15	35	1.67369
osa-miR156i	ATLOC_Os05g48370LOC_Os05g48370.1	osa-miR156a	GGACUCACCCU-UUCUGGUCAU	4	542	563	0.303966
osa-miR156i	ATLOC_Os07g12890LOC_Os07g12890.1	osa-miR156a	AGUGCUCAAUCU--UCGGUCAG	4	15	35	1.67369
osa-miR156j	ATLOC_Os01g57490LOC_Os01g57490.1	osa-miR156a	UGUGCUCCCUCAACGUC-GUCAC	4	332	354	0.986788
osa-miR156j	ATLOC_Os03g28130LOC_Os03g28130.1	osa-miR156a	A-GCUCGAUCUGCUAUCUGUCAA	4	869	891	1.06694
osa-miR156k	ATLOC_Os03g29350LOC_Os03g29350.4	osa-miR156a	AGUGCUCAAUCU--UCGGUCAG	4	15	35	1.67369
osa-miR156l	ATLOC_Os06g13650LOC_Os06g13650.3	osa-miR156a	CUGCUGCAUCUUCUUCU-UCAC	4	86	107	2.00928
osa-miR156l	ATLOC_Os03g18840LOC_Os03g18840.1	osa-miR156a	AGUGCUGACUAUGUUCUGCUCU	4	1399	1421	2.14806
osa-miR160c	ATLOC_Os05g51630LOC_Os05g51630.2	osa-miR156a	CUGCUCACGCCCUCUUUGUCAA	4	2066	2088	0.959254
osa-miR160c	ATLOC_Os01g13260LOC_Os01g13260.1	osa-miR156a	UUGCUGAUGCUCUUCUUGUCAU	4	1331	1353	0.932454
osa-miR160c	ATLOC_Os02g52370LOC_Os02g52370.1	osa-miR156a	AUGCUCACUCAGCUUGUGGCAU	4	757	779	1.50203
osa-miR160c	ATLOC_Os01g14100LOC_Os01g14100.2	osa-miR156a	AUGAUCUCUCUGCUUCUGUGAG	4	1484	1506	2.20758
osa-miR160c	ATLOC_Os06g05190LOC_Os06g05190.1	osa-miR156a	CUGCUCACGCCCUCUUUGUCAA	4	2066	2088	0.959254
osa-miR160e	ATLOC_Os11g03460LOC_Os11g03460.1	osa-miR156a	CUGCUC-CUCUCAUCUGCCAU	4	964	984	3.01288
osa-miR160f	ATLOC_Os03g59860LOC_Os03g59860.1	osa-miR156a	AUGCUCACUCAGCUUGUGGCAU	4	757	779	1.50203
osa-miR162b	ATLOC_Os07g10970LOC_Os07g10970.1	osa-miR156a	A-GCUCACUCUGCUUCCUGAAUCGA	4	338	362	0.655187
osa-miR164a	ATLOC_Os03g11400LOC_Os03g11400.1	osa-miR156a	AUGAUCUCUCUGCUUCUGUGAG	4	1484	1506	2.20758
osa-miR164a	ATLOC_Os01g10680LOC_Os01g10680.1	osa-miR156a	CGCCAUCACUCUCCUUCUCGUCGG	4	270	294	3.55511
osa-miR164a	ATLOC_Os04g02110LOC_Os04g02110.3	osa-miR156a	CUGCUCACUCUCGUCGGUCGU	4	420	441	1.18747
osa-miR164a	ATLOC_Os01g40094LOC_Os01g40094.1	osa-miR156a	AUGCACAUUAUCGUGCUGUUAG	4	356	378	1.30321
osa-miR164a	ATLOC_Os03g47930LOC_Os03g47930.1	osa-miR156a	AUGAUCUCUCUGCUUCUGUGAG	4	1484	1506	2.20758
osa-miR164a	ATLOC_Os01g35960LOC_Os01g35960.1	osa-miR156a	CUGCCCCACUUCUACUGCUGU-A	4	283	305	1.22042
osa-miR164b	ATLOC_Os05g45340LOC_Os05g45340.1	osa-miR156a	CUGCUCACUCUCGUCGGUCGU	4	420	441	1.18747
osa-miR164b	ATLOC_Os04g53770LOC_Os04g53770.1	osa-miR156a	CUGCCCCACUUCUACUGCUGU-A	4	283	305	1.22042
osa-miR164b	ATLOC_Os08g43300LOC_Os08g43300.1	osa-miR156a	CUGCCCCACUUCUACUGCUGU-A	4	283	305	1.22042
osa-miR164b	ATLOC_Os04g01560LOC_Os04g01560.1	osa-miR156a	UUGCUCCAUGCUCUUCUGUUG	4	3163	3184	0.130054
osa-miR164b	ATLOC_Os05g14550LOC_Os05g14550.1	osa-miR156a	CUGCUC-CUCUCAUCUGCCAU	4	964	984	3.01288
osa-miR164c	ATLOC_Os01g27630LOC_Os01g27630.1	osa-miR156a	AUGCCCGUUCUGUUCUUGUCAU	4	1253	1275	0.201976
osa-miR164c	ATLOC_Os01g16220LOC_Os01g16220.1	osa-miR156a	UUGCACGCUAUUCUUCUCUCAU	4	1199	1221	0.614225
osa-miR164c	ATLOC_Os03g15650LOC_Os03g15650.3	osa-miR156a	UUGCACACUC-CUU-UGCCAA	4	965	984	1.17483
osa-miR164c	ATLOC_Os03g17470LOC_Os03g17470.1	osa-miR156a	CUGCCCCACUUCUACUGCUGU-A	4	283	305	1.22042
osa-miR164c	ATLOC_Os08g09660LOC_Os08g09660.1	osa-miR156a	AGCUCUAUUACCAAAUGAUACCUUUCUUAUUGUUG	4	36	71	0.25158
osa-miR164c	ATLOC_Os02g25900LOC_Os02g25900.2	osa-miR156a	UUGCACACUC-CUU-UGCCAA	4	965	984	1.17483
osa-miR164c	ATLOC_Os06g04070LOC_Os06g04070.1	osa-miR156a	AUGCACAUUAUCGUGCUGUUAG	4	356	378	1.30321
osa-miR164c	ATLOC_Os03g13240LOC_Os03g13240.2	osa-miR156a	UUGCACGCUAUUCUUCUCUCAU	4	1199	1221	0.614225
osa-miR164c	ATLOC_Os03g57660LOC_Os03g57660.2	osa-miR156a	UUGCUCA-UCUGGUUCUGUUU	4	732	752	0.082078
osa-miR164d	ATLOC_Os05g40920LOC_Os05g40920.1	osa-miR156a	UUGCACGCUAUUCUUCUCUCAU	4	1199	1221	0.614225
osa-miR164e	ATLOC_Os09g25620LOC_Os09g25620.1	osa-miR156a	UUGCUCA-UCUGGUUCUGUUU	4	732	752	0.082078
osa-miR164e	ATLOC_Os04g32880LOC_Os04g32880.4	osa-miR156a	CGCCAUCACUCUCCUUCUCGUCGG	4	270	294	3.55511
osa-miR164e	ATLOC_Os01g49320LOC_Os01g49320.1	osa-miR156a	UUGCACACUC-CUU-UGCCAA	4	965	984	1.17483
osa-miR164f	ATLOC_Os02g01340LOC_Os02g01340.2	osa-miR156a	AUGCCC-CUCUCGUC-GUCGA	4	164	183	2.14751
osa-miR164f	ATLOC_Os02g06370LOC_Os02g06370.1	osa-miR156a	CUGCCCCACUUCUACUGCUGU-A	4	283	305	1.22042
osa-miR166a	ATLOC_Os03g10590LOC_Os03g10590.1	osa-miR156a	CGCCAUCACUCUCCUUCUCGUCGG	3	270	294	3.55511
osa-miR166b	ATLOC_Os08g02540LOC_Os08g02540.1	osa-miR156a	CGCCAUCACUCUCCUUCUCGUCGG	3	270	294	3.55511
osa-miR166c	ATLOC_Os03g61470LOC_Os03g61470.1	osa-miR156a	AGUCUU-CUCUGCUUCUGCUCAA	4	470	492	1.23449
osa-miR166e	ATLOC_Os02g46610LOC_Os02g46610.1	osa-miR156a	CUGCUCACUCUCGUCGGUCGU	4	420	441	1.18747
osa-miR166j	ATLOC_Os08g25390LOC_Os08g25390.1	osa-miR156a	CGCCAUCACUCUCCUUCUCGUCGG	3	270	294	3.55511
osa-miR166k	ATLOC_Os08g29669LOC_Os08g29669.1	osa-miR156a	CGCCAUCACUCUCCUUCUCGUCGG	3	270	294	3.55511
osa-miR166m	ATLOC_Os02g12400LOC_Os02g12400.1	osa-miR156a	CUGCUCACUCUCGUCGGUCGU	4	420	441	1.18747
osa-miR166m	ATLOC_Os05g05220LOC_Os05g05220.1	osa-miR156a	AGUCUU-CUCUGCUUCUGCUCAA	4	470	492	1.23449
osa-miR166n	ATLOC_Os01g25386LOC_Os01g25386.1	osa-miR156a	CGCCAUCACUCUCCUUCUCGUCGG	3	270	294	3.55511
osa-miR167a	ATLOC_Os10g37520LOC_Os10g37520.1	osa-miR156a	AUGAUCUCUCUGCUUCUGUGAG	4	1484	1506	2.20758
osa-miR167a	ATLOC_Os06g05800LOC_Os06g05800.1	osa-miR156a	UUGCUGCUCUCCUUUCUGCGG	4	1511	1532	1.01268
osa-miR167a*	ATLOC_Os06g03570LOC_Os06g03570.2	osa-miR156a	AUGAUCUCUCUGCUUCUGUGAG	4	1484	1506	2.20758
osa-miR167a*	ATLOC_Os04g41229LOC_Os04g41229.2	osa-miR156a	UUGCGCACUGCACUUCUGCAU	4	1258	1279	1.17905
osa-miR167a*	ATLOC_Os05g14380LOC_Os05g14380.1	osa-miR156a	CGCGAGUCCUGUCUCUU-UGUGGA	4	1042	1065	0.959866
osa-miR167b	ATLOC_Os06g08840LOC_Os06g08840.2	osa-miR156a	UUGCUGCUCUCCUUUCUGCGG	4	1511	1532	1.01268
osa-miR167b	ATLOC_Os02g49150LOC_Os02g49150.2	osa-miR156a	AUGAUCUCUCUGCUUCUGUGAG	4	1484	1506	2.20758
osa-miR167b	ATLOC_Os03g10980LOC_Os03g10980.1	osa-miR156a	CUGCACAAUC-CUUCUGCAG	4	397	416	0.913657
osa-miR167c	ATLOC_Os01g72990LOC_Os01g72990.2	osa-miR156a	NGCUAUAGCAAAAGAAGCUGC	3	1228	1248	0.409316
osa-miR167d	ATLOC_Os12g13320LOC_Os12g13320.1	osa-miR156a	NGCUAUAGCAAAAGAAGCUGC	3	1228	1248	0.409316
osa-miR167d	ATLOC_Os03g55200LOC_Os03g55200.1	osa-miR156a	UUGCGCACUGCACUUCUGCAU	4	1258	1279	1.17905
osa-miR167d	ATLOC_Os05g27880LOC_Os05g27880.1	osa-miR156a	CGCGAGUCCUGUCUCUU-UGUGGA	4	1042	1065	0.959866
osa-miR167d	ATLOC_Os06g07160LOC_Os06g07160.1	osa-miR156a	AUGCUUCUCAUCUACUCUGCAG	4	1042	1064	1.01098
osa-miR167d	ATLOC_Os03g05610LOC_Os03g05610.1	osa-miR156a	UUGCUCA-UCUGGUUCUGUUU	4	732	752	0.082078
osa-miR167e	ATLOC_Os03g63360LOC_Os03g63360.1	osa-miR156a	UUGCUGCUCUCCUUUCUGCGG	4	1511	1532	1.01268
osa-miR167g	ATLOC_Os06g09830LOC_Os06g09830.1	osa-miR156a	UUGCUCA-UCUGGUUCUGUUU	4	732	752	0.082078
osa-miR167g	ATLOC_Os11g32110LOC_Os11g32110.1	osa-miR156a	NGCUAUAGCAAAAGAAGCUGC	3	1228	1248	0.409316
osa-miR167h	ATLOC_Os04g20474LOC_Os04g20474.1	osa-miR156a	AUGAUCUCUCUGCUUCUGUGAG	4	1484	1506	2.20758
osa-miR167j	ATLOC_Os02g11110LOC_Os02g11110.2	osa-miR156a	CUGCUCCCUCUC--CUGCAA	4	369	387	1.13104
osa-miR169a	ATLOC_Os03g63720LOC_Os03g63720.1	osa-miR156a	GGACUCACCCU-UUCUGGUCAU	4	542	563	0.303966
osa-miR169a	ATLOC_Os01g53670LOC_Os01g53670.3	osa-miR156a	U--CUCUCUCUUUUCUCUCU	4	32	50	1.52137
osa-miR169b	ATLOC_Os03g27990LOC_Os03g27990.1	osa-miR156a	GGACUCACCCU-UUCUGGUCAU	4	542	563	0.303966
osa-miR169b	ATLOC_Os03g16440LOC_Os03g16440.1	osa-miR156a	UUGCU-GCUCUCUGCUGUCC	4	960	979	0.359404
osa-miR169b	ATLOC_Os11g06390LOC_Os11g06390.1	osa-miR156a	U--CUCUCUCUUUUCUCUCU	4	32	50	1.52137
osa-miR169c	ATLOC_Os11g14240LOC_Os11g14240.1	osa-miR156a	CUGCUCACUCUCGUCGGUCGU	4	420	441	1.18747
osa-miR169c	ATLOC_Os06g41010LOC_Os06g41010.4	osa-miR156a	AUGAUCUCUCUGCUUCUGUGAG	4	1484	1506	2.20758
osa-miR169c	ATLOC_Os07g05370LOC_Os07g05370.1	osa-miR156a	U--CUCUCUCUUUUCUCUCU	4	32	50	1.52137
osa-miR169c	ATLOC_Os01g55990LOC_Os01g55990.1	osa-miR156a	CUGCUCCCUCUUUUCUUGUCAG	3	781	803	1.19235
osa-miR169d	ATLOC_Os02g47130LOC_Os02g47130.1	osa-miR156a	CUGCUCCCUCUUUUCUUGUCAG	2	781	803	1.19235
osa-miR169d	ATLOC_Os03g33012LOC_Os03g33012.1	osa-miR156a	AUGAUCUCUCUGCUUCUGUGAG	4	1484	1506	2.20758
osa-miR169e	ATLOC_Os05g51180LOC_Os05g51180.1	osa-miR156a	CUGCUCACUCUCGUCGGUCGU	4	420	441	1.18747
osa-miR169e	ATLOC_Os11g28980LOC_Os11g28980.1	osa-miR156a	A-GCUCGAUCUGCUAUCUGUCAA	4	869	891	1.06694
osa-miR169f	ATLOC_Os09g39210LOC_Os09g39210.1	osa-miR156a	AUGAUCUCUCUGCUUCUGUGAG	4	1484	1506	2.20758
osa-miR169f	ATLOC_Os06g12280LOC_Os06g12280.1	osa-miR156a	CUGCUCCCUCUUUUCUUGUCAG	3	781	803	1.19235
osa-miR169f	ATLOC_Os12g16210LOC_Os12g16210.1	osa-miR156a	AUGAUCUCUCUGCUUCUGUGAG	4	1484	1506	2.20758
osa-miR169f	ATLOC_Os04g14220LOC_Os04g14220.2	osa-miR156a	CUGCUCCCUCUUUUCUUGUCAG	3	781	803	1.19235
osa-miR169f	ATLOC_Os04g43050LOC_Os04g43050.2	osa-miR156a	AUGAUCUCUCUGCUUCUGUGAG	4	1484	1506	2.20758
osa-miR169f	ATLOC_Os01g70810LOC_Os01g70810.1	osa-miR156a	CUGCUCCCUCUUUUCUUGUCAG	2	781	803	1.19235
osa-miR169g	ATLOC_Os02g35560LOC_Os02g35560.1	osa-miR156a	A-GCUCGAUCUGCUAUCUGUCAA	4	869	891	1.06694
osa-miR169g	ATLOC_Os07g13350LOC_Os07g13350.1	osa-miR156a	U--CUCUCUCUUUUCUCUCU	4	32	50	1.52137
osa-miR169h	ATLOC_Os05g16240LOC_Os05g16240.1	osa-miR156a	CUGCUC-CUCUCAUCUGCCAU	4	964	984	3.01288
osa-miR169i	ATLOC_Os10g41390LOC_Os10g41390.1	osa-miR156a	CUGCUCACUCUCGUCGGUCGU	4	420	441	1.18747
osa-miR169i	ATLOC_Os02g38950LOC_Os02g38950.1	osa-miR156a	AUGAUCUCUCUGCUUCUGUGAG	4	1484	1506	2.20758
osa-miR169j	ATLOC_Os05g37400LOC_Os05g37400.2	osa-miR156a	CUGCUCCCUCUUUUCUUGUCAG	3	781	803	1.19235
osa-miR169j	ATLOC_Os03g29584LOC_Os03g29584.1	osa-miR156a	CUGCUCCCUCUUUUCUUGUCAG	2	781	803	1.19235
osa-miR169k	ATLOC_Os04g43540LOC_Os04g43540.1	osa-miR156a	UUGCU-GCUCUCUGCUGUCC	4	960	979	0.359404
osa-miR169k	ATLOC_Os04g28020LOC_Os04g28020.1	osa-miR156a	CUGCUCCCUCUUUUCUUGUCAG	3	781	803	1.19235
osa-miR169k	ATLOC_Os05g41440LOC_Os05g41440.1	osa-miR156a	CUGCUCCCUCUUUUCUUGUCAG	3	781	803	1.19235
osa-miR169k	ATLOC_Os03g46910LOC_Os03g46910.1	osa-miR156a	CUGCUCCCUCUUUUCUUGUCAG	3	781	803	1.19235
osa-miR169k	ATLOC_Os03g30934LOC_Os03g30934.2	osa-miR156a	U--CUCUCUCUUUUCUCUCU	4	32	50	1.52137
osa-miR169k	ATLOC_Os07g40920LOC_Os07g40920.1	osa-miR156a	CUGCUCCCUCUUUUCUUGUCAG	2	781	803	1.19235
osa-miR169k	ATLOC_Os03g06220LOC_Os03g06220.1	osa-miR156a	UUGCU-GCUCUCUGCUGUCC	4	960	979	0.359404
osa-miR169l	ATLOC_Os05g48030LOC_Os05g48030.1	osa-miR156a	GGACUCACCCU-UUCUGGUCAU	4	542	563	0.303966
osa-miR169l	ATLOC_Os10g33230LOC_Os10g33230.1	osa-miR156a	AUGAUCUCUCUGCUUCUGUGAG	4	1484	1506	2.20758
osa-miR169l	ATLOC_Os06g13650LOC_Os06g13650.2	osa-miR156a	CUGCUCCCUCUUUUCUUGUCAG	3	781	803	1.19235
osa-miR169l	ATLOC_Os02g53340LOC_Os02g53340.1	osa-miR156a	AUGAUCUCUCUGCUUCUGUGAG	3	1484	1506	2.20758
osa-miR169l	ATLOC_Os03g58890LOC_Os03g58890.2	osa-miR156a	CUGCUCCCUCUUUUCUUGUCAG	3	781	803	1.19235
osa-miR169m	ATLOC_Os12g37380LOC_Os12g37380.1	osa-miR156a	AUGAUCUCUCUGCUUCUGUGAG	4	1484	1506	2.20758
osa-miR169m	ATLOC_Os05g34670LOC_Os05g34670.1	osa-miR156a	CUGCUCCCUCUUUUCUUGUCAG	3	781	803	1.19235
osa-miR169m	ATLOC_Os06g45480LOC_Os06g45480.1	osa-miR156a	CUGCUCACUCUCGUCGGUCGU	4	420	441	1.18747
osa-miR169m	ATLOC_Os02g03340LOC_Os02g03340.3	osa-miR156a	CUGCUCCCUCUUUUCUUGUCAG	3	781	803	1.19235
osa-miR169m	ATLOC_Os03g29350LOC_Os03g29350.4	osa-miR156a	CUGCUCCCUCUUUUCUUGUCAG	4	781	803	1.19235
osa-miR169n	ATLOC_Os08g40230LOC_Os08g40230.1	osa-miR156a	AUGAUCUCUCUGCUUCUGUGAG	4	1484	1506	2.20758
osa-miR169n	ATLOC_Os08g41630LOC_Os08g41630.1	osa-miR156a	CUGCUCACUCUCGUCGGUCGU	4	420	441	1.18747
osa-miR169n	ATLOC_Os04g48140LOC_Os04g48140.1	osa-miR156a	CUGCUCCCUCUUUUCUUGUCAG	2	781	803	1.19235
osa-miR169n	ATLOC_Os03g58060LOC_Os03g58060.3	osa-miR156a	A-GCUCGAUCUGCUAUCUGUCAA	4	869	891	1.06694
osa-miR169n	ATLOC_Os01g43910LOC_Os01g43910.1	osa-miR156a	UUGCUAA-UCACUUCUGUGAG	4	719	739	1.59567
osa-miR169o	ATLOC_Os01g14420LOC_Os01g14420.1	osa-miR156a	CUGCUCACUCUCGUCGGUCGU	4	420	441	1.18747
osa-miR169o	ATLOC_Os04g44700LOC_Os04g44700.2	osa-miR156a	CUGCUC-CUCUCAUCUGCCAU	4	964	984	3.01288
osa-miR169o	ATLOC_Os03g44840LOC_Os03g44840.1	osa-miR156a	AUGAUCUCUCUGCUUCUGUGAG	4	1484	1506	2.20758
osa-miR169o	ATLOC_Os05g40770LOC_Os05g40770.2	osa-miR156a	CUGCUCACUCUCGUCGGUCGU	4	420	441	1.18747
osa-miR169o	ATLOC_Os02g01500LOC_Os02g01500.1	osa-miR156a	AUGAUCUCUCUGCUUCUGUGAG	4	1484	1506	2.20758
osa-miR169p	ATLOC_Os05g46470LOC_Os05g46470.1	osa-miR156a	AUGAUCUCUCUGCUUCUGUGAG	3	1484	1506	2.20758
osa-miR169p	ATLOC_Os03g21680LOC_Os03g21680.1	osa-miR156a	CUGCUC-CUCUCAUCUGCCAU	4	964	984	3.01288
osa-miR169p	ATLOC_Os01g45920LOC_Os01g45920.1	osa-miR156a	CUGCUC-CUCUCAUCUGCCAU	4	964	984	3.01288
osa-miR169p	ATLOC_Os10g39820LOC_Os10g39820.1	osa-miR156a	CUGCUCCCUCUUUUCUUGUCAG	4	781	803	1.19235
osa-miR169q	ATLOC_Os01g72820LOC_Os01g72820.6	osa-miR156a	GGACUCACCCU-UUCUGGUCAU	4	542	563	0.303966
osa-miR171g	ATLOC_Os04g31210LOC_Os04g31210.5	osa-miR156a	A-GC-CACUCUUCUUCUAUGUCAA	4	155	177	0.740046
osa-miR172a	ATLOC_Os03g03810LOC_Os03g03810.1	osa-miR156a	GGCCUCACCGUGUCUUUUGUCGA	4	706	729	0.290765
osa-miR172b	ATLOC_Os06g14750LOC_Os06g14750.1	osa-miR156a	CUGCUCACUCUCGUCGGUCGU	4	420	441	1.18747
osa-miR172b	ATLOC_Os01g53420LOC_Os01g53420.1	osa-miR156a	CUGCUC-CUCUCAUCUGCCAU	4	964	984	3.01288
osa-miR172c	ATLOC_Os02g48560LOC_Os02g48560.1	osa-miR156a	GGCCUCACCGUGUCUUUUGUCGA	4	706	729	0.290765
osa-miR172c	ATLOC_Os08g18150LOC_Os08g18150.1	osa-miR156a	AUGCU-ACUACUGUGUUGUCAC	4	1223	1244	0.491427
osa-miR172c	ATLOC_Os04g42580LOC_Os04g42580.1	osa-miR156a	A-GCUC-CUCUCUGCUCGUCGC	4	145	165	1.89662
osa-miR172c	ATLOC_Os02g11760LOC_Os02g11760.1	osa-miR156a	CUGCUCACGCCCUCUUUGUCAA	4	2066	2088	0.959254
osa-miR172d	ATLOC_Os06g01480LOC_Os06g01480.1	osa-miR156a	GGCCUCACCGUGUCUUUUGUCGA	4	706	729	0.290765
osa-miR172d	ATLOC_Os03g28410LOC_Os03g28410.1	osa-miR156a	A-GCUC-CUCUCUGCUCGUCGC	4	145	165	1.89662
osa-miR172d	ATLOC_Os09g29980LOC_Os09g29980.2	osa-miR156a	A-GCUCUACUCUCUG--GUCAC	4	290	309	1.60036
osa-miR172d	ATLOC_Os12g18150LOC_Os12g18150.1	osa-miR156a	GGCCUCACCGUGUCUUUUGUCGA	4	706	729	0.290765
osa-miR172d	ATLOC_Os06g04130LOC_Os06g04130.2	osa-miR156a	CUGCGGAGCUCUUUCUGUGUCAG	4	2307	2330	1.82517
osa-miR172d	ATLOC_Os04g53440LOC_Os04g53440.1	osa-miR156a	A-GCUCUACUCUCUG--GUCAC	4	290	309	1.60036
osa-miR172d	ATLOC_Os08g20440LOC_Os08g20440.1	osa-miR156a	A-GCUCGCUCUCUUUUGAUCC	4	2373	2393	1.0324
osa-miR1846a-3p	ATLOC_Os01g59110LOC_Os01g59110.1	osa-miR156a	A-GCUAGCUAUCUU-UGUCGA	4	2399	2418	0.77994
osa-miR1846a-3p	ATLOC_Os03g24410LOC_Os03g24410.1	osa-miR156a	A-GCUAGCAGU--UCUGGUCU	4	2712	2730	0.467515
osa-miR1846a-3p	ATLOC_Os01g24950LOC_Os01g24950.1	osa-miR156a	GGUGGGCACGCUGUUACUGUGGA	4	748	771	0.22578
osa-miR1846a-3p	ATLOC_Os04g43690LOC_Os04g43690.1	osa-miR156a	A-GCUCCCUCAUCGUGCUGUCU	4	2357	2378	0.0390955
osa-miR1846a-3p	ATLOC_Os05g30430LOC_Os05g30430.1	osa-miR156a	AGUGCUGACUAUGUUCUGCUCU	4	1399	1421	2.14806
osa-miR1846a-3p	ATLOC_Os06g32350LOC_Os06g32350.1	osa-miR156a	AUGCU-GCUC-CUUCUGAUCC	4	632	651	0.703303
osa-miR1846a-3p	ATLOC_Os07g17180LOC_Os07g17180.1	osa-miR156a	UUGA-CAAUCUCUUUUGUCGC	4	815	835	0.181162
osa-miR1846a-3p	ATLOC_Os03g54840LOC_Os03g54840.1	osa-miR156a	UUGCUGGCUAUGCUUCUGUCGG	4	907	929	1.7478
osa-miR1846a-5p	ATLOC_Os07g03240LOC_Os07g03240.1	osa-miR156a	AUGCGCGGUUUCUUUUGUCAU	4	536	557	1.15757
osa-miR1846a-5p	ATLOC_Os08g38240LOC_Os08g38240.1	osa-miR156a	GGUGCCUGCUG-CUUCUGCAG	4	339	359	1.92558
osa-miR1846a-5p	ATLOC_Os01g01390LOC_Os01g01390.1	osa-miR156a	A-GCUAGCAGU--UCUGGUCU	4	2712	2730	0.467515
osa-miR1846a-5p	ATLOC_Os03g07290LOC_Os03g07290.1	osa-miR156a	UGUGUUCAACCUGCUUGUGUGGA	4	1108	1131	1.75852
osa-miR1846a-5p	ATLOC_Os01g39810LOC_Os01g39810.4	osa-miR156a	UUGCU-GCUCUCUGCUGUCC	4	960	979	0.359404
osa-miR1846a-5p	ATLOC_Os05g06420LOC_Os05g06420.1	osa-miR156a	AUG-UCAGUCCCU-CUGUCAC	4	12656	12675	1.69284
osa-miR1846a-5p	ATLOC_Os02g32410LOC_Os02g32410.1	osa-miR156a	AUGCU-GCUC-CUUCUGAUCC	4	632	651	0.703303
osa-miR1846b-3p	ATLOC_Os03g18840LOC_Os03g18840.1	osa-miR156a	UGUGUUCAACCUGCUUGUGUGGA	4	1108	1131	1.75852
osa-miR1846b-3p	ATLOC_Os06g21390LOC_Os06g21390.2	osa-miR156a	GGUGGGCACGCUGUUACUGUGGA	4	748	771	0.22578
osa-miR1846b-3p	ATLOC_Os05g51510LOC_Os05g51510.1	osa-miR156a	AGUGCUGACUAUGUUCUGCUCU	4	1399	1421	2.14806
osa-miR1846b-3p	ATLOC_Os11g32110LOC_Os11g32110.1	osa-miR156a	UGUGUCGACAGUCUCUUCUGCAG	4	1737	1760	0.656255
osa-miR1846b-3p	ATLOC_Os02g49992LOC_Os02g49992.3	osa-miR156a	CUGCUGACCCU-UUCCAUCUC	4	257	277	0.873687
osa-miR1846b-3p	ATLOC_Os03g10540LOC_Os03g10540.2	osa-miR156a	UUGAGGAACAUUCUUUUGUUAG	4	923	945	2.67601
osa-miR1846b-3p	ATLOC_Os03g15080LOC_Os03g15080.1	osa-miR156a	GGUGCCUGCUG-CUUCUGCAG	4	339	359	1.92558
osa-miR1846b-5p	ATLOC_Os03g47800LOC_Os03g47800.1	osa-miR156a	A-GCUAGCAGU--UCUGGUCU	4	2712	2730	0.467515
osa-miR1846b-5p	ATLOC_Os04g55500LOC_Os04g55500.1	osa-miR156a	C-GCUGGCUCCC--CUGCUCC	3	58	76	1.60493
osa-miR1846b-5p	ATLOC_Os02g56014LOC_Os02g56014.1	osa-miR156a	UUGCUGGCUAUGCUUCUGUCGG	4	907	929	1.7478
osa-miR1846c-3p	ATLOC_Os03g17950LOC_Os03g17950.1	osa-miR156a	UUGCUGGCUAUGCUUCUGUCGG	4	907	929	1.7478
osa-miR1846c-3p	ATLOC_Os02g46990LOC_Os02g46990.1	osa-miR156a	C-GCUGGCUCCC--CUGCUCC	3	58	76	1.60493
osa-miR1846c-3p	ATLOC_Os01g58500LOC_Os01g58500.1	osa-miR156a	UUGAGACACCUCCUAUUGUCGU	4	236	258	1.41174
osa-miR1846c-3p	ATLOC_Os01g67210LOC_Os01g67210.1	osa-miR156a	UGUGAAGAACACUCUUCCUGUCAG	4	2064	2088	1.00949
osa-miR1846c-3p	ATLOC_Os09g08430LOC_Os09g08430.1	osa-miR156a	GGUGGGCACGCUGUUACUGUGGA	4	748	771	0.22578
osa-miR1846c-3p	ATLOC_Os01g52270LOC_Os01g52270.1	osa-miR156a	A-GCAUGCUAUACUUCUGUGGG	4	915	936	0.367633
osa-miR1846c-3p	ATLOC_Os04g42130LOC_Os04g42130.1	osa-miR156a	A-GCUAGCUAUCUU-UGUCGA	4	2399	2418	0.77994
osa-miR1846c-5p	ATLOC_Os02g01500LOC_Os02g01500.1	osa-miR156a	CUGCACAAUC-CUUCUGCAG	3	397	416	0.913657
osa-miR1846c-5p	ATLOC_Os10g41390LOC_Os10g41390.1	osa-miR156a	UGUGGACACUC-CUUGUGC--	4	1397	1415	0.583555
osa-miR1846c-5p	ATLOC_Os08g42620LOC_Os08g42620.1	osa-miR156a	AGUGGACA-UAUUUUCUUUCAG	4	1875	1896	1.68803
osa-miR1846c-5p	ATLOC_Os03g10850LOC_Os03g10850.2	osa-miR156a	A-GCAAGCUGUUCUUAUGUCU	4	1256	1276	1.13105
osa-miR1846c-5p	ATLOC_Os03g37070LOC_Os03g37070.1	osa-miR156a	GGUGGGCACGCUGUUACUGUGGA	4	748	771	0.22578
osa-miR1846c-5p	ATLOC_Os07g12590LOC_Os07g12590.1	osa-miR156a	UUGCU-GCUCUCUGCUGUCC	4	960	979	0.359404
osa-miR1846c-5p	ATLOC_Os02g46650LOC_Os02g46650.1	osa-miR156a	AUGCU-GCUC-CUUCUGAUCC	4	632	651	0.703303
osa-miR1846c-5p	ATLOC_Os04g32020LOC_Os04g32020.1	osa-miR156a	A-GCUAGCUAUCUU-UGUCGA	4	2399	2418	0.77994
osa-miR1846d-3p	ATLOC_Os03g04840LOC_Os03g04840.1	osa-miR156a	UGUGUCGACAGUCUCUUCUGCAG	4	1737	1760	0.656255
osa-miR1846d-3p	ATLOC_Os02g55110LOC_Os02g55110.1	osa-miR156a	UUGCU-GCUCUCUGCUGUCC	4	960	979	0.359404
osa-miR1846d-3p	ATLOC_Os04g51700LOC_Os04g51700.1	osa-miR156a	AGUGGACA-UAUUUUCUUUCAG	4	1875	1896	1.68803
osa-miR1846d-5p	ATLOC_Os01g11210LOC_Os01g11210.1	osa-miR156a	AGUGCUGACUAUGUUCUGCUCU	4	1399	1421	2.14806
osa-miR1846d-5p	ATLOC_Os03g50850LOC_Os03g50850.1	osa-miR156a	UUGCU-GCUCUCUGCUGUCC	4	960	979	0.359404
osa-miR1846d-5p	ATLOC_Os11g38590LOC_Os11g38590.1	osa-miR156a	A-GCAGGCUGGCCUCUGAUCAC	4	2029	2050	1.52218
osa-miR1846d-5p	ATLOC_Os02g54820LOC_Os02g54820.1	osa-miR156a	CUGCUCCCUCUUUUCUUGUCAG	4	781	803	1.19235
osa-miR1846d-5p	ATLOC_Os02g42310LOC_Os02g42310.2	osa-miR156a	AUGCCUACUC-CUUUUGUUG	4	661	680	1.24549
osa-miR1846d-5p	ATLOC_Os02g45590LOC_Os02g45590.1	osa-miR156a	GGUGGGCACGCUGUUACUGUGGA	4	748	771	0.22578
osa-miR1846d-5p	ATLOC_Os01g08700LOC_Os01g08700.2	osa-miR156a	A-GCAUGCUAUACUUCUGUGGG	4	915	936	0.367633
osa-miR1846d-5p	ATLOC_Os03g40020LOC_Os03g40020.1	osa-miR156a	UGUGGACACUC-CUUGUGC--	4	1397	1415	0.583555
osa-miR1846e	ATLOC_Os01g08760LOC_Os01g08760.1	osa-miR156a	GGUGCCUGCUG-CUUCUGCAG	4	339	359	1.92558
osa-miR1846e	ATLOC_Os08g40230LOC_Os08g40230.1	osa-miR156a	A-GCUAGCUAUCUU-UGUCGA	4	2399	2418	0.77994
osa-miR1846e	ATLOC_Os04g43840LOC_Os04g43840.1	osa-miR156a	UGUGAAGAACACUCUUCCUGUCAG	4	2064	2088	1.00949
osa-miR1846e	ATLOC_Os02g04240LOC_Os02g04240.1	osa-miR156a	AGCUGACAUACUAUGGUUCUGUUC	4	203	227	1.53776
osa-miR1846e	ATLOC_Os06g50910LOC_Os06g50910.3	osa-miR156a	AUGCCUACUC-CUUUUGUUG	4	661	680	1.24549
osa-miR2098-3p	ATLOC_Os06g48620LOC_Os06g48620.1	osa-miR156a	CUGCUCACUCUCGUCGGUCGU	4	420	441	1.18747
osa-miR2098-3p	ATLOC_Os12g05120LOC_Os12g05120.1	osa-miR156a	G-GCUUCCUCCUCUUCGGCGA	4	868	888	0.980407
osa-miR2098-3p	ATLOC_Os04g40950LOC_Os04g40950.1	osa-miR156a	CUGCCUCA-UCUCAUUCAGGUA	3	5	26	0.545194
osa-miR2105	ATLOC_Os12g16130LOC_Os12g16130.1	osa-miR156a	AGUGACUACA-UCUGCUGUCAC	4	934	955	0.856754
osa-miR2105	ATLOC_Os03g55730LOC_Os03g55730.2	osa-miR156a	AGCCGUUUUCAGCCUUUU-UGUCAG	4	1365	1389	0.851427
osa-miR393b-3p	ATLOC_Os01g34930LOC_Os01g34930.1	osa-miR156a	CUGCUCCCUCUUUUCUUGUCAG	4	781	803	1.19235
osa-miR393b-3p	ATLOC_Os03g57660LOC_Os03g57660.1	osa-miR156a	CUGCUCCCUCUUUUCUUGUCAG	4	781	803	1.19235
osa-miR394	ATLOC_Os01g55720LOC_Os01g55720.1	osa-miR156a	CUGCUC-CUCUCAUCUGCCAU	4	964	984	3.01288
osa-miR394	ATLOC_Os02g23870LOC_Os02g23870.1	osa-miR156a	A-GCUCGAUCUGCUAUCUGUCAA	4	869	891	1.06694
osa-miR396a	ATLOC_Os05g04560LOC_Os05g04560.1	osa-miR156a	UGUGC-CACACGCUGUGUGUCAC	4	407	429	1.57527
osa-miR396c	ATLOC_Os10g22394LOC_Os10g22394.1	osa-miR156a	CUGCUC-CUCUCAUCUGCCAU	4	964	984	3.01288
osa-miR396e	ATLOC_Os01g38229LOC_Os01g38229.3	osa-miR156a	CUGCUC-CUCUCAUCUGCCAU	4	964	984	3.01288
osa-miR396e-3p	ATLOC_Os02g45010LOC_Os02g45010.1	osa-miR156a	CUGCUCACGCCCUCUUUGUCAA	4	2066	2088	0.959254
osa-miR396f	ATLOC_Os03g58430LOC_Os03g58430.1	osa-miR156a	CUGCUCACGCCCUCUUUGUCAA	4	2066	2088	0.959254
osa-miR396f	ATLOC_Os05g19010LOC_Os05g19010.1	osa-miR156a	CGCCAUCACUCUCCUUCUCGUCGG	4	270	294	3.55511
osa-miR396f	ATLOC_Os05g36120LOC_Os05g36120.1	osa-miR156a	CUGCUCACUCUCGUCGGUCGU	4	420	441	1.18747
osa-miR396f-3p	ATLOC_Os03g61960LOC_Os03g61960.1	osa-miR156a	GGACUCACCCU-UUCUGGUCAU	4	542	563	0.303966
osa-miR396g	ATLOC_Os03g38710LOC_Os03g38710.1	osa-miR156a	CUGCUCACUCUCGUCGGUCGU	4	420	441	1.18747
osa-miR396g	ATLOC_Os06g51270LOC_Os06g51270.1	osa-miR156a	CUGCUCACGCCCUCUUUGUCAA	4	2066	2088	0.959254
osa-miR396i	ATLOC_Os05g46330LOC_Os05g46330.1	osa-miR156a	CUGCUC-CUCUCAUCUGCCAU	4	964	984	3.01288
osa-miR3980a-3p	ATLOC_Os11g40150LOC_Os11g40150.1	osa-miR156a	UUGCU-GCUCUCUGCUGUCC	4	960	979	0.359404
osa-miR3980b-3p	ATLOC_Os02g38200LOC_Os02g38200.1	osa-miR156a	GGACUCACCCU-UUCUGGUCAU	4	542	563	0.303966
osa-miR3980b-3p	ATLOC_Os03g27300LOC_Os03g27300.1	osa-miR156a	CUGCUCCCUCUUUUCUUGUCAG	4	781	803	1.19235
osa-miR3980b-5p	ATLOC_Os02g04950LOC_Os02g04950.1	osa-miR156a	UUGCUGGCUAUGCUUCUGUCGG	4	907	929	1.7478
osa-miR3981-3p	ATLOC_Os01g14340LOC_Os01g14340.1	osa-miR156a	UUGCUGGCUAUGCUUCUGUCGG	4	907	929	1.7478
osa-miR3981-3p	ATLOC_Os02g22780LOC_Os02g22780.1	osa-miR156a	AUGCUGUUUCAUCUUCUGU-G	4	428	448	0.831457
osa-miR3982-3p	ATLOC_Os02g07260LOC_Os02g07260.1	osa-miR156a	AUGCUGUUUCAUCUUCUGU-G	4	428	448	0.831457
osa-miR398b	ATLOC_Os03g46600LOC_Os03g46600.1	osa-miR156a	CUGCUCACUCUCGUCGGUCGU	4	420	441	1.18747
osa-miR408	ATLOC_Os05g30530LOC_Os05g30530.1	osa-miR156a	AUGAUCUCUCUGCUUCUGUGAG	4	1484	1506	2.20758
osa-miR444b.1	ATLOC_Os06g21390LOC_Os06g21390.3	osa-miR156a	CUGCUCACUCUCGUCGGUCGU	4	420	441	1.18747
ath-mir156a	ATLOC_Os03g54840LOC_Os03g54840.1	osa-miR156b	UUGCUGAUGCUCUUCUUGUCAU	4	1331	1353	0.932454
ath-mir156a	ATLOC_Os03g42799LOC_Os03g42799.1	osa-miR156b	CUGCUCACUCUCGUCGGUCGU	3	420	441	1.18747
ath-mir156a	ATLOC_Os05g09360LOC_Os05g09360.1	osa-miR156b	UUGCUCCAUGCUCUUCUGUUG	4	3163	3184	0.130054
ath-mir156a	ATLOC_Os06g35530LOC_Os06g35530.1	osa-miR156b	UUGCUCA-UCUGGUUCUGUUU	4	732	752	0.082078
ath-mir156a	ATLOC_Os03g11734LOC_Os03g11734.3	osa-miR156b	AUGCCCGUUCUGUUCUUGUCAU	4	1253	1275	0.201976
ath-mir156a	ATLOC_Os05g48800LOC_Os05g48800.2	osa-miR156b	AGUGCUCAAUCU--UCGGUCAG	4	15	35	1.67369
ath-mir156a	ATLOC_Os09g03939LOC_Os09g03939.1	osa-miR156b	AUGAGAAUUCUCUUCUGUCC	4	1097	1117	0.151197
ath-mir156a	ATLOC_Os02g02750LOC_Os02g02750.4	osa-miR156b	AGCAUCACCUCCAUUGCUGUCAA	4	877	900	0.660792
ath-mir156a	ATLOC_Os01g58680LOC_Os01g58680.1	osa-miR156b	CUGCUGCAUCUUCUUCU-UCAC	4	86	107	2.00928
ath-mir156a	ATLOC_Os02g02690LOC_Os02g02690.1	osa-miR156b	UUGCUAA-UCACUUCUGUGAG	4	719	739	1.59567
ath-mir156a	ATLOC_Os06g05720LOC_Os06g05720.1	osa-miR156b	A-GUUCCCU-UCUUCUGCUCAA	4	1190	1210	0.334771
ath-mir156a	ATLOC_Os10g39570LOC_Os10g39570.1	osa-miR156b	UUGCUGGCUAUGCUUCUGUCGG	4	907	929	1.7478
ath-mir156a	ATLOC_Os01g52330LOC_Os01g52330.1	osa-miR156b	AUGCU-GCUC-CUUCUGAUCC	4	632	651	0.703303
ath-mir156a	ATLOC_Os03g13240LOC_Os03g13240.1	osa-miR156b	UGUGAAGAACACUCUUCCUGUCAG	4	2064	2088	1.00949
ath-mir156a	ATLOC_Os03g41350LOC_Os03g41350.2	osa-miR156b	AUGAUCUCUCUGCUUCUGUGAG	4	1484	1506	2.20758
ath-mir156b	ATLOC_Os04g02030LOC_Os04g02030.1	osa-miR156b	CUGCUCACUCUCGUCGGUCGU	3	420	441	1.18747
ath-mir156b	ATLOC_Os04g31120LOC_Os04g31120.3	osa-miR156b	UUGCUCA-UCUGGUUCUGUUU	4	732	752	0.082078
ath-mir156b	ATLOC_Os05g29676LOC_Os05g29676.1	osa-miR156b	AUGAGAAUUCUCUUCUGUCC	4	1097	1117	0.151197
ath-mir156b	ATLOC_Os06g37364LOC_Os06g37364.3	osa-miR156b	CUGCUCACUCUCGUCGGUCGU	4	420	441	1.18747
ath-mir156b	ATLOC_Os02g57180LOC_Os02g57180.1	osa-miR156b	A-GCUCCCUCAUCGUGCUGUCU	4	2357	2378	0.0390955
ath-mir156b	ATLOC_Os02g36360LOC_Os02g36360.2	osa-miR156b	AGACUCAAAUCUUCUGCUCUCAA	4	170	193	0.675729
ath-mir156b	ATLOC_Os05g07070LOC_Os05g07070.7	osa-miR156b	UUGCUCUCACAUCUUACUCUGG	4	970	992	0.160938
ath-mir156b	ATLOC_Os07g08880LOC_Os07g08880.4	osa-miR156b	CUGCUCACUCUCGUCGGUCGU	4	420	441	1.18747
ath-mir156b	ATLOC_Os06g16390LOC_Os06g16390.1	osa-miR156b	A-GCUCCCUC-CUUAUGAUCC	4	140	159	1.78338
ath-mir156b	ATLOC_Os02g34080LOC_Os02g34080.1	osa-miR156b	GGACUCACCCU-UUCUGGUCAU	4	542	563	0.303966
ath-mir156c	ATLOC_Os05g44320LOC_Os05g44320.1	osa-miR156b	CUGCUC-CUCUCAUCUGCCAU	4	964	984	3.01288
ath-mir156c	ATLOC_Os03g10920LOC_Os03g10920.1	osa-miR156b	UUGCU-GCUCUCUGCUGUCC	4	960	979	0.359404
ath-mir156c	ATLOC_Os03g17950LOC_Os03g17950.1	osa-miR156b	AUCCUCUC---CUUCUGUCAA	4	2017	2035	0.641938
ath-mir156c	ATLOC_Os10g39400LOC_Os10g39400.1	osa-miR156b	UUGCUAA-UCACUUCUGUGAG	4	719	739	1.59567
ath-mir156c	ATLOC_Os01g15470LOC_Os01g15470.2	osa-miR156b	AGUGCUCAAUCU--UCGGUCAG	4	15	35	1.67369
ath-mir156c	ATLOC_Os02g51770LOC_Os02g51770.4	osa-miR156b	A-GUUCCCU-UCUUCUGCUCAA	4	1190	1210	0.334771
ath-mir156c	ATLOC_Os04g31120LOC_Os04g31120.5	osa-miR156b	CGCUCUGGAUCAUCUGCUGUCAA	4	325	348	0.494178
ath-mir156c	ATLOC_Os05g05700LOC_Os05g05700.1	osa-miR156b	A-GCUC-CUCUCUGCUCGUCGC	4	145	165	1.89662
ath-mir156c	ATLOC_Os07g12800LOC_Os07g12800.2	osa-miR156b	A-GCUCGAUCUGCUAUCUGUCAA	4	869	891	1.06694
ath-mir156c	ATLOC_Os01g49290LOC_Os01g49290.1	osa-miR156b	CGAGGGUCUCU-UCUUCUGCCAC	3	255	277	1.87353
ath-mir156c	ATLOC_Os03g02685LOC_Os03g02685.1	osa-miR156b	AUGAUCUCUCUGCUUCUGUGAG	3	1484	1506	2.20758
ath-mir156c	ATLOC_Os03g24410LOC_Os03g24410.1	osa-miR156b	CGAGGGUCUCU-UCUUCUGCCAC	4	255	277	1.87353
ath-mir156c	ATLOC_Os03g51080LOC_Os03g51080.1	osa-miR156b	UUGCUGAUGCUCUUCUUGUCAU	4	1331	1353	0.932454
ath-mir156c	ATLOC_Os03g08560LOC_Os03g08560.1	osa-miR156b	AGCAUCACCUCCAUUGCUGUCAA	4	877	900	0.660792
ath-mir156c	ATLOC_Os02g52880LOC_Os02g52880.1	osa-miR156b	UUGCUGAUGCUCUUCUUGUCAU	4	1331	1353	0.932454
ath-mir156c	ATLOC_Os01g05780LOC_Os01g05780.1	osa-miR156b	AUGAUCUCUCUGCUUCUGUGAG	4	1484	1506	2.20758
ath-mir156d	ATLOC_Os09g20910LOC_Os09g20910.1	osa-miR156b	AUGCU-GCUC-CUUCUGAUCC	4	632	651	0.703303
ath-mir156d	ATLOC_Os05g30640LOC_Os05g30640.1	osa-miR156b	UUGCUGAUGCUCUUCUUGUCAU	4	1331	1353	0.932454
ath-mir156d	ATLOC_Os06g19730LOC_Os06g19730.1	osa-miR156b	AGUGCUGACUAUGUUCUGCUCU	4	1399	1421	2.14806
ath-mir156d	ATLOC_Os07g06660LOC_Os07g06660.1	osa-miR156b	A-GUUCCCU-UCUUCUGCUCAA	4	1190	1210	0.334771
ath-mir156d	ATLOC_Os01g07110LOC_Os01g07110.1	osa-miR156b	CUGCUCACUCUCGUCGGUCGU	3	420	441	1.18747
ath-mir156d	ATLOC_Os03g20300LOC_Os03g20300.2	osa-miR156b	UUGCUCUCACAUCUUACUCUGG	4	970	992	0.160938
ath-mir156d	ATLOC_Os03g50760LOC_Os03g50760.1	osa-miR156b	UUGCUAA-UCACUUCUGUGAG	4	719	739	1.59567
ath-mir156d	ATLOC_Os03g51140LOC_Os03g51140.1	osa-miR156b	CUGCUC-CUCUCAUCUGCCAU	4	964	984	3.01288
ath-mir156d	ATLOC_Os06g35730LOC_Os06g35730.1	osa-miR156b	CUGCUCCCUCUUUUCUUGUCAG	3	781	803	1.19235
ath-mir156d	ATLOC_Os11g29050LOC_Os11g29050.1	osa-miR156b	CUGCUCACUCUCGUCGGUCGU	3	420	441	1.18747
ath-mir156d	ATLOC_Os01g05870LOC_Os01g05870.1	osa-miR156b	UUGCUAA-UCACUUCUGUGAG	4	719	739	1.59567
ath-mir156d	ATLOC_Os02g29630LOC_Os02g29630.1	osa-miR156b	UUGCUGAUGCUCUUCUUGUCAU	4	1331	1353	0.932454
ath-mir156d	ATLOC_Os02g42110LOC_Os02g42110.1	osa-miR156b	A-GCUCCCUCAUCGUGCUGUCU	4	2357	2378	0.0390955
ath-mir156d	ATLOC_Os06g21920LOC_Os06g21920.1	osa-miR156b	CUGCUCCCUCUUUUCUUGUCAG	3	781	803	1.19235
ath-mir156e	ATLOC_Os02g48560LOC_Os02g48560.1	osa-miR156b	CGCCAUCACUCUCCUUCUCGUCGG	4	270	294	3.55511
ath-mir156e	ATLOC_Os05g05470LOC_Os05g05470.1	osa-miR156b	UUGCUGAUGCUCUUCUUGUCAU	4	1331	1353	0.932454
ath-mir156e	ATLOC_Os03g22990LOC_Os03g22990.1	osa-miR156b	AUGAUCUCUCUGCUUCUGUGAG	4	1484	1506	2.20758
ath-mir156e	ATLOC_Os03g53530LOC_Os03g53530.1	osa-miR156b	AGCAUCAGUCAUAUGCUGUCAC	4	1773	1795	1.10313
ath-mir156e	ATLOC_Os03g58060LOC_Os03g58060.1	osa-miR156b	A-GUUCCCU-UCUUCUGCUCAA	4	1190	1210	0.334771
ath-mir156e	ATLOC_Os05g03530LOC_Os05g03530.2	osa-miR156b	UUGCUCUCACAUCUUACUCUGG	4	970	992	0.160938
ath-mir156e	ATLOC_Os06g45820LOC_Os06g45820.3	osa-miR156b	CGCCAUCACUCUCCUUCUCGUCGG	4	270	294	3.55511
ath-mir156e	ATLOC_Os05g38150LOC_Os05g38150.1	osa-miR156b	CUGCUCCCUCUUUUCUUGUCAG	3	781	803	1.19235
ath-mir156e	ATLOC_Os01g74310LOC_Os01g74310.4	osa-miR156b	UUGCUGGCUAUGCUUCUGUCGG	4	907	929	1.7478
ath-mir156e	ATLOC_Os03g03150LOC_Os03g03150.1	osa-miR156b	G-GCUCAUGCAACUUCUGGUCAA	4	1761	1783	0.039967
ath-mir156e	ATLOC_Os01g01130LOC_Os01g01130.1	osa-miR156b	CUGCUGCAUCUUCUUCU-UCAC	4	86	107	2.00928
ath-mir156e	ATLOC_Os04g32880LOC_Os04g32880.2	osa-miR156b	CUGCUC-CUCUCAUCUGCCAU	4	964	984	3.01288
ath-mir156e	ATLOC_Os04g49700LOC_Os04g49700.1	osa-miR156b	UUGCACGCUAUUCUUCUCUCAU	4	1199	1221	0.614225
ath-mir156e	ATLOC_Os06g13860LOC_Os06g13860.1	osa-miR156b	CUGCUCCCUCUUUUCUUGUCAG	3	781	803	1.19235
ath-mir156e	ATLOC_Os08g10470LOC_Os08g10470.1	osa-miR156b	AGUGCUGACUAUGUUCUGCUCU	4	1399	1421	2.14806
ath-mir156f	ATLOC_Os02g45010LOC_Os02g45010.1	osa-miR156b	UUGCUGAUGCUCUUCUUGUCAU	4	1331	1353	0.932454
ath-mir156f	ATLOC_Os01g22660LOC_Os01g22660.2	osa-miR156b	UUGCUCCAUGCUCUUCUGUUG	4	3163	3184	0.130054
ath-mir156f	ATLOC_Os02g32350LOC_Os02g32350.1	osa-miR156b	AUGCUUAAUCG-UUCUGUGAA	4	2104	2124	0.967956
ath-mir156f	ATLOC_Os02g50770LOC_Os02g50770.1	osa-miR156b	A-GCUCGCUCUCUUUUGAUCC	4	2373	2393	1.0324
ath-mir156f	ATLOC_Os06g11740LOC_Os06g11740.1	osa-miR156b	AUG-UCAGUCCCU-CUGUCAC	4	12656	12675	1.69284
ath-mir156f	ATLOC_Os06g47330LOC_Os06g47330.2	osa-miR156b	UUGCUCA-UCUGGUUCUGUUU	4	732	752	0.082078
ath-mir156f	ATLOC_Os01g56810LOC_Os01g56810.2	osa-miR156b	AUGCU-GCUC-CUUCUGAUCC	4	632	651	0.703303
ath-mir156f	ATLOC_Os02g41550LOC_Os02g41550.4	osa-miR156b	CGAGGGUCUCU-UCUUCUGCCAC	4	255	277	1.87353
ath-mir156f	ATLOC_Os06g10960LOC_Os06g10960.1	osa-miR156b	CUGCUCACUCUCGUCGGUCGU	4	420	441	1.18747
ath-mir156f	ATLOC_Os05g43252LOC_Os05g43252.1	osa-miR156b	A-GCUCCCUC-CUUAUGAUCC	4	140	159	1.78338
ath-mir156f	ATLOC_Os06g41020LOC_Os06g41020.1	osa-miR156b	G-GCUCAUGCAACUUCUGGUCAA	4	1761	1783	0.039967
ath-mir156f	ATLOC_Os03g45410LOC_Os03g45410.1	osa-miR156b	UUGCUGGCUAUGCUUCUGUCGG	4	907	929	1.7478
ath-mir156f	ATLOC_Os07g10254LOC_Os07g10254.1	osa-miR156b	AUG-UCAGUCCCU-CUGUCAC	4	12656	12675	1.69284
ath-mir156f	ATLOC_Os03g03610LOC_Os03g03610.2	osa-miR156b	CUGCUCCCUCUUUUCUUGUCAG	4	781	803	1.19235
ath-mir156g	ATLOC_Os01g43050LOC_Os01g43050.1	osa-miR156b	A-GUUCGUCUCUUUUCUGUCU	4	1221	1241	1.03444
ath-mir156g	ATLOC_Os02g53280LOC_Os02g53280.1	osa-miR156b	UUGUUUACUUUAUUUUGUCU	4	1145	1165	0.849869
ath-mir156g	ATLOC_Os06g05720LOC_Os06g05720.1	osa-miR156b	GGACUCACCCU-UUCUGGUCAU	3	542	563	0.303966
ath-mir156g	ATLOC_Os05g34650LOC_Os05g34650.1	osa-miR156b	UUGCUGAUGCUCUUCUUGUCAU	4	1331	1353	0.932454
ath-mir156g	ATLOC_Os06g34070LOC_Os06g34070.1	osa-miR156b	G-GCU-GCUCUGCUUC-GUCU	4	1790	1808	1.82301
ath-mir156g	ATLOC_Os01g29330LOC_Os01g29330.1	osa-miR156b	CUGCUCCCUCUC--CUGCAA	4	369	387	1.13104
ath-mir156g	ATLOC_Os05g49680LOC_Os05g49680.1	osa-miR156b	AUGAGAAUUCUCUUCUGUCC	4	1097	1117	0.151197
ath-mir156g	ATLOC_Os02g19990LOC_Os02g19990.1	osa-miR156b	AGGACACAGCUGUAUUCUGUCU	4	2273	2295	1.16792
ath-mir156g	ATLOC_Os04g51610LOC_Os04g51610.1	osa-miR156b	CGCCUUCCCUCUCC-CUGCCU	4	42	62	1.86617
ath-mir156g	ATLOC_Os10g33680LOC_Os10g33680.1	osa-miR156b	CGUUCUC-CUCUGU-CUGUCC	4	167	186	3.01677
ath-mir156g	ATLOC_Os03g12350LOC_Os03g12350.4	osa-miR156b	CUGCACAAUC-CUUCUGCAG	4	397	416	0.913657
ath-mir156h	ATLOC_Os02g14500LOC_Os02g14500.1	osa-miR156b	UGUGCUCCCUCAACGUC-GUCAC	4	332	354	0.986788
ath-mir156h	ATLOC_Os03g58430LOC_Os03g58430.1	osa-miR156b	AGUGCUGACUAUGUUCUGCUCU	4	1399	1421	2.14806
ath-mir156h	ATLOC_Os02g04950LOC_Os02g04950.1	osa-miR156b	AUGCCCAAUCUCUUCUC---	4	1	1	0.996875
ath-mir156h	ATLOC_Os05g09530LOC_Os05g09530.1	osa-miR156b	UUGCUGGAGUCCCUUUUGUUG	4	1844	1865	1.68052
ath-mir156h	ATLOC_Os05g48180LOC_Os05g48180.1	osa-miR156b	CUGCUC-CUCUCAUCUGCCAU	4	964	984	3.01288
ath-mir156h	ATLOC_Os06g03380LOC_Os06g03380.1	osa-miR156b	AGCAUCACCUCCAUUGCUGUCAA	4	877	900	0.660792
ath-mir156h	ATLOC_Os03g49800LOC_Os03g49800.1	osa-miR156b	G-GCUCAUGCAACUUCUGGUCAA	4	1761	1783	0.039967
ath-mir156h	ATLOC_Os05g48290LOC_Os05g48290.3	osa-miR156b	UUGCUCA-UCUGGUUCUGUUU	4	732	752	0.082078
ath-mir156h	ATLOC_Os06g28720LOC_Os06g28720.1	osa-miR156b	CUGC-CACACUUCUACUGUUG	4	295	315	1.20334
ath-mir156h	ATLOC_Os06g36160LOC_Os06g36160.1	osa-miR156b	CUGCUCACUGACGUACUGAUCAA	4	604	627	0.904825
ath-mir156h	ATLOC_Os01g04210LOC_Os01g04210.1	osa-miR156b	AGCCUCCCCACCCUCCUUCUGUCC	4	38	62	1.14745
ath-mir156h	ATLOC_Os07g02890LOC_Os07g02890.1	osa-miR156b	CUGCUCACUCUCGUCGGUCGU	3	420	441	1.18747
ath-mir156h	ATLOC_Os07g09910LOC_Os07g09910.1	osa-miR156b	CUGC-CACUGGUUUCUGACAC	4	1965	1985	0.266036
ath-mir156h	ATLOC_Os12g41860LOC_Os12g41860.1	osa-miR156b	CUGCUCCCUCUUUUCUUGUCAG	4	781	803	1.19235
ath-mir156h	ATLOC_Os05g15040LOC_Os05g15040.2	osa-miR156b	CGAGGGUCUCU-UCUUCUGCCAC	4	255	277	1.87353
ath-mir156h	ATLOC_Os06g02144LOC_Os06g02144.1	osa-miR156b	CUGCACAAUC-CUUCUGCAG	4	397	416	0.913657
ath-mir156h	ATLOC_Os07g13430LOC_Os07g13430.1	osa-miR156b	UUGCUGGAGUCCCUUUUGUUG	4	1844	1865	1.68052
ath-mir156h	ATLOC_Os01g18070LOC_Os01g18070.1	osa-miR156b	AGUGCUGACUAUGUUCUGCUCU	4	1399	1421	2.14806
ath-mir156h	ATLOC_Os12g06920LOC_Os12g06920.1	osa-miR156b	UUGUAUCACGCUGUU-UGUCGA	4	288	309	0.399021
ath-mir156h	ATLOC_Os01g01800LOC_Os01g01800.1	osa-miR156b	CUGCUUUCUUCGUCUUCAUGUCU	3	113	136	1.86154
ath-mir156h	ATLOC_Os01g07110LOC_Os01g07110.1	osa-miR156b	UUGCUGAACAGCUUCUGUCAG	4	1145	1166	0.832936
ath-mir156h	ATLOC_Os01g62550LOC_Os01g62550.1	osa-miR156b	GGACUCACCCU-UUCUGGUCAU	4	542	563	0.303966
ath-mir157a	ATLOC_Os01g52390LOC_Os01g52390.1	osa-miR156b	AGUGCCUCAGCCUCUUGCUGCAG	4	938	961	0.714812
ath-mir157b	ATLOC_Os03g17300LOC_Os03g17300.1	osa-miR156b	AGCCUCCCCACCCUCCUUCUGUCC	4	38	62	1.14745
ath-mir157c	ATLOC_Os04g41229LOC_Os04g41229.2	osa-miR156b	UUGCU-GCUCUCUGCUGUCC	4	960	979	0.359404
ath-mir157c	ATLOC_Os01g49470LOC_Os01g49470.1	osa-miR156b	AGUGCCUCAGCCUCUUGCUGCAG	4	938	961	0.714812
ath-mir157c	ATLOC_Os03g52400LOC_Os03g52400.1	osa-miR156b	AGCCUCCCCACCCUCCUUCUGUCC	4	38	62	1.14745
ath-mir157d	ATLOC_Os04g45270LOC_Os04g45270.1	osa-miR156b	CGCCAUCACUCUCCUUCUCGUCGG	4	270	294	3.55511
ath-mir157d	ATLOC_Os05g32660LOC_Os05g32660.1	osa-miR156b	AGUUGUCUCUGCUAAUUCUGUGCAU	4	1557	1582	0.617639
ath-mir157d	ATLOC_Os02g13480LOC_Os02g13480.1	osa-miR156b	CUGCUUCAUCCUCUUCGUUC-	4	36	56	2.63329
ath-mir157d	ATLOC_Os04g55420LOC_Os04g55420.1	osa-miR156b	UUGUU-ACUAUACUUCAGUCU	4	525	545	0.139063
ath-mir157d	ATLOC_Os05g46380LOC_Os05g46380.1	osa-miR156b	UUGCUGGCUAUGCUUCUGUCGG	3	907	929	1.7478
ath-mir157d	ATLOC_Os01g03180LOC_Os01g03180.1	osa-miR156b	CUGCUCACUCUCGUCGGUCGU	3	420	441	1.18747
ath-mir157d	ATLOC_Os08g43160LOC_Os08g43160.1	osa-miR156b	GGACUCACCCU-UUCUGGUCAU	4	542	563	0.303966
ath-mir159a	ATLOC_Os01g10980LOC_Os01g10980.1	osa-miR156b	AUGCUCACUCAGCUUGUGGCAU	4	757	779	1.50203
ath-mir159a	ATLOC_Os01g47360LOC_Os01g47360.1	osa-miR156b	A-GCUCCCUCAUCGUGCUGUCU	4	2357	2378	0.0390955
ath-mir159a	ATLOC_Os01g61190LOC_Os01g61190.1	osa-miR156b	AUGCUCACUCAGCUUGUGGCAU	4	757	779	1.50203
ath-mir159b	ATLOC_Os10g42840LOC_Os10g42840.1	osa-miR156b	CUGCUGAUUUACUACUGCUGUCC	4	557	580	0.89387
ath-mir159b	ATLOC_Os02g15880LOC_Os02g15880.2	osa-miR156b	CUGCUCCCUCUUUUCUUGUCAG	3	781	803	1.19235
ath-mir159b	ATLOC_Os03g58040LOC_Os03g58040.1	osa-miR156b	CUGUAAUCAAUCUCUUCCAGUCAU	4	1694	1718	1.39661
ath-mir159b	ATLOC_Os01g31980LOC_Os01g31980.1	osa-miR156b	AUGAUCUCUCUGCUUCUGUGAG	4	1484	1506	2.20758
ath-mir159b	ATLOC_Os02g35070LOC_Os02g35070.1	osa-miR156b	AUGCUCCUCCUCCUCCUGCUGG	4	1620	1642	0.355288
ath-mir159b	ATLOC_Os06g04470LOC_Os06g04470.1	osa-miR156b	CUGCUCACUCUCGUCGGUCGU	4	420	441	1.18747
ath-mir159b	ATLOC_Os01g41140LOC_Os01g41140.1	osa-miR156b	G-GCUCGUUCUUCUCCGGUCC	4	76	96	1.20663
ath-mir159b	ATLOC_Os01g15020LOC_Os01g15020.2	osa-miR156b	C-GCUCCACUUCUCCCUCUGCGA	4	83	105	0.562205
ath-mir159b	ATLOC_Os07g08880LOC_Os07g08880.1	osa-miR156b	CUGCUCACUCUCGUCGGUCGU	4	420	441	1.18747
ath-mir159b	ATLOC_Os01g59350LOC_Os01g59350.2	osa-miR156b	G-GCUCG-UCGCUGCUGUCC	4	814	832	1.78162
ath-mir159b	ATLOC_Os03g12940LOC_Os03g12940.1	osa-miR156b	UUGCU-GCUCUCUGCUGUCC	3	960	979	0.359404
ath-mir159c	ATLOC_Os01g11960LOC_Os01g11960.2	osa-miR156b	AGUGCUGACUAUGUUCUGCUCU	4	1399	1421	2.14806
ath-mir159c	ATLOC_Os01g56800LOC_Os01g56800.1	osa-miR156b	A-GCUCCCUC-CUUAUGAUCC	4	140	159	1.78338
ath-mir159c	ATLOC_Os04g32020LOC_Os04g32020.2	osa-miR156b	CUGCUCCCUCUUUUCUUGUCAG	4	781	803	1.19235
ath-mir159c	ATLOC_Os06g22440LOC_Os06g22440.2	osa-miR156b	CUGUAAUCAAUCUCUUCCAGUCAU	4	1694	1718	1.39661
ath-mir159c	ATLOC_Os03g59860LOC_Os03g59860.1	osa-miR156b	AUGAUCUCUCUGCUUCUGUGAG	4	1484	1506	2.20758
ath-mir159c	ATLOC_Os05g43576LOC_Os05g43576.1	osa-miR156b	CUGCUC-CUCUCAUCUGCCAU	4	964	984	3.01288
ath-mir159c	ATLOC_Os07g02230LOC_Os07g02230.1	osa-miR156b	UUGCGCACUGCACUUCUGCAU	3	1258	1279	1.17905
ath-mir160a	ATLOC_Os05g27880LOC_Os05g27880.3	osa-miR156b	AUGAUCUCUCUGCUUCUGUGAG	4	1484	1506	2.20758
ath-mir160b	ATLOC_Os02g46760LOC_Os02g46760.1	osa-miR156b	CUGCUCACUCUCGUCGGUCGU	4	420	441	1.18747
ath-mir160b	ATLOC_Os01g45960LOC_Os01g45960.1	osa-miR156b	CGCCAUCACUCUCCUUCUCGUCGG	4	270	294	3.55511
ath-mir160b	ATLOC_Os02g32960LOC_Os02g32960.1	osa-miR156b	CUGCUCACUCUCGUCGGUCGU	4	420	441	1.18747
ath-mir160c	ATLOC_Os01g16870LOC_Os01g16870.1	osa-miR156b	AUGAUCUCUCUGCUUCUGUGAG	4	1484	1506	2.20758
ath-mir160c	ATLOC_Os06g46720LOC_Os06g46720.1	osa-miR156b	CUGCUCACUCUCGUCGGUCGU	4	420	441	1.18747
ath-mir161.1	ATLOC_Os05g01510LOC_Os05g01510.2	osa-miR156b	UGUGCUCCCUCAACGUC-GUCAC	4	332	354	0.986788
ath-mir161.1	ATLOC_Os05g24160LOC_Os05g24160.1	osa-miR156b	CUGUUCAAUCCACCUUCUGUUU	4	736	758	1.69679
ath-mir161.1	ATLOC_Os05g51510LOC_Os05g51510.1	osa-miR156b	AUGGUCGUCUCAUCAUCUACGUCAA	4	298	323	0.229117
ath-mir161.1	ATLOC_Os01g55990LOC_Os01g55990.1	osa-miR156b	GGUGUUCGCUCUACGGUCUUUCAC	4	688	712	0.181525
ath-mir161.1	ATLOC_Os06g14470LOC_Os06g14470.1	osa-miR156b	CUGCUCCCUCUUUUCUUGUCAG	3	781	803	1.19235
ath-mir161.1	ATLOC_Os01g57490LOC_Os01g57490.1	osa-miR156b	AUGCGGCGCGGCGGCGGCGG	4	571	591	0.176794
ath-mir164a	ATLOC_Os06g09890LOC_Os06g09890.3	osa-miR156b	CUGCUC-CUCUCAUCUGCCAU	4	964	984	3.01288
ath-mir164a	ATLOC_Os02g16000LOC_Os02g16000.1	osa-miR156b	CUGCUCCCUCUUUUCUUGUCAG	3	781	803	1.19235
ath-mir164a	ATLOC_Os06g15600LOC_Os06g15600.1	osa-miR156b	CGCCAUCACUCUCCUUCUCGUCGG	3	270	294	3.55511
ath-mir164a	ATLOC_Os03g06750LOC_Os03g06750.1	osa-miR156b	AUG-UCAGUCCCU-CUGUCAC	4	12656	12675	1.69284
ath-mir164b	ATLOC_Os06g05070LOC_Os06g05070.1	osa-miR156b	CUGCUCACUCUCGUCGGUCGU	4	420	441	1.18747
ath-mir164b	ATLOC_Os02g10440LOC_Os02g10440.1	osa-miR156b	A-GCUCGAUCUGCUAUCUGUCAA	4	869	891	1.06694
ath-mir164b	ATLOC_Os01g14090LOC_Os01g14090.1	osa-miR156b	UUGA-CAAUCUCUUUUGUCGC	4	815	835	0.181162
ath-mir164b	ATLOC_Os01g13160LOC_Os01g13160.1	osa-miR156b	GGACUCACCCU-UUCUGGUCAU	4	542	563	0.303966
ath-mir164b	ATLOC_Os02g55540LOC_Os02g55540.1	osa-miR156b	CUGCUCACGCCCUCUUUGUCAA	4	2066	2088	0.959254
ath-mir164c	ATLOC_Os06g45320LOC_Os06g45320.1	osa-miR156b	CUGCUCACUCUCGUCGGUCGU	4	420	441	1.18747
ath-mir164c	ATLOC_Os03g11460LOC_Os03g11460.1	osa-miR156b	CUGCUCACUCUCGUCGGUCGU	4	420	441	1.18747
ath-mir164c	ATLOC_Os03g63300LOC_Os03g63300.1	osa-miR156b	UUGCUCCAUGCUCUUCUGUUG	4	3163	3184	0.130054
ath-mir164c	ATLOC_Os01g18850LOC_Os01g18850.3	osa-miR156b	CUGCUCACUCUCGUCGGUCGU	4	420	441	1.18747
ath-mir165b	ATLOC_Os01g10680LOC_Os01g10680.1	osa-miR156b	UUGCUCCAUGCUCUUCUGUUG	4	3163	3184	0.130054
ath-mir165b	ATLOC_Os06g45800LOC_Os06g45800.1	osa-miR156b	CUGCUCACUCUCGUCGGUCGU	4	420	441	1.18747
ath-mir165b	ATLOC_Os06g40780LOC_Os06g40780.1	osa-miR156b	UCUCAGAUCUCUCAUUCUGUCU	4	1647	1669	0.918762
ath-mir167a	ATLOC_Os06g21390LOC_Os06g21390.3	osa-miR156b	UGUGCUAAAUGUCUUGCUGCAG	4	181	203	0.929798
ath-mir167a	ATLOC_Os01g66580LOC_Os01g66580.1	osa-miR156b	CGUGCUCCACUCGCUCCUGCGC	4	381	403	0.875816
ath-mir167b	ATLOC_Os03g31630LOC_Os03g31630.1	osa-miR156b	CGUGCUCCACUCGCUCCUGCGC	4	381	403	0.875816
ath-mir168b	ATLOC_Os03g61470LOC_Os03g61470.1	osa-miR156b	A-GUUCCCU-UCUUCUGCUCAA	4	1190	1210	0.334771
ath-mir169a	ATLOC_Os07g49390LOC_Os07g49390.1	osa-miR156b	A-GUUCGUCUCUUUUCUGUCU	4	1221	1241	1.03444
ath-mir169b	ATLOC_Os03g15650LOC_Os03g15650.2	osa-miR156b	AUGAUCUCUCUGCUUCUGUGAG	4	1484	1506	2.20758
ath-mir169c	ATLOC_Os06g02120LOC_Os06g02120.1	osa-miR156b	CUGCUCCCUCUUUUCUUGUCAG	4	781	803	1.19235
ath-mir169c	ATLOC_Os07g49260LOC_Os07g49260.1	osa-miR156b	CUGCUCACGCCCUCUUUGUCAA	4	2066	2088	0.959254
ath-mir169i	ATLOC_Os02g02530LOC_Os02g02530.2	osa-miR156b	AUGAUCUCUCUGCUUCUGUGAG	3	1484	1506	2.20758
ath-mir169i	ATLOC_Os03g50940LOC_Os03g50940.2	osa-miR156b	CUGCUCCCUCUUUUCUUGUCAG	3	781	803	1.19235
ath-mir169k	ATLOC_Os01g11960LOC_Os01g11960.1	osa-miR156b	U--CUCUCUCUUUUCUCUCU	4	32	50	1.52137
ath-mir169k	ATLOC_Os01g15470LOC_Os01g15470.1	osa-miR156b	UUGCUAA-UCACUUCUGUGAG	4	719	739	1.59567
ath-mir169l	ATLOC_Os01g14100LOC_Os01g14100.1	osa-miR156b	UUGCUAA-UCACUUCUGUGAG	4	719	739	1.59567
ath-mir169m	ATLOC_Os06g21480LOC_Os06g21480.1	osa-miR156b	AUGAUCUCUCUGCUUCUGUGAG	3	1484	1506	2.20758
ath-mir169m	ATLOC_Os03g11660LOC_Os03g11660.1	osa-miR156b	UUGCUAA-UCACUUCUGUGAG	4	719	739	1.59567
ath-mir169m	ATLOC_Os01g50320LOC_Os01g50320.1	osa-miR156b	U--CUCUCUCUUUUCUCUCU	4	32	50	1.52137
ath-mir169m	ATLOC_Os04g58890LOC_Os04g58890.1	osa-miR156b	CUGCUCCCUCUUUUCUUGUCAG	3	781	803	1.19235
ath-mir171a	ATLOC_Os06g04800LOC_Os06g04800.1	osa-miR156b	A-GC-CACUCUUCUUCUAUGUCAA	4	155	177	0.740046
ath-mir171a	ATLOC_Os01g65650LOC_Os01g65650.1	osa-miR156b	AGUGCUCAAUCU--UCGGUCAG	4	15	35	1.67369
ath-mir172a	ATLOC_Os07g15600LOC_Os07g15600.1	osa-miR156b	UUGUUUACUUUAUUUUGUCU	4	1145	1165	0.849869
ath-mir172a	ATLOC_Os01g02240LOC_Os01g02240.1	osa-miR156b	UUGCU-GCUCUCUGCUGUCC	4	960	979	0.359404
ath-mir172a	ATLOC_Os06g41690LOC_Os06g41690.1	osa-miR156b	A-GC-CACUCUUCUUCUAUGUCAA	4	155	177	0.740046
ath-mir172b	ATLOC_Os03g04320LOC_Os03g04320.1	osa-miR156b	CUGCUCCCUCUUUUCUUGUCAG	4	781	803	1.19235
ath-mir172b	ATLOC_Os02g29510LOC_Os02g29510.2	osa-miR156b	CUGCUCCCUCUUUUCUUGUCAG	4	781	803	1.19235
ath-mir172b	ATLOC_Os04g29310LOC_Os04g29310.1	osa-miR156b	CUGCUCACUCUCGUCGGUCGU	4	420	441	1.18747
ath-mir172b	ATLOC_Os01g32790LOC_Os01g32790.1	osa-miR156b	CUGCUCACGCCCUCUUUGUCAA	4	2066	2088	0.959254
ath-mir172b	ATLOC_Os03g04490LOC_Os03g04490.1	osa-miR156b	CUGCUC-CUCUCAUCUGCCAU	4	964	984	3.01288
ath-mir172b	ATLOC_Os01g45390LOC_Os01g45390.2	osa-miR156b	CUGCUCACUCUCGUCGGUCGU	4	420	441	1.18747
ath-mir172b*	ATLOC_Os05g50160LOC_Os05g50160.1	osa-miR156b	UUGGAC-CUGUCAAGUCUGA	4	325	344	0.924111
ath-mir172b*	ATLOC_Os07g09600LOC_Os07g09600.1	osa-miR156b	GGUGGAACAAU-UCUGAGGCAA	4	424	445	0.0117849
ath-mir172b*	ATLOC_Os08g06200LOC_Os08g06200.1	osa-miR156b	AGCGCGCGCGAUACCUGGAGGCAC	3	161	185	1.43009
ath-mir172b*	ATLOC_Os09g26830LOC_Os09g26830.1	osa-miR156b	AGCCACAGAAUCCACAGU-A	4	2117	2136	0.621078
ath-mir172b*	ATLOC_Os01g02370LOC_Os01g02370.1	osa-miR156b	AGGACCUCGACGCCACCGUCAG	4	623	645	1.92666
ath-mir172b*	ATLOC_Os01g14100LOC_Os01g14100.2	osa-miR156b	CGCCGCUGAAUCCGCCGUCGA	4	41	62	2.1218
ath-mir172b*	ATLOC_Os01g35960LOC_Os01g35960.1	osa-miR156b	AGGAUACAUCUGGGCCA--G	4	812	830	0.383022
ath-mir172b*	ATLOC_Os02g36360LOC_Os02g36360.2	osa-miR156b	AGCCGCUCGGCCGCGCGCAG	4	542	562	2.45853
ath-mir172b*	ATLOC_Os03g18130LOC_Os03g18130.1	osa-miR156b	CGCGCGCGCCCGCAGAAGGUUC	4	141	163	1.45932
ath-mir172b*	ATLOC_Os03g40780LOC_Os03g40780.1	osa-miR156b	CGCCGCGCGCGCCGCGGCCGA	4	705	726	1.70119
ath-mir172b*	ATLOC_Os05g12660LOC_Os05g12660.1	osa-miR156b	UUGGAC-CUGUCAAGUCUGA	3	325	344	0.924111
ath-mir172b*	ATLOC_Os05g41440LOC_Os05g41440.1	osa-miR156b	UUGGUAACUCCAAAGUGU-A	4	1913	1932	0.852069
ath-mir172b*	ATLOC_Os05g50610LOC_Os05g50610.1	osa-miR156b	AGCUCUUCCUCUCCAUCAACUGCCAG	4	116	142	0.679848
ath-mir172b*	ATLOC_Os06g13860LOC_Os06g13860.1	osa-miR156b	UUG-UGGAUGACUGGACUGA	4	4826	4845	1.2893
ath-mir172b*	ATLOC_Os06g21140LOC_Os06g21140.1	osa-miR156b	AUGCCCCCGCUAGCC-GUCC	3	16	35	1.32097
ath-mir172b*	ATLOC_Os06g47350LOC_Os06g47350.1	osa-miR156b	CGCCGCCCUCCCGCGCCUCGC	4	663	684	1.87612
ath-mir172b*	ATLOC_Os08g16600LOC_Os08g16600.1	osa-miR156b	AGCCACGGCGAACUAAGCAA	4	340	360	0.617527
ath-mir172b*	ATLOC_Os03g28990LOC_Os03g28990.1	osa-miR156b	AUGCGCCCACUGAUGUGUUG	4	10034	10054	0.901654
ath-mir172b*	ATLOC_Os03g29350LOC_Os03g29350.1	osa-miR156b	AUGCACAUCUGCGCUAUUUCA	4	587	608	0.283965
ath-mir172b*	ATLOC_Os03g50740LOC_Os03g50740.3	osa-miR156b	AGCCUGAGUCUCAGAUCGCAG	3	482	503	1.05241
ath-mir172b*	ATLOC_Os05g08320LOC_Os05g08320.1	osa-miR156b	AGUUCCCCACCCCUCAAGUCAU	4	1016	1038	1.04454
ath-mir172b*	ATLOC_Os05g24010LOC_Os05g24010.2	osa-miR156b	CGCGAAGUCGCGCAGGGAUGA	4	174	195	0.742023
ath-mir172b*	ATLOC_Os05g26870LOC_Os05g26870.1	osa-miR156b	CGCCGCCGUCUCAGGUGGCAA	4	135	156	0.988248
ath-mir172b*	ATLOC_Os06g47910LOC_Os06g47910.1	osa-miR156b	CGCUCGCGCCAAAUCCACCCCCUCGACAUGUCC	4	226	259	2.6765
ath-mir172b*	ATLOC_Os07g12770LOC_Os07g12770.1	osa-miR156b	UUUCAUUCCCAAGAUUUUGA	4	39	59	1.29612
ath-mir172b*	ATLOC_Os01g11210LOC_Os01g11210.1	osa-miR156b	CCUCGCCCCCUCCGACGGCAU	2	525	546	0.895541
ath-mir172b*	ATLOC_Os06g01480LOC_Os06g01480.1	osa-miR156b	AGCGCGCGCGAUACCUGGAGGCAC	4	161	185	1.43009
ath-mir172b*	ATLOC_Os10g36420LOC_Os10g36420.1	osa-miR156b	CCUCGCCCUCCUCGCCGUCGC	4	60	81	1.36873
ath-mir172b*	ATLOC_Os11g26130LOC_Os11g26130.1	osa-miR156b	CGCCGCCGUCUCAGGUGGCAA	3	135	156	0.988248
ath-mir172b*	ATLOC_Os01g10680LOC_Os01g10680.1	osa-miR156b	GGUGUAUCUCCCUUGAGCAA	4	778	798	0.82178
ath-mir172b*	ATLOC_Os01g28260LOC_Os01g28260.1	osa-miR156b	AGCGCACCAGCGGCGCCGUCAU	4	602	624	1.31137
ath-mir172b*	ATLOC_Os01g49320LOC_Os01g49320.1	osa-miR156b	CGCGUCACUAUCCCAACUGA	4	697	717	0.348523
ath-mir172b*	ATLOC_Os03g03610LOC_Os03g03610.3	osa-miR156b	AGCAUCAAUAUGAUGAUCUGA	4	941	962	0.658527
ath-mir172b*	ATLOC_Os05g49750LOC_Os05g49750.2	osa-miR156b	CGCCGAUCUCCCGCCGAAGUCC	4	324	346	0.932613
ath-mir172b*	ATLOC_Os06g47910LOC_Os06g47910.1	osa-miR156b	CGCGAAGUCGCGCAGGGAUGA	4	174	195	0.742023
ath-mir172b*	ATLOC_Os07g07560LOC_Os07g07560.1	osa-miR156b	GGCGACCCCCACACCCACUUCC	4	109	131	1.3515
ath-mir172b*	ATLOC_Os01g02290LOC_Os01g02290.1	osa-miR156b	CGUACGCGUCCCUCGGCCGGCGA	4	236	259	1.35451
ath-mir172b*	ATLOC_Os01g43370LOC_Os01g43370.2	osa-miR156b	CUGCUGAAUCAAAUGACUGG	4	194	214	1.5238
ath-mir172b*	ATLOC_Os01g49470LOC_Os01g49470.2	osa-miR156b	GGCCACCGUGCUCGGCACUGA	4	1464	1485	0.259531
ath-mir172b*	ATLOC_Os01g58860LOC_Os01g58860.1	osa-miR156b	GGCGACCCCCACACCCACUUCC	4	109	131	1.3515
ath-mir172b*	ATLOC_Os01g63480LOC_Os01g63480.1	osa-miR156b	CCUCGCCCCCUCCGACGGCAU	3	525	546	0.895541
ath-mir172b*	ATLOC_Os02g09490LOC_Os02g09490.1	osa-miR156b	CGCUGCUCUCCCCCGGGAGCAA	4	209	231	0.916501
ath-mir172b*	ATLOC_Os02g22280LOC_Os02g22280.2	osa-miR156b	AUGAGGAUUAAUAAGGUCUGA	4	1	1	0.996875
ath-mir172b*	ATLOC_Os02g55800LOC_Os02g55800.1	osa-miR156b	A-GCUAACACGAGAAUUUGA	4	2690	2709	1.34666
ath-mir172b*	ATLOC_Os02g56370LOC_Os02g56370.1	osa-miR156b	A-GCACAAUCCGUCGCCUGA	4	241	260	0.78086
ath-mir172c	ATLOC_Os02g12939LOC_Os02g12939.1	osa-miR156b	CUGCUCCCUCUUUUCUUGUCAG	4	781	803	1.19235
ath-mir172d	ATLOC_Os01g04460LOC_Os01g04460.1	osa-miR156b	CUGCUCCCUCUUUUCUUGUCAG	4	781	803	1.19235
ath-mir172d	ATLOC_Os03g31044LOC_Os03g31044.2	osa-miR156b	CUGCUCACUCUCGUCGGUCGU	4	420	441	1.18747
ath-mir172e	ATLOC_Os03g15430LOC_Os03g15430.2	osa-miR156b	CUGCUCACUCUCGUCGGUCGU	4	420	441	1.18747
ath-mir172e	ATLOC_Os08g40090LOC_Os08g40090.1	osa-miR156b	A-GCUCGCUCUCUUUUGAUCC	4	2373	2393	1.0324
ath-mir172e	ATLOC_Os02g06970LOC_Os02g06970.1	osa-miR156b	A-GCUCGCUCUCUUUUGAUCC	4	2373	2393	1.0324
ath-mir172e	ATLOC_Os03g62790LOC_Os03g62790.1	osa-miR156b	AGG-UCACUCCCUCUUGUCGG	4	61	81	0.776563
ath-mir319a	ATLOC_Os07g11380LOC_Os07g11380.1	osa-miR156b	GGCGCGCGAUCUCCUCCUGUCGU	4	114	137	2.46309
ath-mir319a	ATLOC_Os08g02730LOC_Os08g02730.1	osa-miR156b	CUGUAAUCAAUCUCUUCCAGUCAU	4	1694	1718	1.39661
ath-mir319a	ATLOC_Os06g47100LOC_Os06g47100.1	osa-miR156b	AUGUUGUCUCUAUACU-UCA	4	244	263	0.0726366
ath-mir319a	ATLOC_Os01g55500LOC_Os01g55500.1	osa-miR156b	UUGCUGCAGUCUGCGAUAUGG	4	1184	1205	0.505683
ath-mir319b	ATLOC_Os08g44010LOC_Os08g44010.1	osa-miR156b	UUGCCUUGCCUCAGGAGUUUGA	4	881	903	0.153525
ath-mir319b	ATLOC_Os01g59430LOC_Os01g59430.1	osa-miR156b	GGCGCGCGAUCUCCUCCUGUCGU	4	114	137	2.46309
ath-mir319b	ATLOC_Os05g43670LOC_Os05g43670.1	osa-miR156b	CGCUACCUUCCUCUCCUUCAGUUC	4	24	48	0.924387
ath-mir319b	ATLOC_Os01g53970LOC_Os01g53970.1	osa-miR156b	AGUGCCCCAUCGUGGAGCGCCUGA	4	179	203	1.39899
ath-mir319b	ATLOC_Os02g04160LOC_Os02g04160.1	osa-miR156b	UUGCCUUGCCUCAGGAGUUUGA	4	881	903	0.153525
ath-mir319c	ATLOC_Os02g06970LOC_Os02g06970.1	osa-miR156b	AUGCUGUUUCAUCUUCUGU-G	4	428	448	0.831457
ath-mir319c	ATLOC_Os04g08034LOC_Os04g08034.1	osa-miR156b	UUGCUGAUGCUCUUCUUGUCAU	4	1331	1353	0.932454
ath-mir319c	ATLOC_Os04g46100LOC_Os04g46100.1	osa-miR156b	AUGAGAAUUCUCUUCUGUCC	4	1097	1117	0.151197
ath-mir319c	ATLOC_Os02g57190LOC_Os02g57190.1	osa-miR156b	G-GUUUUCUC-CUUCUGUUG	4	749	767	0.208784
ath-mir319c	ATLOC_Os03g40780LOC_Os03g40780.1	osa-miR156b	G-GUUUUCUC-CUUCUGUUG	4	749	767	0.208784
ath-mir319c	ATLOC_Os07g19400LOC_Os07g19400.1	osa-miR156b	GGUGUUACCUCCAGAAUCUGA	3	672	693	1.14705
ath-mir393a	ATLOC_Os05g42240LOC_Os05g42240.1	osa-miR156b	AUGCUCUGAAUAAUCAUGCAC	4	1469	1490	0.981005
ath-mir393a	ATLOC_Os10g27190LOC_Os10g27190.1	osa-miR156b	AUUGUGUCGAGGGAUUGUCAN	4	2216	2236	2.214
ath-mir393a	ATLOC_Os02g04490LOC_Os02g04490.1	osa-miR156b	AGCUGGUGGCCAAGGAUCUGCAC	4	563	586	0.345942
ath-mir394a	ATLOC_Os04g10650LOC_Os04g10650.1	osa-miR156b	AGUGCUCAAUCU--UCGGUCAG	4	15	35	1.67369
ath-mir394a	ATLOC_Os02g48290LOC_Os02g48290.1	osa-miR156b	UUGCUGAUGCUCUUCUUGUCAU	4	1331	1353	0.932454
ath-mir394b	ATLOC_Os06g02120LOC_Os06g02120.2	osa-miR156b	UGUGCUCCCUCAACGUC-GUCAC	4	332	354	0.986788
ath-mir394b	ATLOC_Os05g19970LOC_Os05g19970.1	osa-miR156b	CUGCUC-CUCUCAUCUGCCAU	4	964	984	3.01288
ath-mir394b	ATLOC_Os01g70780LOC_Os01g70780.1	osa-miR156b	GGACUCACCCU-UUCUGGUCAU	4	542	563	0.303966
ath-mir395a	ATLOC_Os01g12304LOC_Os01g12304.1	osa-miR156b	A-GCUCGCUCUCUUUUGAUCC	3	2373	2393	1.0324
ath-mir395c	ATLOC_Os01g48390LOC_Os01g48390.1	osa-miR156b	A-GCUCGCUCUCUUUUGAUCC	4	2373	2393	1.0324
ath-mir395c	ATLOC_Os02g32690LOC_Os02g32690.2	osa-miR156b	C-GC-CGCUCUACUUC-GUCU	4	1001	1019	1.6135
ath-mir395d	ATLOC_Os02g34080LOC_Os02g34080.1	osa-miR156b	UUGCUGGCUAUGCUUCUGUCGG	4	907	929	1.7478
ath-mir395d	ATLOC_Os01g60230LOC_Os01g60230.1	osa-miR156b	CUGUUCGCUUUCCUUUUGUCU	4	113	134	0.601784
ath-mir395e	ATLOC_Os05g06420LOC_Os05g06420.1	osa-miR156b	AUGCU-GCUC-CUUCUGAUCC	3	632	651	0.703303
ath-mir395e	ATLOC_Os08g32600LOC_Os08g32600.1	osa-miR156b	UUGCUGAUGCUCUUCUUGUCAU	4	1331	1353	0.932454
ath-mir395e	ATLOC_Os07g22534LOC_Os07g22534.1	osa-miR156b	UUGCUGAUGCUCUUCUUGUCAU	4	1331	1353	0.932454
ath-mir395f	ATLOC_Os05g30250LOC_Os05g30250.2	osa-miR156b	UUGCU-GCUCUCUGCUGUCC	4	960	979	0.359404
ath-mir397a	ATLOC_Os10g17740LOC_Os10g17740.1	osa-miR156b	CUGCUCCCUCUUUUCUUGUCAG	3	781	803	1.19235
ath-mir397a	ATLOC_Os11g29190LOC_Os11g29190.1	osa-miR156b	CUGCUC-CUCUCAUCUGCCAU	4	964	984	3.01288
ath-mir397a	ATLOC_Os01g67590LOC_Os01g67590.1	osa-miR156b	UUGCUGAUGCUCUUCUUGUCAU	4	1331	1353	0.932454
ath-mir397a	ATLOC_Os07g44499LOC_Os07g44499.1	osa-miR156b	AUGCU-GCUC-CUUCUGAUCC	4	632	651	0.703303
ath-mir397a	ATLOC_Os10g32550LOC_Os10g32550.1	osa-miR156b	UUGCU-GCUCUCUGCUGUCC	4	960	979	0.359404
ath-mir397a	ATLOC_Os01g53970LOC_Os01g53970.1	osa-miR156b	CUGCUCACUCUCGUCGGUCGU	4	420	441	1.18747
ath-mir397a	ATLOC_Os03g56800LOC_Os03g56800.1	osa-miR156b	UUGCUGGCUAUGCUUCUGUCGG	4	907	929	1.7478
ath-mir397a	ATLOC_Os03g63040LOC_Os03g63040.1	osa-miR156b	UUGCAGCAAUCGUCUUCGGCCAU	4	1047	1070	1.05424
ath-mir397a	ATLOC_Os04g49520LOC_Os04g49520.1	osa-miR156b	UUGCUCUCACAUCUUACUCUGG	4	970	992	0.160938
ath-mir397a	ATLOC_Os04g42320LOC_Os04g42320.1	osa-miR156b	CUGUUCGCUUUCCUUUUGUCU	4	113	134	0.601784
ath-mir397b	ATLOC_Os01g13370LOC_Os01g13370.1	osa-miR156b	AUGCU-GCUC-CUUCUGAUCC	4	632	651	0.703303
ath-mir397b	ATLOC_Os07g05320LOC_Os07g05320.1	osa-miR156b	AUGCGCGGUUUCUUUUGUCAU	3	536	557	1.15757
ath-mir397b	ATLOC_Os02g22280LOC_Os02g22280.2	osa-miR156b	AUGCCCGCAGUGUUCUUGUCAU	4	899	921	0.238768
ath-mir397b	ATLOC_Os03g04960LOC_Os03g04960.3	osa-miR156b	UUGA-CAAUCUCUUUUGUCGC	4	815	835	0.181162
ath-mir397b	ATLOC_Os03g33012LOC_Os03g33012.1	osa-miR156b	CUGCUCCCUCUUUUCUUGUCAG	4	781	803	1.19235
ath-mir397b	ATLOC_Os06g09890LOC_Os06g09890.2	osa-miR156b	AUGCGCGGUUUCUUUUGUCAU	4	536	557	1.15757
ath-mir397b	ATLOC_Os04g35840LOC_Os04g35840.1	osa-miR156b	CUGCUC-CUCUCAUCUGCCAU	4	964	984	3.01288
ath-mir398a	ATLOC_Os01g34930LOC_Os01g34930.1	osa-miR156b	CUGCUCACUCUCGUCGGUCGU	4	420	441	1.18747
ath-mir398a	ATLOC_Os06g51230LOC_Os06g51230.1	osa-miR156b	CGUGCACAAGCUCAUGUUGUCAG	4	247	270	0.839343
ath-mir398a	ATLOC_Os10g34380LOC_Os10g34380.1	osa-miR156b	CUGCUCACUGACGUACUGAUCAA	4	604	627	0.904825
ath-mir398a	ATLOC_Os01g72990LOC_Os01g72990.2	osa-miR156b	UGUGUUCAACCUGCUUGUGUGGA	4	1108	1131	1.75852
ath-mir398a	ATLOC_Os05g51590LOC_Os05g51590.1	osa-miR156b	UGUG-UCCGUCUCCUUCAGU-A	4	1	1	0.996875
ath-mir398a	ATLOC_Os01g20900LOC_Os01g20900.6	osa-miR156b	UCUCAGAUCUCUCAUUCUGUCU	4	1647	1669	0.918762
ath-mir398b	ATLOC_Os03g46330LOC_Os03g46330.1	osa-miR156b	UUGCUGAACAGCUUCUGUCAG	4	1145	1166	0.832936
ath-mir398b	ATLOC_Os08g04780LOC_Os08g04780.1	osa-miR156b	A-GCUCGAGGAGGAGCUUUN	4	1967	1985	1.65601
ath-mir398b	ATLOC_Os04g40470LOC_Os04g40470.1	osa-miR156b	AUGCUUAUGGAGGAAGAGCAG	4	451	472	0.838001
ath-mir398b	ATLOC_Os01g61044LOC_Os01g61044.1	osa-miR156b	UCUCUCUCUCUCU-CUCUCU	3	324	343	0.0553686
ath-mir398b	ATLOC_Os10g19190LOC_Os10g19190.1	osa-miR156b	CUGCUCCCUCUUUUCUUGUCAG	4	781	803	1.19235
ath-mir398b	ATLOC_Os04g50740LOC_Os04g50740.1	osa-miR156b	ACUCAUGAUGAAGCUCUUCUUUCAA	4	1615	1640	0.661309
ath-mir398c	ATLOC_Os01g12540LOC_Os01g12540.2	osa-miR156b	UGUGAAGAACACUCUUCCUGUCAG	4	2064	2088	1.00949
ath-mir398c	ATLOC_Os01g14100LOC_Os01g14100.1	osa-miR156b	CUGCUCAACGUCUUC-GUCGC	4	346	366	1.25539
ath-mir398c	ATLOC_Os03g04960LOC_Os03g04960.1	osa-miR156b	UUGUCUCAGGUGCUUCAGUCAG	4	2176	2198	1.10703
ath-mir398c	ATLOC_Os07g16960LOC_Os07g16960.1	osa-miR156b	UUGCUGAUGCUCUUCUUGUCAU	3	1331	1353	0.932454
ath-mir398c	ATLOC_Os04g32880LOC_Os04g32880.5	osa-miR156b	UUGCUCAAGGGCUUCCUUUCAG	4	838	860	0.968875
ath-mir398c	ATLOC_Os08g38200LOC_Os08g38200.1	osa-miR156b	AGUCUCACCAUGGCUUCAGCCAA	4	1275	1298	0.911524
ath-mir398c	ATLOC_Os03g58060LOC_Os03g58060.2	osa-miR156b	CUGCUCGGGCUCUACC-UCAU	4	142	162	1.92389
ath-mir399d	ATLOC_Os01g09790LOC_Os01g09790.1	osa-miR156b	CUGCUCCCUCUUUUCUUGUCAG	3	781	803	1.19235
ath-mir399d	ATLOC_Os03g46330LOC_Os03g46330.1	osa-miR156b	CUGCUC-CUCUCAUCUGCCAU	4	964	984	3.01288
ath-mir399f	ATLOC_Os01g16940LOC_Os01g16940.1	osa-miR156b	CUGCUCCCUCUUUUCUUGUCAG	3	781	803	1.19235
ath-mir408	ATLOC_Os01g02240LOC_Os01g02240.1	osa-miR156b	CGCGGAUCCCUCGUCUUCUCCGUCU	4	44	69	2.54412
ath-mir408	ATLOC_Os02g17400LOC_Os02g17400.1	osa-miR156b	CUGCUC-CUCUCAUCUGCCAU	4	964	984	3.01288
ath-mir408	ATLOC_Os04g42370LOC_Os04g42370.1	osa-miR156b	AUGAUCUCUCUGCUUCUGUGAG	4	1484	1506	2.20758
ath-mir842	ATLOC_Os06g31210LOC_Os06g31210.1	osa-miR156b	CUGCUCACUCUCGUCGGUCGU	4	420	441	1.18747
ath-mir846	ATLOC_Os01g46280LOC_Os01g46280.1	osa-miR156b	CUGCUCACGCCCUCUUUGUCAA	4	2066	2088	0.959254
ath-mir846	ATLOC_Os03g21680LOC_Os03g21680.4	osa-miR156b	CGCCAUCACUCUCCUUCUCGUCGG	4	270	294	3.55511
ath-mir858	ATLOC_Os01g12040LOC_Os01g12040.1	osa-miR156b	AUGCAAACU-UCUUC-GUUU	4	2607	2625	0.0568463
ath-mir858	ATLOC_Os03g20700LOC_Os03g20700.2	osa-miR156b	UUGCACACUC-CUU-UGCCAA	4	965	984	1.17483
ath-mir858	ATLOC_Os06g16550LOC_Os06g16550.1	osa-miR156b	CUGCGGAGCUCUUUCUGUGUCAG	4	2307	2330	1.82517
ath-mir858	ATLOC_Os05g07070LOC_Os05g07070.2	osa-miR156b	AUGAUCUCUCUGCUUCUGUGAG	4	1484	1506	2.20758
ath-mir858	ATLOC_Os07g06660LOC_Os07g06660.1	osa-miR156b	UUGCUAA-UCACUUCUGUGAG	4	719	739	1.59567
ath-mir863-3p	ATLOC_Os02g47620LOC_Os02g47620.1	osa-miR156b	UUGCGGUUACCACUAUUUGA	4	568	588	1.25686
mtr-mir160	ATLOC_Os03g49485LOC_Os03g49485.1	osa-miR156b	CGCCAUCACUCUCCUUCUCGUCGG	4	270	294	3.55511
mtr-mir160	ATLOC_Os06g14470LOC_Os06g14470.1	osa-miR156b	CGUG-UCGCUGCUGUUCUGCCAC	4	357	379	2.07918
mtr-mir160b	ATLOC_Os01g50460LOC_Os01g50460.1	osa-miR156b	CUGCUCACUCUCGUCGGUCGU	4	420	441	1.18747
mtr-mir160b	ATLOC_Os02g07340LOC_Os02g07340.1	osa-miR156b	UUGCUGAUGCUCUUCUUGUCAU	4	1331	1353	0.932454
mtr-mir160b	ATLOC_Os03g21210LOC_Os03g21210.1	osa-miR156b	CUGCUCCCUCUUUUCUUGUCAG	4	781	803	1.19235
mtr-mir160c	ATLOC_Os10g26690LOC_Os10g26690.1	osa-miR156b	A-GCUCGAUCUGCUAUCUGUCAA	4	869	891	1.06694
mtr-mir160c	ATLOC_Os02g32350LOC_Os02g32350.1	osa-miR156b	CUGCUCACUCUCGUCGGUCGU	4	420	441	1.18747
mtr-mir160c	ATLOC_Os03g20080LOC_Os03g20080.1	osa-miR156b	UGUGCCUCAGUCAUUCUUCUCGUCAC	4	1433	1459	1.65864
mtr-mir160c	ATLOC_Os07g11380LOC_Os07g11380.2	osa-miR156b	AGUGCUGACUAUGUUCUGCUCU	4	1399	1421	2.14806
mtr-mir160c	ATLOC_Os05g37350LOC_Os05g37350.1	osa-miR156b	CUGCUCACUCUCGUCGGUCGU	4	420	441	1.18747
mtr-mir160c	ATLOC_Os07g07560LOC_Os07g07560.2	osa-miR156b	UUGCUGAUGCUCUUCUUGUCAU	4	1331	1353	0.932454
mtr-mir160d	ATLOC_Os04g47040LOC_Os04g47040.1	osa-miR156b	UUGCUGAUGCUCUUCUUGUCAU	4	1331	1353	0.932454
mtr-mir160d	ATLOC_Os04g53540LOC_Os04g53540.2	osa-miR156b	CGCCAUCACUCUCCUUCUCGUCGG	4	270	294	3.55511
mtr-mir160e	ATLOC_Os06g35660LOC_Os06g35660.1	osa-miR156b	AGUCUU-CUCUGCUUCUGCUCAA	4	470	492	1.23449
mtr-mir160e	ATLOC_Os03g03610LOC_Os03g03610.1	osa-miR156b	AGUCUU-CUCUGCUUCUGCUCAA	4	470	492	1.23449
mtr-mir164a	ATLOC_Os04g50940LOC_Os04g50940.2	osa-miR156b	CUGCUC-CUCUCAUCUGCCAU	4	964	984	3.01288
mtr-mir164a	ATLOC_Os02g50700LOC_Os02g50700.1	osa-miR156b	AUGCCC-CUCUCGUC-GUCGA	4	164	183	2.14751
mtr-mir164b	ATLOC_Os04g03796LOC_Os04g03796.1	osa-miR156b	CUGCCCCACUUCUACUGCUGU-A	4	283	305	1.22042
mtr-mir164b	ATLOC_Os05g51780LOC_Os05g51780.1	osa-miR156b	CUGCUCACUCUCGUCGGUCGU	4	420	441	1.18747
mtr-mir164d	ATLOC_Os05g34680LOC_Os05g34680.1	osa-miR156b	UGUGCAGCACGAUCUU-UGUCAC	4	1083	1105	1.30569
mtr-mir168	ATLOC_Os05g51630LOC_Os05g51630.2	osa-miR156b	GGCCUCACCGUGUCUUUUGUCGA	4	706	729	0.290765
mtr-mir172	ATLOC_Os03g31630LOC_Os03g31630.1	osa-miR156b	CUGCUCCCUCUUUUCUUGUCAG	4	781	803	1.19235
mtr-mir393b	ATLOC_Os06g37160LOC_Os06g37160.1	osa-miR156b	CUGCUC-CUCUCAUCUGCCAU	4	964	984	3.01288
mtr-mir395g	ATLOC_Os02g56565LOC_Os02g56565.1	osa-miR156b	A-GCUCGCUCUCUUUUGAUCC	4	2373	2393	1.0324
mtr-mir395k	ATLOC_Os02g17650LOC_Os02g17650.1	osa-miR156b	CUGCUCACGCCCUCUUUGUCAA	4	2066	2088	0.959254
mtr-mir395o	ATLOC_Os03g22120LOC_Os03g22120.3	osa-miR156b	CUGCUCACGCCCUCUUUGUCAA	4	2066	2088	0.959254
mtr-mir399a	ATLOC_Os03g48320LOC_Os03g48320.1	osa-miR156b	A-GCUCACUCUGCUUCCUGAAUCGA	4	338	362	0.655187
mtr-mir399b	ATLOC_Os06g45640LOC_Os06g45640.1	osa-miR156b	UUGCUGAUGCUCUUCUUGUCAU	4	1331	1353	0.932454
mtr-mir399b	ATLOC_Os01g07350LOC_Os01g07350.1	osa-miR156b	CUGCUGCAUCUUCUUCU-UCAC	4	86	107	2.00928
mtr-mir399b	ATLOC_Os05g34880LOC_Os05g34880.1	osa-miR156b	CGUGCACAAGCUCAUGUUGUCAG	4	247	270	0.839343
mtr-mir399b	ATLOC_Os04g01490LOC_Os04g01490.2	osa-miR156b	UUGCUGAUGCUCUUCUUGUCAU	4	1331	1353	0.932454
mtr-mir399c	ATLOC_Os03g04340LOC_Os03g04340.1	osa-miR156b	GGACUCACCCU-UUCUGGUCAU	4	542	563	0.303966
mtr-mir399d	ATLOC_Os02g57630LOC_Os02g57630.1	osa-miR156b	UCUCUACUACAGCCUCUUCUG--A	4	691	713	0.67745
mtr-mir399d	ATLOC_Os01g27170LOC_Os01g27170.1	osa-miR156b	G-GCGGAAACUCUUCAGGUCAG	4	2305	2326	1.26658
mtr-mir399d	ATLOC_Os03g10640LOC_Os03g10640.1	osa-miR156b	C-GCUCAACCUUAUUCU-UCA	4	7668	7687	0.696708
mtr-mir399d	ATLOC_Os05g07260LOC_Os05g07260.3	osa-miR156b	UUGCUGAUGCUCUUCUUGUCAU	3	1331	1353	0.932454
mtr-mir399d	ATLOC_Os01g36500LOC_Os01g36500.1	osa-miR156b	UUGCUGAUGCUCUUCUUGUCAU	4	1331	1353	0.932454
mtr-mir399d	ATLOC_Os06g17970LOC_Os06g17970.1	osa-miR156b	AUGCUGCGUCUGUUCUGU-A	4	400	419	1.17381
mtr-mir399d	ATLOC_Os03g19910LOC_Os03g19910.1	osa-miR156b	AUGCUGCGUCUGUUCUGU-A	4	400	419	1.17381
mtr-mir399e	ATLOC_Os06g24490LOC_Os06g24490.1	osa-miR156b	A-GCUCACUCUGCUUCCUGAAUCGA	4	338	362	0.655187
mtr-mir399e	ATLOC_Os03g17180LOC_Os03g17180.1	osa-miR156b	A-GC-CACUCUUCUUCUAUGUCAA	4	155	177	0.740046
mtr-mir399e	ATLOC_Os03g54084LOC_Os03g54084.1	osa-miR156b	CUGCUCACUCUCGUCGGUCGU	4	420	441	1.18747
mtr-mir399e	ATLOC_Os06g02550LOC_Os06g02550.1	osa-miR156b	CUGCUC-CUCUCAUCUGCCAU	4	964	984	3.01288
mtr-mir399e	ATLOC_Os09g39020LOC_Os09g39020.1	osa-miR156b	A-GCUCACUCUGCUUCCUGAAUCGA	4	338	362	0.655187
mtr-mir399e	ATLOC_Os02g41550LOC_Os02g41550.4	osa-miR156b	A-GC-CACUCUUCUUCUAUGUCAA	4	155	177	0.740046
mtr-mir399g	ATLOC_Os03g04960LOC_Os03g04960.2	osa-miR156b	AUGAUCUCUCUGCUUCUGUGAG	4	1484	1506	2.20758
mtr-mir399h	ATLOC_Os06g04169LOC_Os06g04169.2	osa-miR156b	CUGCUCACUCUCGUCGGUCGU	4	420	441	1.18747
mtr-mir399i	ATLOC_Os02g05320LOC_Os02g05320.2	osa-miR156b	CUGCUCCCUCUUUUCUUGUCAG	4	781	803	1.19235
mtr-mir399j	ATLOC_Os06g05100LOC_Os06g05100.5	osa-miR156b	AUGAUCUCUCUGCUUCUGUGAG	4	1484	1506	2.20758
mtr-mir399j	ATLOC_Os01g59670LOC_Os01g59670.1	osa-miR156b	CGUUCUC-CUCUGU-CUGUCC	4	167	186	3.01677
mtr-mir399j	ATLOC_Os04g45930LOC_Os04g45930.3	osa-miR156b	AGUGCUGACUAUGUUCUGCUCU	4	1399	1421	2.14806
mtr-mir399j	ATLOC_Os05g08640LOC_Os05g08640.1	osa-miR156b	AUGAUCUCUCUGCUUCUGUGAG	4	1484	1506	2.20758
mtr-mir399k	ATLOC_Os06g39050LOC_Os06g39050.1	osa-miR156b	CGCCAUCACUCUCCUUCUCGUCGG	4	270	294	3.55511
mtr-mir399k	ATLOC_Os04g58310LOC_Os04g58310.1	osa-miR156b	UCUCCUC-CUCGUCGUC-GUCGA	4	305	326	1.34443
mtr-mir399l	ATLOC_Os01g62840LOC_Os01g62840.1	osa-miR156b	UUGCUGAUGCUCUUCUUGUCAU	4	1331	1353	0.932454
mtr-mir399l	ATLOC_Os05g34680LOC_Os05g34680.2	osa-miR156b	GGUGCACACGCUCUGUUUCUGUUG	4	2726	2750	1.43597
mtr-mir399l	ATLOC_Os01g45390LOC_Os01g45390.2	osa-miR156b	GGUGCACACGCUCUGUUUCUGUUG	4	2726	2750	1.43597
mtr-mir399m	ATLOC_Os01g45370LOC_Os01g45370.1	osa-miR156b	UUGCUGAACAGCUUCUGUCAG	4	1145	1166	0.832936
mtr-mir399m	ATLOC_Os03g10980LOC_Os03g10980.1	osa-miR156b	CGCCAUCACUCUCCUUCUCGUCGG	4	270	294	3.55511
mtr-mir399m	ATLOC_Os05g41810LOC_Os05g41810.2	osa-miR156b	CGUGCACAAGCUCAUGUUGUCAG	3	247	270	0.839343
mtr-mir399m	ATLOC_Os02g52880LOC_Os02g52880.1	osa-miR156b	G-GCGGAAACUCUUCAGGUCAG	4	2305	2326	1.26658
mtr-mir399m	ATLOC_Os02g43760LOC_Os02g43760.1	osa-miR156b	AGG-UCAGAGUCUUCAUGU-A	4	305	324	0.164898
mtr-mir399m	ATLOC_Os06g49620LOC_Os06g49620.1	osa-miR156b	AUGCUGUUUCAUCUUCUGU-G	4	428	448	0.831457
mtr-mir399m	ATLOC_Os01g43050LOC_Os01g43050.1	osa-miR156b	UUGCUGAACAGCUUCUGUCAG	4	1145	1166	0.832936
mtr-mir399m	ATLOC_Os02g32030LOC_Os02g32030.1	osa-miR156b	AGCCUUGAGCACAAGCUAUUCGGUCAA	4	265	292	1.60847
mtr-mir399m	ATLOC_Os01g40340LOC_Os01g40340.3	osa-miR156b	AUGCUUCAGGCCUCCUCUGCUCC	4	3617	3640	1.37723
mtr-mir399m	ATLOC_Os03g50500LOC_Os03g50500.1	osa-miR156b	AGUGCCCAAGCCCAUC-GUCAA	4	2590	2611	1.9252
mtr-mir399n	ATLOC_Os02g51460LOC_Os02g51460.1	osa-miR156b	AGCCUUGAGCACAAGCUAUUCGGUCAA	4	265	292	1.60847
mtr-mir399n	ATLOC_Os02g57620LOC_Os02g57620.1	osa-miR156b	A-GCUCGACCUCUUGCUGAUCGU	4	188	210	2.27697
mtr-mir399o	ATLOC_Os04g50950LOC_Os04g50950.1	osa-miR156b	UCUCUACUACAGCCUCUUCUG--A	4	691	713	0.67745
mtr-mir399o	ATLOC_Os07g09580LOC_Os07g09580.1	osa-miR156b	AUGCUGUUUCAUCUUCUGU-G	4	428	448	0.831457
mtr-mir399o	ATLOC_Os01g13520LOC_Os01g13520.1	osa-miR156b	UUGCUGAUGCUCUUCUUGUCAU	4	1331	1353	0.932454
mtr-mir399o	ATLOC_Os01g38229LOC_Os01g38229.2	osa-miR156b	GGACUCACCCU-UUCUGGUCAU	4	542	563	0.303966
mtr-mir399o	ATLOC_Os03g17310LOC_Os03g17310.1	osa-miR156b	AGCCUUGAGCACAAGCUAUUCGGUCAA	4	265	292	1.60847
mtr-mir399p	ATLOC_Os06g51410LOC_Os06g51410.1	osa-miR156b	GGACUCACCCU-UUCUGGUCAU	4	542	563	0.303966
mtr-mir399q	ATLOC_Os08g01160LOC_Os08g01160.1	osa-miR156b	AUGCUGUUUCAUCUUCUGU-G	4	428	448	0.831457
mtr-mir399q	ATLOC_Os05g08610LOC_Os05g08610.4	osa-miR156b	GGCAGUACAACGUCUUCAUGGCAC	4	831	855	0.96015
mtr-mir399q	ATLOC_Os03g18840LOC_Os03g18840.1	osa-miR156b	ACUUGCAAA-UCUUCUGUCAA	4	621	641	1.21752
osa-miR1426	ATLOC_Os06g04800LOC_Os06g04800.1	osa-miR156b	CGUGAAC-CUGU-UGAUGUCAG	4	520	540	0.710868
osa-miR156a	ATLOC_Os03g36760LOC_Os03g36760.1	osa-miR156b	UUGCUGAUGCUCUUCUUGUCAU	4	1331	1353	0.932454
osa-miR156a	ATLOC_Os04g54759LOC_Os04g54759.1	osa-miR156b	UGUGCCUCAGUCAUUCUUCUCGUCAC	4	1433	1459	1.65864
osa-miR156b	ATLOC_Os03g45410LOC_Os03g45410.1	osa-miR156b	CUGCUC-CUCUCAUCUGCCAU	4	964	984	3.01288
osa-miR156b	ATLOC_Os05g39860LOC_Os05g39860.1	osa-miR156b	AUG-UCAGUCCCU-CUGUCAC	4	12656	12675	1.69284
osa-miR156b	ATLOC_Os05g40410LOC_Os05g40410.1	osa-miR156b	CUGCUCACGCCCUCUUUGUCAA	4	2066	2088	0.959254
osa-miR156b	ATLOC_Os02g04610LOC_Os02g04610.1	osa-miR156b	CUGCUC-CUCUCAUCUGCCAU	4	964	984	3.01288
osa-miR156b	ATLOC_Os01g71270LOC_Os01g71270.1	osa-miR156b	UGUGCCUCAGUCAUUCUUCUCGUCAC	4	1433	1459	1.65864
osa-miR156c	ATLOC_Os01g39810LOC_Os01g39810.2	osa-miR156b	CUGUAAUCAAUCUCUUCCAGUCAU	4	1694	1718	1.39661
osa-miR156c	ATLOC_Os01g32900LOC_Os01g32900.1	osa-miR156b	CUGCUCACUCUCGUCGGUCGU	4	420	441	1.18747
osa-miR156c	ATLOC_Os03g30934LOC_Os03g30934.4	osa-miR156b	GGACUCACCCU-UUCUGGUCAU	4	542	563	0.303966
osa-miR156d	ATLOC_Os05g08610LOC_Os05g08610.1	osa-miR156b	CUGUAAUCAAUCUCUUCCAGUCAU	4	1694	1718	1.39661
osa-miR156d	ATLOC_Os02g44930LOC_Os02g44930.1	osa-miR156b	CUGCUCCCUCUUUUCUUGUCAG	3	781	803	1.19235
osa-miR156d	ATLOC_Os05g04860LOC_Os05g04860.2	osa-miR156b	UGUGCUCCCUCAACGUC-GUCAC	4	332	354	0.986788
osa-miR156e	ATLOC_Os02g13890LOC_Os02g13890.2	osa-miR156b	A-GCUCGAUCUGCUAUCUGUCAA	4	869	891	1.06694
osa-miR156f	ATLOC_Os01g42710LOC_Os01g42710.1	osa-miR156b	AGUGCUCAAUCU--UCGGUCAG	4	15	35	1.67369
osa-miR156g	ATLOC_Os04g08200LOC_Os04g08200.1	osa-miR156b	UGUGCCUCAGUCAUUCUUCUCGUCAC	4	1433	1459	1.65864
osa-miR156h	ATLOC_Os06g05100LOC_Os06g05100.5	osa-miR156b	AUGAUCUCUCUGCUUCUGUGAG	4	1484	1506	2.20758
osa-miR156i	ATLOC_Os05g21250LOC_Os05g21250.1	osa-miR156b	A-GCUCGAUCUGCUAUCUGUCAA	4	869	891	1.06694
osa-miR156i	ATLOC_Os03g21680LOC_Os03g21680.1	osa-miR156b	CUGUAAUCAAUCUCUUCCAGUCAU	4	1694	1718	1.39661
osa-miR156j	ATLOC_Os03g26200LOC_Os03g26200.1	osa-miR156b	CUGCUC-CUCUCAUCUGCCAU	4	964	984	3.01288
osa-miR156k	ATLOC_Os03g57660LOC_Os03g57660.1	osa-miR156b	CUGUAAUCAAUCUCUUCCAGUCAU	4	1694	1718	1.39661
osa-miR156k	ATLOC_Os05g37190LOC_Os05g37190.1	osa-miR156b	AUGAUCUCUCUGCUUCUGUGAG	4	1484	1506	2.20758
osa-miR156k	ATLOC_Os02g23890LOC_Os02g23890.1	osa-miR156b	A-GCUCGAUCUGCUAUCUGUCAA	4	869	891	1.06694
osa-miR156k	ATLOC_Os03g27420LOC_Os03g27420.1	osa-miR156b	GGACUCACCCU-UUCUGGUCAU	4	542	563	0.303966
osa-miR156l	ATLOC_Os02g19410LOC_Os02g19410.1	osa-miR156b	AGUGCUCAAUCU--UCGGUCAG	4	15	35	1.67369
osa-miR160a	ATLOC_Os05g37350LOC_Os05g37350.1	osa-miR156b	AUGCUCACUCAGCUUGUGGCAU	4	757	779	1.50203
osa-miR160a	ATLOC_Os01g51300LOC_Os01g51300.1	osa-miR156b	UUGCUGAUGCUCUUCUUGUCAU	4	1331	1353	0.932454
osa-miR160b	ATLOC_Os03g21520LOC_Os03g21520.2	osa-miR156b	CUGCUCCCUCUUUUCUUGUCAG	3	781	803	1.19235
osa-miR160b	ATLOC_Os02g54470LOC_Os02g54470.1	osa-miR156b	UUGCUGAUGCUCUUCUUGUCAU	4	1331	1353	0.932454
osa-miR160c	ATLOC_Os01g71160LOC_Os01g71160.1	osa-miR156b	CUGCUCACGCCCUCUUUGUCAA	4	2066	2088	0.959254
osa-miR160c	ATLOC_Os03g12730LOC_Os03g12730.1	osa-miR156b	AUGAUCUCUCUGCUUCUGUGAG	4	1484	1506	2.20758
osa-miR160c	ATLOC_Os02g57510LOC_Os02g57510.4	osa-miR156b	CUGCUCCCUCUUUUCUUGUCAG	3	781	803	1.19235
osa-miR160d	ATLOC_Os04g59394LOC_Os04g59394.2	osa-miR156b	AUGCUCACUCAGCUUGUGGCAU	4	757	779	1.50203
osa-miR160d	ATLOC_Os05g33160LOC_Os05g33160.1	osa-miR156b	CUGCUCACUCUCGUCGGUCGU	4	420	441	1.18747
osa-miR160f	ATLOC_Os01g57270LOC_Os01g57270.2	osa-miR156b	AUGCUCACUCAGCUUGUGGCAU	4	757	779	1.50203
osa-miR162a	ATLOC_Os03g28140LOC_Os03g28140.1	osa-miR156b	A-GCUCACUCUGCUUCCUGAAUCGA	4	338	362	0.655187
osa-miR164a	ATLOC_Os01g64530LOC_Os01g64530.1	osa-miR156b	CUGCUCACUCUCGUCGGUCGU	4	420	441	1.18747
osa-miR164a	ATLOC_Os03g10980LOC_Os03g10980.1	osa-miR156b	UUGA-CAAUCUCUUUUGUCGC	4	815	835	0.181162
osa-miR164b	ATLOC_Os04g40950LOC_Os04g40950.1	osa-miR156b	CUGCCCCACUUCUACUGCUGU-A	4	283	305	1.22042
osa-miR164b	ATLOC_Os04g41200LOC_Os04g41200.1	osa-miR156b	CGCCAUCACUCUCCUUCUCGUCGG	4	270	294	3.55511
osa-miR164b	ATLOC_Os02g13890LOC_Os02g13890.2	osa-miR156b	UUGCUCCAUGCUCUUCUGUUG	4	3163	3184	0.130054
osa-miR164c	ATLOC_Os02g10220LOC_Os02g10220.1	osa-miR156b	AUGCCCGUUCUGUUCUUGUCAU	4	1253	1275	0.201976
osa-miR164d	ATLOC_Os01g61410LOC_Os01g61410.3	osa-miR156b	CUGCCCCACUUCUACUGCUGU-A	4	283	305	1.22042
osa-miR164d	ATLOC_Os07g08880LOC_Os07g08880.3	osa-miR156b	UUGCG-AUUCUCUUCAUGCCAA	4	2340	2361	0.962514
osa-miR164d	ATLOC_Os01g42950LOC_Os01g42950.1	osa-miR156b	AUGAGAAUUCUCUUCUGUCC	4	1097	1117	0.151197
osa-miR164d	ATLOC_Os01g55799LOC_Os01g55799.2	osa-miR156b	CUGCCCCACUUCUACUGCUGU-A	4	283	305	1.22042
osa-miR164e	ATLOC_Os05g28510LOC_Os05g28510.1	osa-miR156b	A-GCACACU-UCUUCGGUGUCU	4	591	611	0.00943091
osa-miR164e	ATLOC_Os01g50320LOC_Os01g50320.2	osa-miR156b	CUGCUC-CUCUCAUCUGCCAU	4	964	984	3.01288
osa-miR164e	ATLOC_Os03g53730LOC_Os03g53730.1	osa-miR156b	UUGA-CAAUCUCUUUUGUCGC	4	815	835	0.181162
osa-miR164e	ATLOC_Os01g62020LOC_Os01g62020.1	osa-miR156b	UUGCUCCAUGCUCUUCUGUUG	4	3163	3184	0.130054
osa-miR164f	ATLOC_Os06g49390LOC_Os06g49390.1	osa-miR156b	UUGCUCA-UCUGGUUCUGUUU	4	732	752	0.082078
osa-miR166g	ATLOC_Os02g06540LOC_Os02g06540.1	osa-miR156b	CUGCUCACUCUCGUCGGUCGU	4	420	441	1.18747
osa-miR166g	ATLOC_Os03g14110LOC_Os03g14110.1	osa-miR156b	AGUCUU-CUCUGCUUCUGCUCAA	4	470	492	1.23449
osa-miR166j	ATLOC_Os05g45340LOC_Os05g45340.1	osa-miR156b	AGUCUU-CUCUGCUUCUGCUCAA	4	470	492	1.23449
osa-miR166k	ATLOC_Os01g40980LOC_Os01g40980.2	osa-miR156b	AGUCUU-CUCUGCUUCUGCUCAA	4	470	492	1.23449
osa-miR166k	ATLOC_Os04g57570LOC_Os04g57570.1	osa-miR156b	CGCCAUCACUCUCCUUCUCGUCGG	3	270	294	3.55511
osa-miR166l	ATLOC_Os07g17250LOC_Os07g17250.1	osa-miR156b	CGCCAUCACUCUCCUUCUCGUCGG	3	270	294	3.55511
osa-miR167a	ATLOC_Os05g50610LOC_Os05g50610.2	osa-miR156b	UUGCUGCUCUCCUUUCUGCGG	4	1511	1532	1.01268
osa-miR167a	ATLOC_Os01g59520LOC_Os01g59520.3	osa-miR156b	AUGAUCUCUCUGCUUCUGUGAG	4	1484	1506	2.20758
osa-miR167a*	ATLOC_Os06g40840LOC_Os06g40840.1	osa-miR156b	AUGAUCUCUCUGCUUCUGUGAG	4	1484	1506	2.20758
osa-miR167a*	ATLOC_Os01g56050LOC_Os01g56050.1	osa-miR156b	NGCUAUAGCAAAAGAAGCUGC	3	1228	1248	0.409316
osa-miR167a*	ATLOC_Os02g44010LOC_Os02g44010.1	osa-miR156b	AUGCUUCUCAUCUACUCUGCAG	4	1042	1064	1.01098
osa-miR167b	ATLOC_Os01g69070LOC_Os01g69070.1	osa-miR156b	UUGCGCACUGCACUUCUGCAU	4	1258	1279	1.17905
osa-miR167b	ATLOC_Os01g24470LOC_Os01g24470.2	osa-miR156b	UUGCUGCUCUCCUUUCUGCGG	4	1511	1532	1.01268
osa-miR167c	ATLOC_Os11g40150LOC_Os11g40150.1	osa-miR156b	UUGCUGCUCUCCUUUCUGCGG	4	1511	1532	1.01268
osa-miR167d	ATLOC_Os02g28200LOC_Os02g28200.1	osa-miR156b	AUGAUCUCUCUGCUUCUGUGAG	4	1484	1506	2.20758
osa-miR167d	ATLOC_Os04g33080LOC_Os04g33080.1	osa-miR156b	AUGCUUCUCAUCUACUCUGCAG	4	1042	1064	1.01098
osa-miR167d	ATLOC_Os05g03040LOC_Os05g03040.3	osa-miR156b	NGCUAUAGCAAAAGAAGCUGC	3	1228	1248	0.409316
osa-miR167d	ATLOC_Os01g43370LOC_Os01g43370.2	osa-miR156b	CUGCACAAUC-CUUCUGCAG	4	397	416	0.913657
osa-miR167e	ATLOC_Os02g38050LOC_Os02g38050.3	osa-miR156b	UUGCUGCUCUCCUUUCUGCGG	4	1511	1532	1.01268
osa-miR167f	ATLOC_Os07g08840LOC_Os07g08840.1	osa-miR156b	AUGCUUCUCAUCUACUCUGCAG	4	1042	1064	1.01098
osa-miR167f	ATLOC_Os03g55570LOC_Os03g55570.1	osa-miR156b	NGCUAUAGCAAAAGAAGCUGC	3	1228	1248	0.409316
osa-miR167g	ATLOC_Os02g57640LOC_Os02g57640.1	osa-miR156b	CGUGCUCCACUCGCUCCUGCGC	4	381	403	0.875816
osa-miR167g	ATLOC_Os03g30934LOC_Os03g30934.5	osa-miR156b	CUGCACAAUC-CUUCUGCAG	4	397	416	0.913657
osa-miR167h	ATLOC_Os02g12290LOC_Os02g12290.1	osa-miR156b	UUGCUGCUCUCCUUUCUGCGG	4	1511	1532	1.01268
osa-miR167h	ATLOC_Os01g08700LOC_Os01g08700.3	osa-miR156b	NGCUAUAGCAAAAGAAGCUGC	3	1228	1248	0.409316
osa-miR167h	ATLOC_Os01g53930LOC_Os01g53930.2	osa-miR156b	UUGCUGCUCUCCUUUCUGCGG	4	1511	1532	1.01268
osa-miR167i	ATLOC_Os02g06410LOC_Os02g06410.1	osa-miR156b	AUGAUCUCUCUGCUUCUGUGAG	4	1484	1506	2.20758
osa-miR167j	ATLOC_Os02g19410LOC_Os02g19410.1	osa-miR156b	AUGAUCUCUCUGCUUCUGUGAG	4	1484	1506	2.20758
osa-miR169a	ATLOC_Os04g37520LOC_Os04g37520.1	osa-miR156b	UUGCUAA-UCACUUCUGUGAG	4	719	739	1.59567
osa-miR169a	ATLOC_Os08g38850LOC_Os08g38850.1	osa-miR156b	CUGCUCACUCUCGUCGGUCGU	4	420	441	1.18747
osa-miR169a	ATLOC_Os07g12300LOC_Os07g12300.1	osa-miR156b	GGACUCACCCU-UUCUGGUCAU	4	542	563	0.303966
osa-miR169a	ATLOC_Os06g21910LOC_Os06g21910.1	osa-miR156b	CUGCUC-CUCUCAUCUGCCAU	4	964	984	3.01288
osa-miR169a	ATLOC_Os12g42870LOC_Os12g42870.1	osa-miR156b	CUGCUCCCUCUUUUCUUGUCAG	3	781	803	1.19235
osa-miR169b	ATLOC_Os01g11960LOC_Os01g11960.2	osa-miR156b	AUGAUCUCUCUGCUUCUGUGAG	3	1484	1506	2.20758
osa-miR169b	ATLOC_Os04g31000LOC_Os04g31000.1	osa-miR156b	CUGCUCCCUCUUUUCUUGUCAG	2	781	803	1.19235
osa-miR169b	ATLOC_Os07g02760LOC_Os07g02760.2	osa-miR156b	AUGAUCUCUCUGCUUCUGUGAG	3	1484	1506	2.20758
osa-miR169c	ATLOC_Os03g56580LOC_Os03g56580.1	osa-miR156b	CUGCUCCCUCUUUUCUUGUCAG	4	781	803	1.19235
osa-miR169c	ATLOC_Os02g56880LOC_Os02g56880.1	osa-miR156b	CUGCUCCCUCUUUUCUUGUCAG	3	781	803	1.19235
osa-miR169c	ATLOC_Os11g35030LOC_Os11g35030.1	osa-miR156b	CUGCUC-CUCUCAUCUGCCAU	4	964	984	3.01288
osa-miR169c	ATLOC_Os04g10380LOC_Os04g10380.1	osa-miR156b	AUGAUCUCUCUGCUUCUGUGAG	4	1484	1506	2.20758
osa-miR169c	ATLOC_Os02g32590LOC_Os02g32590.2	osa-miR156b	CUGCUCCCUCUUUUCUUGUCAG	2	781	803	1.19235
osa-miR169d	ATLOC_Os03g13240LOC_Os03g13240.2	osa-miR156b	A-GCUCGAUCUGCUAUCUGUCAA	4	869	891	1.06694
osa-miR169d	ATLOC_Os03g55220LOC_Os03g55220.1	osa-miR156b	UUGCUAA-UCACUUCUGUGAG	4	719	739	1.59567
osa-miR169d	ATLOC_Os01g53600LOC_Os01g53600.2	osa-miR156b	CUGCUCCCUCUUUUCUUGUCAG	4	781	803	1.19235
osa-miR169d	ATLOC_Os03g57920LOC_Os03g57920.1	osa-miR156b	AUGAUCUCUCUGCUUCUGUGAG	4	1484	1506	2.20758
osa-miR169e	ATLOC_Os07g12610LOC_Os07g12610.1	osa-miR156b	A-GCUCGAUCUGCUAUCUGUCAA	4	869	891	1.06694
osa-miR169e	ATLOC_Os01g67210LOC_Os01g67210.1	osa-miR156b	AUGAUCUCUCUGCUUCUGUGAG	3	1484	1506	2.20758
osa-miR169f	ATLOC_Os05g06420LOC_Os05g06420.1	osa-miR156b	GGACUCACCCU-UUCUGGUCAU	4	542	563	0.303966
osa-miR169f	ATLOC_Os03g13470LOC_Os03g13470.1	osa-miR156b	CUGCUC-CUCUCAUCUGCCAU	4	964	984	3.01288
osa-miR169f	ATLOC_Os12g36170LOC_Os12g36170.1	osa-miR156b	CUGCUC-CUCUCAUCUGCCAU	4	964	984	3.01288
osa-miR169g	ATLOC_Os01g08760LOC_Os01g08760.1	osa-miR156b	CUGCUCACUCUCGUCGGUCGU	4	420	441	1.18747
osa-miR169g	ATLOC_Os02g46450LOC_Os02g46450.1	osa-miR156b	GGACUCACCCU-UUCUGGUCAU	4	542	563	0.303966
osa-miR169g	ATLOC_Os04g16670LOC_Os04g16670.1	osa-miR156b	CUGCUC-CUCUCAUCUGCCAU	4	964	984	3.01288
osa-miR169h	ATLOC_Os01g44040LOC_Os01g44040.2	osa-miR156b	CUGCUCCCUCUUUUCUUGUCAG	3	781	803	1.19235
osa-miR169h	ATLOC_Os02g38050LOC_Os02g38050.2	osa-miR156b	A-GCUCGAUCUGCUAUCUGUCAA	4	869	891	1.06694
osa-miR169h	ATLOC_Os06g35080LOC_Os06g35080.1	osa-miR156b	CUGCUCACUCUCGUCGGUCGU	4	420	441	1.18747
osa-miR169i	ATLOC_Os04g34100LOC_Os04g34100.1	osa-miR156b	CUGCUCCCUCUUUUCUUGUCAG	3	781	803	1.19235
osa-miR169i	ATLOC_Os09g39970LOC_Os09g39970.1	osa-miR156b	UUGCUAA-UCACUUCUGUGAG	4	719	739	1.59567
osa-miR169i	ATLOC_Os01g12210LOC_Os01g12210.1	osa-miR156b	CUGCUCACUCUCGUCGGUCGU	4	420	441	1.18747
osa-miR169i	ATLOC_Os02g47400LOC_Os02g47400.1	osa-miR156b	CUGCUCACUCUCGUCGGUCGU	4	420	441	1.18747
osa-miR169j	ATLOC_Os02g48790LOC_Os02g48790.5	osa-miR156b	AUGAUCUCUCUGCUUCUGUGAG	3	1484	1506	2.20758
osa-miR169k	ATLOC_Os04g21705LOC_Os04g21705.1	osa-miR156b	CUGCUCACUCUCGUCGGUCGU	4	420	441	1.18747
osa-miR169k	ATLOC_Os02g21280LOC_Os02g21280.1	osa-miR156b	CUGCUCCCUCUUUUCUUGUCAG	2	781	803	1.19235
osa-miR169l	ATLOC_Os06g50910LOC_Os06g50910.3	osa-miR156b	CUGCUCCCUCUUUUCUUGUCAG	3	781	803	1.19235
osa-miR169l	ATLOC_Os01g41960LOC_Os01g41960.1	osa-miR156b	U--CUCUCUCUUUUCUCUCU	4	32	50	1.52137
osa-miR169m	ATLOC_Os03g45300LOC_Os03g45300.1	osa-miR156b	CUGCUCCCUCUUUUCUUGUCAG	4	781	803	1.19235
osa-miR169n	ATLOC_Os01g29488LOC_Os01g29488.1	osa-miR156b	CUGCUCCCUCUUUUCUUGUCAG	3	781	803	1.19235
osa-miR169n	ATLOC_Os06g29710LOC_Os06g29710.1	osa-miR156b	GGACUCACCCU-UUCUGGUCAU	4	542	563	0.303966
osa-miR169n	ATLOC_Os01g71540LOC_Os01g71540.1	osa-miR156b	CUGCUCACUCUCGUCGGUCGU	4	420	441	1.18747
osa-miR169n	ATLOC_Os02g38200LOC_Os02g38200.1	osa-miR156b	GGACUCACCCU-UUCUGGUCAU	4	542	563	0.303966
osa-miR169o	ATLOC_Os06g45630LOC_Os06g45630.1	osa-miR156b	CUGCUCACUCUCGUCGGUCGU	4	420	441	1.18747
osa-miR169o	ATLOC_Os04g18810LOC_Os04g18810.1	osa-miR156b	CUGCUCCCUCUUUUCUUGUCAG	3	781	803	1.19235
osa-miR169p	ATLOC_Os05g51630LOC_Os05g51630.1	osa-miR156b	CUGCUCCCUCUUUUCUUGUCAG	2	781	803	1.19235
osa-miR169p	ATLOC_Os05g08640LOC_Os05g08640.1	osa-miR156b	AUGAUCUCUCUGCUUCUGUGAG	4	1484	1506	2.20758
osa-miR169q	ATLOC_Os02g57640LOC_Os02g57640.1	osa-miR156b	CUGCUCACUCUCGUCGGUCGU	4	420	441	1.18747
osa-miR169q	ATLOC_Os03g29350LOC_Os03g29350.4	osa-miR156b	CUGCUCCCUCUUUUCUUGUCAG	2	781	803	1.19235
osa-miR169q	ATLOC_Os06g10950LOC_Os06g10950.1	osa-miR156b	CUGCUCCCUCUUUUCUUGUCAG	4	781	803	1.19235
osa-miR171a	ATLOC_Os04g59550LOC_Os04g59550.1	osa-miR156b	A-GC-CACUCUUCUUCUAUGUCAA	4	155	177	0.740046
osa-miR171d	ATLOC_Os03g50780LOC_Os03g50780.1	osa-miR156b	CUGCUCCCUCUUUUCUUGUCAG	4	781	803	1.19235
osa-miR171d	ATLOC_Os05g33030LOC_Os05g33030.1	osa-miR156b	A-GC-CACUCUUCUUCUAUGUCAA	4	155	177	0.740046
osa-miR171f	ATLOC_Os04g32920LOC_Os04g32920.5	osa-miR156b	A-GC-CACUCUUCUUCUAUGUCAA	4	155	177	0.740046
osa-miR171h	ATLOC_Os06g41750LOC_Os06g41750.1	osa-miR156b	CUGCUCCCUCUUUUCUUGUCAG	4	781	803	1.19235
osa-miR171i	ATLOC_Os05g07220LOC_Os05g07220.2	osa-miR156b	A-GC-CACUCUUCUUCUAUGUCAA	4	155	177	0.740046
osa-miR172a	ATLOC_Os01g07350LOC_Os01g07350.1	osa-miR156b	CUGCGGAGCUCUUUCUGUGUCAG	4	2307	2330	1.82517
osa-miR172a	ATLOC_Os01g51940LOC_Os01g51940.1	osa-miR156b	CUGCUCACGCCCUCUUUGUCAA	4	2066	2088	0.959254
osa-miR172a	ATLOC_Os01g37480LOC_Os01g37480.1	osa-miR156b	A-GCUCGCUCUCUUUUGAUCC	4	2373	2393	1.0324
osa-miR172a	ATLOC_Os01g05010LOC_Os01g05010.1	osa-miR156b	CUGCUCCCUCUUUUCUUGUCAG	4	781	803	1.19235
osa-miR172b	ATLOC_Os06g23420LOC_Os06g23420.2	osa-miR156b	C--CUCACAUCUCCUCUGUCC	4	235	254	1.62088
osa-miR172b	ATLOC_Os06g04820LOC_Os06g04820.1	osa-miR156b	CUGCUC-CUCUCAUCUGCCAU	4	964	984	3.01288
osa-miR172c	ATLOC_Os04g55930LOC_Os04g55930.1	osa-miR156b	AUG-UCAC-CUCUUAUGUGGA	4	206	225	1.36256
osa-miR172c	ATLOC_Os06g21140LOC_Os06g21140.1	osa-miR156b	AUGC-CACUGUCUCGUGUGCAU	4	1450	1471	0.267519
osa-miR172d	ATLOC_Os04g57860LOC_Os04g57860.1	osa-miR156b	CUGCUCCCUCUUUUCUUGUCAG	4	781	803	1.19235
osa-miR1846a-3p	ATLOC_Os01g33810LOC_Os01g33810.1	osa-miR156b	A-GCAAGCUGUUCUUAUGUCU	4	1256	1276	1.13105
osa-miR1846a-3p	ATLOC_Os03g40020LOC_Os03g40020.1	osa-miR156b	AGUGGAUGCUAUUGUAUUGUCAC	4	139	162	0.0222803
osa-miR1846a-3p	ATLOC_Os03g42350LOC_Os03g42350.1	osa-miR156b	GGUGGGCACGCUGUUACUGUGGA	4	748	771	0.22578
osa-miR1846a-3p	ATLOC_Os10g36710LOC_Os10g36710.1	osa-miR156b	A-GCUAGCAGU--UCUGGUCU	4	2712	2730	0.467515
osa-miR1846a-3p	ATLOC_Os01g67530LOC_Os01g67530.1	osa-miR156b	UUGCGUAAUCUUCUUGCUGUGAA	4	2734	2757	1.13685
osa-miR1846a-3p	ATLOC_Os03g02470LOC_Os03g02470.2	osa-miR156b	UGUGAAGAACACUCUUCCUGUCAG	4	2064	2088	1.00949
osa-miR1846a-3p	ATLOC_Os03g27250LOC_Os03g27250.1	osa-miR156b	UUGA-CAAUCUCUUUUGUCGC	4	815	835	0.181162
osa-miR1846a-3p	ATLOC_Os06g05800LOC_Os06g05800.2	osa-miR156b	UUGAGACACCUCCUAUUGUCGU	4	236	258	1.41174
osa-miR1846a-5p	ATLOC_Os10g39400LOC_Os10g39400.1	osa-miR156b	A-GCAGGCUGGCCUCUGAUCAC	4	2029	2050	1.52218
osa-miR1846a-5p	ATLOC_Os05g29676LOC_Os05g29676.1	osa-miR156b	A-GCAAGCUGUUCUUAUGUCU	4	1256	1276	1.13105
osa-miR1846a-5p	ATLOC_Os02g29510LOC_Os02g29510.3	osa-miR156b	CUGCUCCCUCUUUUCUUGUCAG	4	781	803	1.19235
osa-miR1846a-5p	ATLOC_Os06g13960LOC_Os06g13960.1	osa-miR156b	G-GCUAGACCU-UGCUGUCU	4	1964	1982	0.176877
osa-miR1846b-3p	ATLOC_Os01g62150LOC_Os01g62150.2	osa-miR156b	GGUGCCUGCUG-CUUCUGCAG	4	339	359	1.92558
osa-miR1846b-3p	ATLOC_Os04g09620LOC_Os04g09620.1	osa-miR156b	A-GCAAGCUGUUCUUAUGUCU	4	1256	1276	1.13105
osa-miR1846b-3p	ATLOC_Os03g17520LOC_Os03g17520.1	osa-miR156b	A-GCUAGCUAUCUU-UGUCGA	4	2399	2418	0.77994
osa-miR1846b-3p	ATLOC_Os02g02750LOC_Os02g02750.3	osa-miR156b	UUGAGGAACAUUCUUUUGUUAG	4	923	945	2.67601
osa-miR1846b-3p	ATLOC_Os06g29490LOC_Os06g29490.2	osa-miR156b	CUGCACAAUC-CUUCUGCAG	3	397	416	0.913657
osa-miR1846b-3p	ATLOC_Os10g35010LOC_Os10g35010.1	osa-miR156b	UUGCU-GCUCUCUGCUGUCC	4	960	979	0.359404
osa-miR1846b-5p	ATLOC_Os05g46330LOC_Os05g46330.1	osa-miR156b	A-GCAGGCUGGCCUCUGAUCAC	4	2029	2050	1.52218
osa-miR1846b-5p	ATLOC_Os02g06540LOC_Os02g06540.1	osa-miR156b	CUGCUGACCCU-UUCCAUCUC	4	257	277	0.873687
osa-miR1846b-5p	ATLOC_Os02g35560LOC_Os02g35560.1	osa-miR156b	CUGCUCCCUCUUUUCUUGUCAG	4	781	803	1.19235
osa-miR1846b-5p	ATLOC_Os02g04950LOC_Os02g04950.1	osa-miR156b	GGUGCCUGCUG-CUUCUGCAG	4	339	359	1.92558
osa-miR1846b-5p	ATLOC_Os04g51110LOC_Os04g51110.1	osa-miR156b	A-GCAAGCUGUUCUUAUGUCU	4	1256	1276	1.13105
osa-miR1846b-5p	ATLOC_Os05g19974LOC_Os05g19974.1	osa-miR156b	AGUGCUGACUAUGUUCUGCUCU	4	1399	1421	2.14806
osa-miR1846b-5p	ATLOC_Os02g07760LOC_Os02g07760.1	osa-miR156b	A-GCAGGCUGGCCUCUGAUCAC	4	2029	2050	1.52218
osa-miR1846c-3p	ATLOC_Os04g35890LOC_Os04g35890.1	osa-miR156b	CUGCUGACCCU-UUCCAUCUC	4	257	277	0.873687
osa-miR1846c-3p	ATLOC_Os06g34070LOC_Os06g34070.1	osa-miR156b	UGUGUUCAACCUGCUUGUGUGGA	4	1108	1131	1.75852
osa-miR1846c-3p	ATLOC_Os03g50880LOC_Os03g50880.1	osa-miR156b	GGUGGGCACGCUGUUACUGUGGA	4	748	771	0.22578
osa-miR1846c-3p	ATLOC_Os03g55570LOC_Os03g55570.1	osa-miR156b	G-GCUAGACCU-UGCUGUCU	4	1964	1982	0.176877
osa-miR1846c-3p	ATLOC_Os04g53440LOC_Os04g53440.1	osa-miR156b	C-GCUGGCUCCC--CUGCUCC	3	58	76	1.60493
osa-miR1846c-3p	ATLOC_Os04g08034LOC_Os04g08034.3	osa-miR156b	GGUGCCUGCUG-CUUCUGCAG	4	339	359	1.92558
osa-miR1846c-3p	ATLOC_Os03g28960LOC_Os03g28960.2	osa-miR156b	UGUGGACACUC-CUUGUGC--	4	1397	1415	0.583555
osa-miR1846c-3p	ATLOC_Os03g28960LOC_Os03g28960.1	osa-miR156b	AGUGGACA-UAUUUUCUUUCAG	4	1875	1896	1.68803
osa-miR1846c-5p	ATLOC_Os01g53670LOC_Os01g53670.3	osa-miR156b	CUGCUGACCCU-UUCCAUCUC	4	257	277	0.873687
osa-miR1846c-5p	ATLOC_Os02g54340LOC_Os02g54340.2	osa-miR156b	AUGCCUACUC-CUUUUGUUG	4	661	680	1.24549
osa-miR1846c-5p	ATLOC_Os03g11470LOC_Os03g11470.1	osa-miR156b	GGUGCCUGCUG-CUUCUGCAG	4	339	359	1.92558
osa-miR1846d-3p	ATLOC_Os04g27190LOC_Os04g27190.1	osa-miR156b	AUGCGCGGUUUCUUUUGUCAU	4	536	557	1.15757
osa-miR1846d-3p	ATLOC_Os01g32790LOC_Os01g32790.1	osa-miR156b	UUGAGGAACAUUCUUUUGUUAG	4	923	945	2.67601
osa-miR1846d-3p	ATLOC_Os04g01940LOC_Os04g01940.1	osa-miR156b	CUGCUGACCCU-UUCCAUCUC	4	257	277	0.873687
osa-miR1846d-3p	ATLOC_Os02g36960LOC_Os02g36960.1	osa-miR156b	AUG-UCAGUCCCU-CUGUCAC	4	12656	12675	1.69284
osa-miR1846d-5p	ATLOC_Os01g66840LOC_Os01g66840.1	osa-miR156b	A-GCUCCCUCAUCGUGCUGUCU	4	2357	2378	0.0390955
osa-miR1846d-5p	ATLOC_Os04g32920LOC_Os04g32920.1	osa-miR156b	UUGCUGGCUAUGCUUCUGUCGG	4	907	929	1.7478
osa-miR1846d-5p	ATLOC_Os05g06690LOC_Os05g06690.2	osa-miR156b	UGUGGACACUC-CUUGUGC--	4	1397	1415	0.583555
osa-miR1846d-5p	ATLOC_Os06g22440LOC_Os06g22440.2	osa-miR156b	C-GCUGGCUCCC--CUGCUCC	3	58	76	1.60493
osa-miR1846d-5p	ATLOC_Os03g52090LOC_Os03g52090.1	osa-miR156b	CGUGGAAGCAAUUUCAUCUGUUG	4	1680	1703	1.03111
osa-miR1846e	ATLOC_Os03g17450LOC_Os03g17450.1	osa-miR156b	AGCUGACAUACUAUGGUUCUGUUC	4	203	227	1.53776
osa-miR1846e	ATLOC_Os02g58560LOC_Os02g58560.3	osa-miR156b	UUGCUGGCUAUGCUUCUGUCGG	4	907	929	1.7478
osa-miR1846e	ATLOC_Os06g14050LOC_Os06g14050.1	osa-miR156b	A-GCUAGCUAUCUU-UGUCGA	4	2399	2418	0.77994
osa-miR1846e	ATLOC_Os02g38050LOC_Os02g38050.3	osa-miR156b	UGUGAAGAACACUCUUCCUGUCAG	4	2064	2088	1.00949
osa-miR1846e	ATLOC_Os03g50940LOC_Os03g50940.2	osa-miR156b	UUGCGUAAUCUUCUUGCUGUGAA	4	2734	2757	1.13685
osa-miR1846e	ATLOC_Os03g38960LOC_Os03g38960.1	osa-miR156b	AGCUGACAUACUAUGGUUCUGUUC	4	203	227	1.53776
osa-miR1847.1	ATLOC_Os02g22090LOC_Os02g22090.1	osa-miR156b	CUGC-CACACUUCUACUGUUG	3	295	315	1.20334
osa-miR1847.1	ATLOC_Os02g36960LOC_Os02g36960.1	osa-miR156b	UUGC--AGUGGCUAUGUGUCAG	3	933	953	0.742292
osa-miR2098-3p	ATLOC_Os02g54820LOC_Os02g54820.1	osa-miR156b	C-GCUGACCCUCUCCUGCAA	4	603	622	0.0340308
osa-miR2098-3p	ATLOC_Os07g42300LOC_Os07g42300.1	osa-miR156b	CUGCCUCA-UCUCAUUCAGGUA	3	5	26	0.545194
osa-miR2098-3p	ATLOC_Os02g23870LOC_Os02g23870.1	osa-miR156b	CUGCUCACUCUCGUCGGUCGU	4	420	441	1.18747
osa-miR2103	ATLOC_Os04g39660LOC_Os04g39660.1	osa-miR156b	CUGCUGAUUUACUACUGCUGUCC	4	557	580	0.89387
osa-miR2105	ATLOC_Os04g54500LOC_Os04g54500.1	osa-miR156b	AUGAGAAUUCUCUUCUGUCC	4	1097	1117	0.151197
osa-miR393b-3p	ATLOC_Os03g20700LOC_Os03g20700.1	osa-miR156b	A-GC-CACUCUUCUUCUAUGUCAA	3	155	177	0.740046
osa-miR394	ATLOC_Os05g19500LOC_Os05g19500.1	osa-miR156b	A-GC-CACUCUUCUUCUAUGUCAA	4	155	177	0.740046
osa-miR394	ATLOC_Os05g03100LOC_Os05g03100.1	osa-miR156b	AGUGCUCAAUCU--UCGGUCAG	4	15	35	1.67369
osa-miR396a	ATLOC_Os09g30330LOC_Os09g30330.1	osa-miR156b	CUGCUCCCUCUUUUCUUGUCAG	4	781	803	1.19235
osa-miR396a	ATLOC_Os02g09310LOC_Os02g09310.1	osa-miR156b	CUGCUCACUCUCGUCGGUCGU	4	420	441	1.18747
osa-miR396b	ATLOC_Os02g53760LOC_Os02g53760.1	osa-miR156b	CUGCUCACGCCCUCUUUGUCAA	4	2066	2088	0.959254
osa-miR396c	ATLOC_Os05g05240LOC_Os05g05240.2	osa-miR156b	CUGCUC-CUCUCAUCUGCCAU	4	964	984	3.01288
osa-miR396d	ATLOC_Os04g43580LOC_Os04g43580.1	osa-miR156b	UGUGC-CACACGCUGUGUGUCAC	4	407	429	1.57527
osa-miR396d	ATLOC_Os06g04190LOC_Os06g04190.1	osa-miR156b	CGCCAUCACUCUCCUUCUCGUCGG	4	270	294	3.55511
osa-miR396e	ATLOC_Os01g03180LOC_Os01g03180.1	osa-miR156b	CUGCUCACUCUCGUCGGUCGU	4	420	441	1.18747
osa-miR396e-3p	ATLOC_Os12g16210LOC_Os12g16210.1	osa-miR156b	CUGCUCCCUCUUUUCUUGUCAG	4	781	803	1.19235
osa-miR396f	ATLOC_Os02g49150LOC_Os02g49150.1	osa-miR156b	CUGCUCACUCUCGUCGGUCGU	4	420	441	1.18747
osa-miR396f	ATLOC_Os01g64530LOC_Os01g64530.1	osa-miR156b	CUGCUC-CUCUCAUCUGCCAU	4	964	984	3.01288
osa-miR396f-3p	ATLOC_Os02g49992LOC_Os02g49992.2	osa-miR156b	GGACUCACCCU-UUCUGGUCAU	4	542	563	0.303966
osa-miR396g	ATLOC_Os03g46910LOC_Os03g46910.1	osa-miR156b	UGUGC-CACACGCUGUGUGUCAC	4	407	429	1.57527
osa-miR396i	ATLOC_Os06g16390LOC_Os06g16390.1	osa-miR156b	CUGCUCACUCUCGUCGGUCGU	4	420	441	1.18747
osa-miR3980a-3p	ATLOC_Os06g19370LOC_Os06g19370.2	osa-miR156b	UUGCUGGCUAUGCUUCUGUCGG	4	907	929	1.7478
osa-miR3980a-3p	ATLOC_Os03g32590LOC_Os03g32590.2	osa-miR156b	CUGCUCCCUCUUUUCUUGUCAG	4	781	803	1.19235
osa-miR3980a-5p	ATLOC_Os06g37660LOC_Os06g37660.1	osa-miR156b	AUGCAAUGGCUCU-UUCUGU-A	4	2681	2701	0.153237
osa-miR3980b-3p	ATLOC_Os02g03340LOC_Os02g03340.3	osa-miR156b	UUGCUGGCUAUGCUUCUGUCGG	4	907	929	1.7478
osa-miR3980b-3p	ATLOC_Os03g55200LOC_Os03g55200.1	osa-miR156b	UUGCUGGCUAUGCUUCUGUCGG	4	907	929	1.7478
osa-miR3980b-3p	ATLOC_Os11g47820LOC_Os11g47820.1	osa-miR156b	AUGCUGUUUCAUCUUCUGU-G	4	428	448	0.831457
osa-miR3981-3p	ATLOC_Os02g46660LOC_Os02g46660.1	osa-miR156b	CUGCUCCCUCUUUUCUUGUCAG	4	781	803	1.19235
osa-miR3981-3p	ATLOC_Os07g10254LOC_Os07g10254.1	osa-miR156b	AUGCUGUUUCAUCUUCUGU-G	4	428	448	0.831457
osa-miR3981-5p	ATLOC_Os02g36960LOC_Os02g36960.2	osa-miR156b	AUG-UCAGUCCCU-CUGUCAC	4	12656	12675	1.69284
osa-miR3981-5p	ATLOC_Os03g63040LOC_Os03g63040.1	osa-miR156b	AUGCAAUGGCUCU-UUCUGU-A	4	2681	2701	0.153237
osa-miR3981-5p	ATLOC_Os12g43830LOC_Os12g43830.1	osa-miR156b	GGACUCACCCU-UUCUGGUCAU	4	542	563	0.303966
osa-miR3982-3p	ATLOC_Os09g32250LOC_Os09g32250.1	osa-miR156b	UUGCU-GCUCUCUGCUGUCC	4	960	979	0.359404
osa-miR3982-3p	ATLOC_Os06g09890LOC_Os06g09890.3	osa-miR156b	UUGCUGGCUAUGCUUCUGUCGG	4	907	929	1.7478
osa-miR398a	ATLOC_Os02g02990LOC_Os02g02990.1	osa-miR156b	CUGCUCCCUCUUUUCUUGUCAG	4	781	803	1.19235
osa-miR398a	ATLOC_Os05g51540LOC_Os05g51540.1	osa-miR156b	UUGCUGAUGCUCUUCUUGUCAU	4	1331	1353	0.932454
osa-miR444b.1	ATLOC_Os09g33600LOC_Os09g33600.1	osa-miR156b	CUGCUCACUCUCGUCGGUCGU	4	420	441	1.18747
osa-miR444b.1	ATLOC_Os05g37190LOC_Os05g37190.1	osa-miR156b	AUGCU-ACUACUGUGUUGUCAC	4	1208	1229	1.16978
osa-miR444b.1	ATLOC_Os12g03660LOC_Os12g03660.1	osa-miR156b	GGACUCACCCU-UUCUGGUCAU	4	542	563	0.303966
ath-mir156a	ATLOC_Os06g07120LOC_Os06g07120.1	osa-miR156c	AUG-UCAGUCCCU-CUGUCAC	4	12656	12675	1.69284
ath-mir156a	ATLOC_Os01g35490LOC_Os01g35490.1	osa-miR156c	AGUGCUCAAUCU--UCGGUCAG	4	15	35	1.67369
ath-mir156a	ATLOC_Os03g07739LOC_Os03g07739.2	osa-miR156c	A-GUUCCCU-UCUUCUGCUCAA	4	1190	1210	0.334771
ath-mir156a	ATLOC_Os04g10750LOC_Os04g10750.1	osa-miR156c	A-GCUCGAUCUGCUAUCUGUCAA	4	869	891	1.06694
ath-mir156a	ATLOC_Os01g10250LOC_Os01g10250.1	osa-miR156c	CGCCAUCACUCUCCUUCUCGUCGG	4	270	294	3.55511
ath-mir156a	ATLOC_Os01g60440LOC_Os01g60440.1	osa-miR156c	CGCCAUCACUCUCCUUCUCGUCGG	3	270	294	3.55511
ath-mir156a	ATLOC_Os02g51150LOC_Os02g51150.1	osa-miR156c	A-GUUCCCU-UCUUCUGCUCAA	4	1190	1210	0.334771
ath-mir156a	ATLOC_Os06g04169LOC_Os06g04169.2	osa-miR156c	UUGCUCA-UCUGGUUCUGUUU	4	732	752	0.082078
ath-mir156a	ATLOC_Os01g71250LOC_Os01g71250.1	osa-miR156c	CUGCUC-CUCUCAUCUGCCAU	4	964	984	3.01288
ath-mir156a	ATLOC_Os05g07070LOC_Os05g07070.2	osa-miR156c	A-GCUCCCUCAUCGUGCUGUCU	4	2357	2378	0.0390955
ath-mir156a	ATLOC_Os02g10320LOC_Os02g10320.1	osa-miR156c	UUGCUGGCUAUGCUUCUGUCGG	4	907	929	1.7478
ath-mir156a	ATLOC_Os03g36930LOC_Os03g36930.1	osa-miR156c	CUGCUGCAUCUUCUUCU-UCAC	4	86	107	2.00928
ath-mir156a	ATLOC_Os03g19840LOC_Os03g19840.1	osa-miR156c	UUGCUCA-UCUGGUUCUGUUU	4	732	752	0.082078
ath-mir156b	ATLOC_Os04g53440LOC_Os04g53440.1	osa-miR156c	A-GUUCCCU-UCUUCUGCUCAA	4	1190	1210	0.334771
ath-mir156b	ATLOC_Os11g35050LOC_Os11g35050.1	osa-miR156c	A-GCUC-CUCUCUGCUCGUCGC	4	145	165	1.89662
ath-mir156b	ATLOC_Os02g47090LOC_Os02g47090.1	osa-miR156c	AGUGCUCAAUCU--UCGGUCAG	4	15	35	1.67369
ath-mir156b	ATLOC_Os03g02380LOC_Os03g02380.2	osa-miR156c	A-GCUCGAUCUGCUAUCUGUCAA	4	869	891	1.06694
ath-mir156b	ATLOC_Os03g04370LOC_Os03g04370.1	osa-miR156c	GGACUCACCCU-UUCUGGUCAU	4	542	563	0.303966
ath-mir156b	ATLOC_Os05g09050LOC_Os05g09050.1	osa-miR156c	A-GCUCGAUCUGCUAUCUGUCAA	4	869	891	1.06694
ath-mir156b	ATLOC_Os01g51300LOC_Os01g51300.1	osa-miR156c	CUGCUCCCUCUUUUCUUGUCAG	4	781	803	1.19235
ath-mir156b	ATLOC_Os02g05840LOC_Os02g05840.1	osa-miR156c	AUG-UCAGUCCCU-CUGUCAC	4	12656	12675	1.69284
ath-mir156b	ATLOC_Os02g20844LOC_Os02g20844.1	osa-miR156c	CUGCUCACUCUCGUCGGUCGU	4	420	441	1.18747
ath-mir156b	ATLOC_Os02g50990LOC_Os02g50990.3	osa-miR156c	A-GCUCGAUCUGCUAUCUGUCAA	4	869	891	1.06694
ath-mir156b	ATLOC_Os03g41350LOC_Os03g41350.1	osa-miR156c	CGCCAUCACUCUCCUUCUCGUCGG	4	270	294	3.55511
ath-mir156b	ATLOC_Os05g30430LOC_Os05g30430.2	osa-miR156c	UUGCUAA-UCACUUCUGUGAG	4	719	739	1.59567
ath-mir156b	ATLOC_Os02g27760LOC_Os02g27760.1	osa-miR156c	A-GCUCGCUCUCUUUUGAUCC	4	2373	2393	1.0324
ath-mir156b	ATLOC_Os01g06520LOC_Os01g06520.1	osa-miR156c	A-GCUCCCUCAUCGUGCUGUCU	4	2357	2378	0.0390955
ath-mir156b	ATLOC_Os01g72820LOC_Os01g72820.4	osa-miR156c	CUGCUCACUCUCGUCGGUCGU	4	420	441	1.18747
ath-mir156b	ATLOC_Os03g21680LOC_Os03g21680.1	osa-miR156c	CUGCUGCAUCUUCUUCU-UCAC	4	86	107	2.00928
ath-mir156c	ATLOC_Os05g26870LOC_Os05g26870.1	osa-miR156c	CUGCUCACUCUCGUCGGUCGU	4	420	441	1.18747
ath-mir156c	ATLOC_Os06g38480LOC_Os06g38480.1	osa-miR156c	CUGUAAUCAAUCUCUUCCAGUCAU	4	1694	1718	1.39661
ath-mir156c	ATLOC_Os02g57510LOC_Os02g57510.1	osa-miR156c	UCUCUCUCUCUCU-CUCUCU	4	324	343	0.0553686
ath-mir156c	ATLOC_Os03g15650LOC_Os03g15650.2	osa-miR156c	UUGCUAA-UCACUUCUGUGAG	4	719	739	1.59567
ath-mir156c	ATLOC_Os05g16200LOC_Os05g16200.1	osa-miR156c	GGACUCACCCU-UUCUGGUCAU	3	542	563	0.303966
ath-mir156c	ATLOC_Os01g31980LOC_Os01g31980.1	osa-miR156c	CGCUCUGGAUCAUCUGCUGUCAA	4	325	348	0.494178
ath-mir156c	ATLOC_Os01g32900LOC_Os01g32900.1	osa-miR156c	AUG-UCAGUCCCU-CUGUCAC	4	12656	12675	1.69284
ath-mir156c	ATLOC_Os01g56810LOC_Os01g56810.2	osa-miR156c	CUGCUCCCUCUUUUCUUGUCAG	4	781	803	1.19235
ath-mir156c	ATLOC_Os01g59520LOC_Os01g59520.1	osa-miR156c	CUGUAAUCAAUCUCUUCCAGUCAU	4	1694	1718	1.39661
ath-mir156c	ATLOC_Os03g53170LOC_Os03g53170.1	osa-miR156c	UGUGCUCCCUCAACGUC-GUCAC	4	332	354	0.986788
ath-mir156d	ATLOC_Os03g02020LOC_Os03g02020.3	osa-miR156c	UUGCU-GCUCUCUGCUGUCC	4	960	979	0.359404
ath-mir156d	ATLOC_Os01g71250LOC_Os01g71250.1	osa-miR156c	A-GCUCCCUCAUCGUGCUGUCU	4	2357	2378	0.0390955
ath-mir156d	ATLOC_Os02g51330LOC_Os02g51330.1	osa-miR156c	AUGAUCUCUCUGCUUCUGUGAG	4	1484	1506	2.20758
ath-mir156d	ATLOC_Os04g01490LOC_Os04g01490.1	osa-miR156c	UGUGAAGAACACUCUUCCUGUCAG	4	2064	2088	1.00949
ath-mir156d	ATLOC_Os06g11190LOC_Os06g11190.1	osa-miR156c	A-GCUCCCUC-CUUAUGAUCC	4	140	159	1.78338
ath-mir156d	ATLOC_Os06g45480LOC_Os06g45480.1	osa-miR156c	G-GCUCAUGCAACUUCUGGUCAA	4	1761	1783	0.039967
ath-mir156d	ATLOC_Os06g47300LOC_Os06g47300.2	osa-miR156c	UUGCACGCUAUUCUUCUCUCAU	4	1199	1221	0.614225
ath-mir156d	ATLOC_Os02g38050LOC_Os02g38050.5	osa-miR156c	CUGCUCCCUCUUUUCUUGUCAG	3	781	803	1.19235
ath-mir156d	ATLOC_Os03g56580LOC_Os03g56580.1	osa-miR156c	A-GCUCCCUCAUCGUGCUGUCU	4	2357	2378	0.0390955
ath-mir156e	ATLOC_Os10g21940LOC_Os10g21940.1	osa-miR156c	CUGCU-ACUCUGCUUCAAGUUG	4	40	61	0.555829
ath-mir156e	ATLOC_Os01g42030LOC_Os01g42030.1	osa-miR156c	A-GUUCCCU-UCUUCUGCUCAA	4	1190	1210	0.334771
ath-mir156e	ATLOC_Os07g02890LOC_Os07g02890.1	osa-miR156c	A-GCUCCCUCAUCGUGCUGUCU	4	2357	2378	0.0390955
ath-mir156e	ATLOC_Os02g42310LOC_Os02g42310.1	osa-miR156c	A-GCUCCCUC-CUUAUGAUCC	4	140	159	1.78338
ath-mir156e	ATLOC_Os02g45010LOC_Os02g45010.1	osa-miR156c	AUGAUCUCUCUGCUUCUGUGAG	4	1484	1506	2.20758
ath-mir156e	ATLOC_Os03g15750LOC_Os03g15750.1	osa-miR156c	A-GCUCGAUCUGCUAUCUGUCAA	4	869	891	1.06694
ath-mir156e	ATLOC_Os09g24310LOC_Os09g24310.1	osa-miR156c	UUGCU-GCUCUCUGCUGUCC	4	960	979	0.359404
ath-mir156e	ATLOC_Os10g36620LOC_Os10g36620.1	osa-miR156c	CGCCAUCACUCUCCUUCUCGUCGG	4	270	294	3.55511
ath-mir156e	ATLOC_Os02g03410LOC_Os02g03410.2	osa-miR156c	AGCAUCACCUCCAUUGCUGUCAA	4	877	900	0.660792
ath-mir156e	ATLOC_Os02g51450LOC_Os02g51450.2	osa-miR156c	CUGCUCACUCUCGUCGGUCGU	3	420	441	1.18747
ath-mir156e	ATLOC_Os04g02110LOC_Os04g02110.3	osa-miR156c	UUGCUGGCUAUGCUUCUGUCGG	4	907	929	1.7478
ath-mir156e	ATLOC_Os05g24550LOC_Os05g24550.1	osa-miR156c	G-GCUCAUGCAACUUCUGGUCAA	4	1761	1783	0.039967
ath-mir156e	ATLOC_Os06g45860LOC_Os06g45860.1	osa-miR156c	A-GCUCGAUCUGCUAUCUGUCAA	4	869	891	1.06694
ath-mir156e	ATLOC_Os01g60040LOC_Os01g60040.1	osa-miR156c	AUGAUCUCUCUGCUUCUGUGAG	4	1484	1506	2.20758
ath-mir156e	ATLOC_Os02g47980LOC_Os02g47980.1	osa-miR156c	A-GCUCGCUCUCUUUUGAUCC	4	2373	2393	1.0324
ath-mir156e	ATLOC_Os11g28980LOC_Os11g28980.1	osa-miR156c	CUGUAAUCAAUCUCUUCCAGUCAU	4	1694	1718	1.39661
ath-mir156e	ATLOC_Os01g35490LOC_Os01g35490.1	osa-miR156c	UUGCUGAUGCUCUUCUUGUCAU	4	1331	1353	0.932454
ath-mir156e	ATLOC_Os03g15080LOC_Os03g15080.2	osa-miR156c	UUGCUCA-UCUGGUUCUGUUU	4	732	752	0.082078
ath-mir156f	ATLOC_Os01g60790LOC_Os01g60790.1	osa-miR156c	AUGAUCUCUCUGCUUCUGUGAG	4	1484	1506	2.20758
ath-mir156f	ATLOC_Os02g08490LOC_Os02g08490.1	osa-miR156c	UUGCUGGCUAUGCUUCUGUCGG	4	907	929	1.7478
ath-mir156f	ATLOC_Os04g51110LOC_Os04g51110.1	osa-miR156c	A-GCUCGAUCUGCUAUCUGUCAA	4	869	891	1.06694
ath-mir156f	ATLOC_Os08g38850LOC_Os08g38850.1	osa-miR156c	UUGCUGAUGCUCUUCUUGUCAU	4	1331	1353	0.932454
ath-mir156f	ATLOC_Os01g31980LOC_Os01g31980.2	osa-miR156c	AGCAUCAGUCAUAUGCUGUCAC	4	1773	1795	1.10313
ath-mir156f	ATLOC_Os04g31210LOC_Os04g31210.1	osa-miR156c	CUGCUCCCUCUUUUCUUGUCAG	4	781	803	1.19235
ath-mir156f	ATLOC_Os06g41840LOC_Os06g41840.4	osa-miR156c	AGACUCAAAUCUUCUGCUCUCAA	4	170	193	0.675729
ath-mir156f	ATLOC_Os01g71570LOC_Os01g71570.1	osa-miR156c	AUGCUGUUUCAUCUUCUGU-G	4	428	448	0.831457
ath-mir156f	ATLOC_Os03g28960LOC_Os03g28960.1	osa-miR156c	AUG-UCAGUCCCU-CUGUCAC	4	12656	12675	1.69284
ath-mir156f	ATLOC_Os03g55704LOC_Os03g55704.1	osa-miR156c	AGCAUCACCUCCAUUGCUGUCAA	4	877	900	0.660792
ath-mir156f	ATLOC_Os03g61960LOC_Os03g61960.1	osa-miR156c	CUGCUCACUCUCGUCGGUCGU	4	420	441	1.18747
ath-mir156f	ATLOC_Os01g04210LOC_Os01g04210.1	osa-miR156c	A-GCUCCCUCAUCGUGCUGUCU	4	2357	2378	0.0390955
ath-mir156f	ATLOC_Os03g58590LOC_Os03g58590.1	osa-miR156c	CUGUAAUCAAUCUCUUCCAGUCAU	4	1694	1718	1.39661
ath-mir156f	ATLOC_Os05g38280LOC_Os05g38280.1	osa-miR156c	UUGCUAA-UCACUUCUGUGAG	4	719	739	1.59567
ath-mir156f	ATLOC_Os12g41860LOC_Os12g41860.1	osa-miR156c	AUGAUCUCUCUGCUUCUGUGAG	4	1484	1506	2.20758
ath-mir156f	ATLOC_Os01g01689LOC_Os01g01689.1	osa-miR156c	UUGCUCA-UCUGGUUCUGUUU	4	732	752	0.082078
ath-mir156f	ATLOC_Os01g12304LOC_Os01g12304.1	osa-miR156c	CGAGGGUCUCU-UCUUCUGCCAC	4	255	277	1.87353
ath-mir156f	ATLOC_Os01g14100LOC_Os01g14100.2	osa-miR156c	UUGCUCCAUGCUCUUCUGUUG	4	3163	3184	0.130054
ath-mir156f	ATLOC_Os02g41550LOC_Os02g41550.1	osa-miR156c	AUGCUGUUUCAUCUUCUGU-G	4	428	448	0.831457
ath-mir156f	ATLOC_Os03g56950LOC_Os03g56950.2	osa-miR156c	A-GCUCGAUCUGCUAUCUGUCAA	4	869	891	1.06694
ath-mir156g	ATLOC_Os02g57180LOC_Os02g57180.1	osa-miR156c	UUGCGCACUGCACUUCUGCAU	4	1258	1279	1.17905
ath-mir156g	ATLOC_Os06g18830LOC_Os06g18830.1	osa-miR156c	CUGUAAUCAAUCUCUUCCAGUCAU	4	1694	1718	1.39661
ath-mir156g	ATLOC_Os03g13240LOC_Os03g13240.1	osa-miR156c	CUGCUCCCUCUUUUCUUGUCAG	3	781	803	1.19235
ath-mir156g	ATLOC_Os06g49900LOC_Os06g49900.1	osa-miR156c	UCUCUCUCUCUCU-CUCUCU	3	324	343	0.0553686
ath-mir156g	ATLOC_Os03g60370LOC_Os03g60370.1	osa-miR156c	UUGCUCA-UCUGGUUCUGUUU	4	732	752	0.082078
ath-mir156g	ATLOC_Os07g01540LOC_Os07g01540.1	osa-miR156c	CGUUGUCACGCUCGCCAUGUCC	4	546	568	1.35514
ath-mir156g	ATLOC_Os07g49390LOC_Os07g49390.1	osa-miR156c	U--CUCUCUCUUUUCUCUCU	4	32	50	1.52137
ath-mir156g	ATLOC_Os02g17650LOC_Os02g17650.1	osa-miR156c	UUGCUGGCUAUGCUUCUGUCGG	4	907	929	1.7478
ath-mir156g	ATLOC_Os02g20160LOC_Os02g20160.1	osa-miR156c	GGACUCACCCU-UUCUGGUCAU	3	542	563	0.303966
ath-mir156g	ATLOC_Os03g42040LOC_Os03g42040.1	osa-miR156c	AUGAUCUCUCUGCUUCUGUGAG	3	1484	1506	2.20758
ath-mir156g	ATLOC_Os04g52390LOC_Os04g52390.1	osa-miR156c	AUGAUCUCUCUGCUUCUGUGAG	4	1484	1506	2.20758
ath-mir156g	ATLOC_Os05g01090LOC_Os05g01090.1	osa-miR156c	C--CUCCCUCUCU-CUCUCC	4	36	53	1.21532
ath-mir156g	ATLOC_Os05g11850LOC_Os05g11850.1	osa-miR156c	A-GCUCCCUC-CUUAUGAUCC	4	140	159	1.78338
ath-mir156g	ATLOC_Os01g47530LOC_Os01g47530.1	osa-miR156c	AUGCUUAAUCG-UUCUGUGAA	4	2104	2124	0.967956
ath-mir156g	ATLOC_Os01g60000LOC_Os01g60000.1	osa-miR156c	UGUGAAGAACACUCUUCCUGUCAG	4	2064	2088	1.00949
ath-mir156g	ATLOC_Os01g60930LOC_Os01g60930.1	osa-miR156c	C--CUCCCUCUCU-CUCUCC	4	36	53	1.21532
ath-mir156g	ATLOC_Os03g26260LOC_Os03g26260.1	osa-miR156c	AUGCUGUUUCAUCUUCUGU-G	4	428	448	0.831457
ath-mir156g	ATLOC_Os04g44700LOC_Os04g44700.1	osa-miR156c	UUGCUGAUGCUCUUCUUGUCAU	4	1331	1353	0.932454
ath-mir156g	ATLOC_Os05g30640LOC_Os05g30640.1	osa-miR156c	UUGCGUAAUCUUCUUGCUGUGAA	4	2734	2757	1.13685
ath-mir156g	ATLOC_Os07g08220LOC_Os07g08220.1	osa-miR156c	C-GC-CGCUCUACUUC-GUCU	4	1001	1019	1.6135
ath-mir156g	ATLOC_Os01g14090LOC_Os01g14090.1	osa-miR156c	CUGCUCACUCUCGUCGGUCGU	4	420	441	1.18747
ath-mir156g	ATLOC_Os01g45880LOC_Os01g45880.2	osa-miR156c	CGCCAUCACUCUCCUUCUCGUCGG	4	270	294	3.55511
ath-mir156g	ATLOC_Os01g72820LOC_Os01g72820.2	osa-miR156c	CUGCUC-CUCUCCUCCGCCU	4	46	65	2.35434
ath-mir156g	ATLOC_Os02g46760LOC_Os02g46760.1	osa-miR156c	UUGCUAA-UCACUUCUGUGAG	4	719	739	1.59567
ath-mir156h	ATLOC_Os03g17950LOC_Os03g17950.1	osa-miR156c	UUGCUAA-UCACUUCUGUGAG	4	719	739	1.59567
ath-mir156h	ATLOC_Os01g42950LOC_Os01g42950.1	osa-miR156c	A-GCUCGAUCUGCUAUCUGUCAA	4	869	891	1.06694
ath-mir156h	ATLOC_Os03g16080LOC_Os03g16080.1	osa-miR156c	AGUUGUCUCUGCUAAUUCUGUGCAU	4	1557	1582	0.617639
ath-mir156h	ATLOC_Os04g24130LOC_Os04g24130.1	osa-miR156c	CUGCUGCACUGGCACCUGUCAC	4	404	426	1.37323
ath-mir156h	ATLOC_Os06g04470LOC_Os06g04470.3	osa-miR156c	AUGCUCACUUUGUU--GUCAA	4	3254	3273	1.30568
ath-mir156h	ATLOC_Os06g37500LOC_Os06g37500.1	osa-miR156c	UUGUAUCACGCUGUU-UGUCGA	4	288	309	0.399021
ath-mir156h	ATLOC_Os04g50990LOC_Os04g50990.1	osa-miR156c	AUGCCCAAUCUCUUCUC---	4	1	1	0.996875
ath-mir156h	ATLOC_Os08g32600LOC_Os08g32600.1	osa-miR156c	UUGCACGCUAUUCUUCUCUCAU	4	1199	1221	0.614225
ath-mir156h	ATLOC_Os01g59520LOC_Os01g59520.3	osa-miR156c	CUGCUC-CUCUCAUCUGCCAU	4	964	984	3.01288
ath-mir156h	ATLOC_Os02g41850LOC_Os02g41850.1	osa-miR156c	AGCCUCCCCACCCUCCUUCUGUCC	4	38	62	1.14745
ath-mir156h	ATLOC_Os04g09654LOC_Os04g09654.2	osa-miR156c	CUGC-CACACUUCUACUGUUG	4	295	315	1.20334
ath-mir156h	ATLOC_Os04g52340LOC_Os04g52340.1	osa-miR156c	AUGGUCACGGUCUCC-GUCAC	4	285	305	1.80168
ath-mir156h	ATLOC_Os05g37690LOC_Os05g37690.1	osa-miR156c	UUGCUGGCUAUGCUUCUGUCGG	3	907	929	1.7478
ath-mir156h	ATLOC_Os10g32970LOC_Os10g32970.1	osa-miR156c	AGCUUGAGCUUUCUGAUAUUCCUGU-A	4	2375	2401	0.970739
ath-mir156h	ATLOC_Os01g72820LOC_Os01g72820.6	osa-miR156c	CUGCUUUCUUCGUCUUCAUGUCU	3	113	136	1.86154
ath-mir156h	ATLOC_Os03g58060LOC_Os03g58060.2	osa-miR156c	CUGCUCACUCUCGUCGGUCGU	4	420	441	1.18747
ath-mir156h	ATLOC_Os03g62790LOC_Os03g62790.1	osa-miR156c	CGCUCUGGAUCAUCUGCUGUCAA	4	325	348	0.494178
ath-mir156h	ATLOC_Os04g29000LOC_Os04g29000.1	osa-miR156c	GGCCGUCGAGGACUCUCCUGUCU	4	42	65	0.439227
ath-mir156h	ATLOC_Os04g52600LOC_Os04g52600.1	osa-miR156c	UUGUU-ACUAUACUUCAGUCU	4	525	545	0.139063
ath-mir156h	ATLOC_Os06g07600LOC_Os06g07600.1	osa-miR156c	AGUCUU-CUCUGCUUCUGCUCAA	4	470	492	1.23449
ath-mir156h	ATLOC_Os03g42799LOC_Os03g42799.1	osa-miR156c	A-GCUCGAUCUGCUAUCUGUCAA	4	869	891	1.06694
ath-mir157a	ATLOC_Os05g48416LOC_Os05g48416.1	osa-miR156c	AGCCUCCCCACCCUCCUUCUGUCC	4	38	62	1.14745
ath-mir157a	ATLOC_Os05g09020LOC_Os05g09020.1	osa-miR156c	UUGUU-ACUAUACUUCAGUCU	4	525	545	0.139063
ath-mir157b	ATLOC_Os03g11490LOC_Os03g11490.1	osa-miR156c	AGUGCCUCAGCCUCUUGCUGCAG	4	938	961	0.714812
ath-mir157c	ATLOC_Os02g38050LOC_Os02g38050.1	osa-miR156c	AUGAUCUCUCUGCUUCUGUGAG	4	1484	1506	2.20758
ath-mir157c	ATLOC_Os05g06460LOC_Os05g06460.1	osa-miR156c	AGUGCCUCAGCCUCUUGCUGCAG	4	938	961	0.714812
ath-mir157d	ATLOC_Os05g01600LOC_Os05g01600.1	osa-miR156c	AGUGCUGACUAUGUUCUGCUCU	4	1399	1421	2.14806
ath-mir157d	ATLOC_Os01g13260LOC_Os01g13260.1	osa-miR156c	CUGCUCAACGUCUUC-GUCGC	4	346	366	1.25539
ath-mir157d	ATLOC_Os01g69900LOC_Os01g69900.1	osa-miR156c	CUGCUUCAUCCUCUUCGUUC-	4	36	56	2.63329
ath-mir157d	ATLOC_Os11g38590LOC_Os11g38590.1	osa-miR156c	CUGCUCCCUCUUUUCUUGUCAG	4	781	803	1.19235
ath-mir157d	ATLOC_Os02g12654LOC_Os02g12654.2	osa-miR156c	UUGCUGAACAGCUUCUGUCAG	4	1145	1166	0.832936
ath-mir157d	ATLOC_Os03g06750LOC_Os03g06750.1	osa-miR156c	AGUGCUGACUAUGUUCUGCUCU	4	1399	1421	2.14806
ath-mir157d	ATLOC_Os03g48320LOC_Os03g48320.1	osa-miR156c	AGUCUU-CUCUGCUUCUGCUCAA	4	470	492	1.23449
ath-mir159a	ATLOC_Os03g58080LOC_Os03g58080.1	osa-miR156c	CUGCUCACUCUCGUCGGUCGU	4	420	441	1.18747
ath-mir159a	ATLOC_Os08g41880LOC_Os08g41880.1	osa-miR156c	CUGCACAAUC-CUUCUGCAG	4	397	416	0.913657
ath-mir159a	ATLOC_Os06g49900LOC_Os06g49900.1	osa-miR156c	AGUGCUCAAUCU--UCGGUCAG	4	15	35	1.67369
ath-mir159a	ATLOC_Os07g02990LOC_Os07g02990.1	osa-miR156c	UUGCU-GCUCUCUGCUGUCC	4	960	979	0.359404
ath-mir159a	ATLOC_Os03g11460LOC_Os03g11460.1	osa-miR156c	CGCGGCCAUCCGCACCCUCUUCUCCGCAG	4	39	68	2.63747
ath-mir159b	ATLOC_Os02g57510LOC_Os02g57510.1	osa-miR156c	A-GCUCCCUC-CUUAUGAUCC	4	140	159	1.78338
ath-mir159b	ATLOC_Os05g07260LOC_Os05g07260.4	osa-miR156c	CUGC-CAUUCCUAUUGUGUCAG	3	455	476	0.89572
ath-mir159b	ATLOC_Os07g05240LOC_Os07g05240.1	osa-miR156c	UUGCGCACUGCACUUCUGCAU	4	1258	1279	1.17905
ath-mir159b	ATLOC_Os01g34460LOC_Os01g34460.1	osa-miR156c	CUGUAAUCAAUCUCUUCCAGUCAU	4	1694	1718	1.39661
ath-mir159b	ATLOC_Os07g17250LOC_Os07g17250.1	osa-miR156c	UUGCG-AUUCUCUUCAUGCCAA	4	2340	2361	0.962514
ath-mir159b	ATLOC_Os03g58204LOC_Os03g58204.1	osa-miR156c	CUGCUCGGU-UCUCCUGUUU	4	1051	1070	1.60377
ath-mir159c	ATLOC_Os03g20440LOC_Os03g20440.1	osa-miR156c	AUG-UCAC-CUCUUAUGUGGA	4	206	225	1.36256
ath-mir159c	ATLOC_Os01g04900LOC_Os01g04900.1	osa-miR156c	C-GCUCCACUUCUCCCUCUGCGA	4	83	105	0.562205
ath-mir159c	ATLOC_Os01g38229LOC_Os01g38229.3	osa-miR156c	AGUGCUGACUAUGUUCUGCUCU	4	1399	1421	2.14806
ath-mir159c	ATLOC_Os05g51550LOC_Os05g51550.1	osa-miR156c	AUGAUCUCUCUGCUUCUGUGAG	4	1484	1506	2.20758
ath-mir159c	ATLOC_Os01g11280LOC_Os01g11280.1	osa-miR156c	AGUGCCUCAGCCUCUUGCUGCAG	4	938	961	0.714812
ath-mir159c	ATLOC_Os04g04790LOC_Os04g04790.1	osa-miR156c	CUGCACAAUC-CUUCUGCAG	3	397	416	0.913657
ath-mir159c	ATLOC_Os07g11380LOC_Os07g11380.1	osa-miR156c	CUGCUCG-UCGCUGCUGCUCC	4	2847	2867	1.09337
ath-mir159c	ATLOC_Os02g48560LOC_Os02g48560.1	osa-miR156c	G-GCUCACUGUCUACGGUCU	4	191	210	0.883506
ath-mir159c	ATLOC_Os05g06450LOC_Os05g06450.1	osa-miR156c	AUGAUCUCUCUGCUUCUGUGAG	4	1484	1506	2.20758
ath-mir159c	ATLOC_Os03g12350LOC_Os03g12350.4	osa-miR156c	UUGCUGGCUAUGCUUCUGUCGG	4	907	929	1.7478
ath-mir159c	ATLOC_Os04g14220LOC_Os04g14220.1	osa-miR156c	CUGCUCACUGACGUACUGAUCAA	4	604	627	0.904825
ath-mir160a	ATLOC_Os04g43050LOC_Os04g43050.2	osa-miR156c	CUGCUCCCUCUUUUCUUGUCAG	4	781	803	1.19235
ath-mir160a	ATLOC_Os05g06150LOC_Os05g06150.1	osa-miR156c	CUGCUC-CUCUCAUCUGCCAU	4	964	984	3.01288
ath-mir160a	ATLOC_Os11g03460LOC_Os11g03460.1	osa-miR156c	CUGCUC-CUCUCAUCUGCCAU	4	964	984	3.01288
ath-mir160b	ATLOC_Os03g21140LOC_Os03g21140.1	osa-miR156c	CUGCUCCCUCUUUUCUUGUCAG	4	781	803	1.19235
ath-mir160b	ATLOC_Os03g53760LOC_Os03g53760.1	osa-miR156c	CGUG-UCGCUGCUGUUCUGCCAC	4	357	379	2.07918
ath-mir160b	ATLOC_Os06g37750LOC_Os06g37750.1	osa-miR156c	AUGAUCUCUCUGCUUCUGUGAG	3	1484	1506	2.20758
ath-mir160b	ATLOC_Os05g02400LOC_Os05g02400.1	osa-miR156c	AGUCUU-CUCUGCUUCUGCUCAA	4	470	492	1.23449
ath-mir160c	ATLOC_Os02g37856LOC_Os02g37856.1	osa-miR156c	CUGCUCCCUCUUUUCUUGUCAG	4	781	803	1.19235
ath-mir160c	ATLOC_Os03g25280LOC_Os03g25280.1	osa-miR156c	CUGCUCACUCUCGUCGGUCGU	4	420	441	1.18747
ath-mir160c	ATLOC_Os05g07070LOC_Os05g07070.4	osa-miR156c	AGUCUU-CUCUGCUUCUGCUCAA	4	470	492	1.23449
ath-mir160c	ATLOC_Os01g74180LOC_Os01g74180.2	osa-miR156c	CUGCUCCCUCUUUUCUUGUCAG	4	781	803	1.19235
ath-mir160c	ATLOC_Os01g47360LOC_Os01g47360.1	osa-miR156c	CUGCUC-CUCUCAUCUGCCAU	4	964	984	3.01288
ath-mir160c	ATLOC_Os01g72820LOC_Os01g72820.4	osa-miR156c	CGCCAUCACUCUCCUUCUCGUCGG	4	270	294	3.55511
ath-mir160c	ATLOC_Os04g52040LOC_Os04g52040.1	osa-miR156c	UUGCUGAUGCUCUUCUUGUCAU	4	1331	1353	0.932454
ath-mir161.1	ATLOC_Os04g58310LOC_Os04g58310.1	osa-miR156c	C-GCUUACUCUCCUUACUGGUCU	4	446	468	0.282043
ath-mir161.1	ATLOC_Os05g34670LOC_Os05g34670.1	osa-miR156c	UUGUAUCACGCUGUU-UGUCGA	4	288	309	0.399021
ath-mir161.1	ATLOC_Os03g20300LOC_Os03g20300.1	osa-miR156c	CUGCUCCCUCUUUUCUUGUCAG	3	781	803	1.19235
ath-mir161.1	ATLOC_Os03g28990LOC_Os03g28990.1	osa-miR156c	AUG-UCAGUCCCU-CUGUCAC	4	12656	12675	1.69284
ath-mir162a	ATLOC_Os06g19650LOC_Os06g19650.1	osa-miR156c	A-GC-CACUCUUCUUCUAUGUCAA	4	155	177	0.740046
ath-mir162a	ATLOC_Os07g47700LOC_Os07g47700.1	osa-miR156c	CUGCUCCCUCUUUUCUUGUCAG	4	781	803	1.19235
ath-mir164a	ATLOC_Os01g06460LOC_Os01g06460.1	osa-miR156c	CUGCUCACGCCCUCUUUGUCAA	4	2066	2088	0.959254
ath-mir164a	ATLOC_Os02g44010LOC_Os02g44010.1	osa-miR156c	CGCCAUCACUCUCCUUCUCGUCGG	3	270	294	3.55511
ath-mir164a	ATLOC_Os02g57780LOC_Os02g57780.2	osa-miR156c	CUGCUCACUCUCGUCGGUCGU	4	420	441	1.18747
ath-mir164a	ATLOC_Os01g60930LOC_Os01g60930.1	osa-miR156c	CUGCUCCCUCUUUUCUUGUCAG	4	781	803	1.19235
ath-mir164a	ATLOC_Os06g10950LOC_Os06g10950.1	osa-miR156c	CUGCUCAACGUCUUC-GUCGC	4	346	366	1.25539
ath-mir164a	ATLOC_Os01g59140LOC_Os01g59140.1	osa-miR156c	CGUCUUCAUUCUGCUUACUGCCAG	4	1153	1177	0.703682
ath-mir164b	ATLOC_Os02g10600LOC_Os02g10600.1	osa-miR156c	GGACUCACCCU-UUCUGGUCAU	4	542	563	0.303966
ath-mir164b	ATLOC_Os05g48800LOC_Os05g48800.3	osa-miR156c	CGCCAUCACUCUCCUUCUCGUCGG	3	270	294	3.55511
ath-mir164b	ATLOC_Os06g38510LOC_Os06g38510.1	osa-miR156c	GGACUCACCCU-UUCUGGUCAU	4	542	563	0.303966
ath-mir164c	ATLOC_Os01g50849LOC_Os01g50849.2	osa-miR156c	CUGCUCACUCUCGUCGGUCGU	4	420	441	1.18747
ath-mir164c	ATLOC_Os04g02110LOC_Os04g02110.1	osa-miR156c	GGUUCUACACGCUGUUCGUGUUC	4	116	139	1.52131
ath-mir164c	ATLOC_Os02g58580LOC_Os02g58580.5	osa-miR156c	UUGA-CAAUCUCUUUUGUCGC	4	815	835	0.181162
ath-mir164c	ATLOC_Os03g39100LOC_Os03g39100.1	osa-miR156c	UUGCUCCAUGCUCUUCUGUUG	4	3163	3184	0.130054
ath-mir164c	ATLOC_Os06g19630LOC_Os06g19630.2	osa-miR156c	CGCCAUCACUCUCCUUCUCGUCGG	4	270	294	3.55511
ath-mir164c	ATLOC_Os06g07160LOC_Os06g07160.1	osa-miR156c	CUGCUGCAUCUUCUUCU-UCAC	4	86	107	2.00928
ath-mir164c	ATLOC_Os01g02130LOC_Os01g02130.1	osa-miR156c	CUGCUCACUCUCGUCGGUCGU	4	420	441	1.18747
ath-mir164c	ATLOC_Os01g58500LOC_Os01g58500.1	osa-miR156c	CUGCUCAACGUCUUC-GUCGC	4	346	366	1.25539
ath-mir165a	ATLOC_Os01g15020LOC_Os01g15020.2	osa-miR156c	AUGAUCUCUCUGCUUCUGUGAG	4	1484	1506	2.20758
ath-mir165a	ATLOC_Os02g04190LOC_Os02g04190.3	osa-miR156c	UUGA-CAAUCUCUUUUGUCGC	4	815	835	0.181162
ath-mir165a	ATLOC_Os05g46770LOC_Os05g46770.2	osa-miR156c	UUGCUCA-UCUGGUUCUGUUU	4	732	752	0.082078
ath-mir165a	ATLOC_Os07g10970LOC_Os07g10970.2	osa-miR156c	UCUCAGAUCUCUCAUUCUGUCU	4	1647	1669	0.918762
ath-mir165b	ATLOC_Os01g55960LOC_Os01g55960.1	osa-miR156c	CUGCUCACUCUCGUCGGUCGU	4	420	441	1.18747
ath-mir165b	ATLOC_Os02g09070LOC_Os02g09070.1	osa-miR156c	UUGA-CAAUCUCUUUUGUCGC	4	815	835	0.181162
ath-mir165b	ATLOC_Os04g01490LOC_Os04g01490.2	osa-miR156c	UCUCAGAUCUCUCAUUCUGUCU	4	1647	1669	0.918762
ath-mir167b	ATLOC_Os05g10730LOC_Os05g10730.2	osa-miR156c	CGUGCUCCACUCGCUCCUGCGC	4	381	403	0.875816
ath-mir168a	ATLOC_Os03g59310LOC_Os03g59310.1	osa-miR156c	CUGCUCACUCUCGUCGGUCGU	4	420	441	1.18747
ath-mir168a	ATLOC_Os02g43760LOC_Os02g43760.1	osa-miR156c	A-GCUCGCUCUCUUUUGAUCC	4	2373	2393	1.0324
ath-mir168b	ATLOC_Os06g41840LOC_Os06g41840.3	osa-miR156c	CGCGGAUCCCUCGUCUUCUCCGUCU	4	44	69	2.54412
ath-mir168b	ATLOC_Os01g60930LOC_Os01g60930.1	osa-miR156c	AUGAUCUCUCUGCUUCUGUGAG	4	1484	1506	2.20758
ath-mir169a	ATLOC_Os01g53650LOC_Os01g53650.1	osa-miR156c	AUGAUCUCUCUGCUUCUGUGAG	3	1484	1506	2.20758
ath-mir169b	ATLOC_Os01g48920LOC_Os01g48920.1	osa-miR156c	C--CUCAACUAUCUCAAUCUGUCC	4	1641	1663	0.870332
ath-mir169g*	ATLOC_Os06g50890LOC_Os06g50890.2	osa-miR156c	AGCCCAAACCUCGGAAGCAC	4	257	277	1.08094
ath-mir169g*	ATLOC_Os06g31210LOC_Os06g31210.1	osa-miR156c	AGCCCAAACCUCGGAAGCAC	4	257	277	1.08094
ath-mir169g*	ATLOC_Os02g54020LOC_Os02g54020.1	osa-miR156c	CGAGGCGCUCAGAUGAUCAA	4	610	630	0.137107
ath-mir169h	ATLOC_Os06g11860LOC_Os06g11860.1	osa-miR156c	AUGAUCUCUCUGCUUCUGUGAG	3	1484	1506	2.20758
ath-mir169i	ATLOC_Os03g15650LOC_Os03g15650.1	osa-miR156c	U--CUCUCUCUUUUCUCUCU	4	32	50	1.52137
ath-mir169m	ATLOC_Os02g58170LOC_Os02g58170.1	osa-miR156c	U--CUCUCUCUUUUCUCUCU	4	32	50	1.52137
ath-mir169m	ATLOC_Os01g40190LOC_Os01g40190.1	osa-miR156c	U--CUCUCUCUUUUCUCUCU	4	32	50	1.52137
ath-mir170	ATLOC_Os11g08950LOC_Os11g08950.1	osa-miR156c	UGUGCAUCGUUCUGUUCGUGU-G	4	1166	1188	1.23795
ath-mir171a	ATLOC_Os04g46100LOC_Os04g46100.1	osa-miR156c	A-GC-CACUCUUCUUCUAUGUCAA	4	155	177	0.740046
ath-mir172a	ATLOC_Os04g33750LOC_Os04g33750.1	osa-miR156c	CUGCUCACUCUCGUCGGUCGU	4	420	441	1.18747
ath-mir172a	ATLOC_Os06g18960LOC_Os06g18960.1	osa-miR156c	GGACUCACCCU-UUCUGGUCAU	4	542	563	0.303966
ath-mir172b	ATLOC_Os06g09970LOC_Os06g09970.1	osa-miR156c	A-GCUCACUCUGCUUCCUGAAUCGA	4	338	362	0.655187
ath-mir172b	ATLOC_Os04g57440LOC_Os04g57440.1	osa-miR156c	A-GCUCACUCUGCUUCCUGAAUCGA	4	338	362	0.655187
ath-mir172b*	ATLOC_Os02g26700LOC_Os02g26700.1	osa-miR156c	CGCCGCUCCCACU-CGGU-G	4	62	80	1.18464
ath-mir172b*	ATLOC_Os03g16780LOC_Os03g16780.1	osa-miR156c	GGCCACGCACCUCCGAUUUCA	4	120	141	0.0786217
ath-mir172b*	ATLOC_Os05g09360LOC_Os05g09360.1	osa-miR156c	NGAACACCCUCGGCGAGUGCAA	4	432	453	1.66031
ath-mir172b*	ATLOC_Os05g11780LOC_Os05g11780.1	osa-miR156c	AGCCCCACGCCCUGGCGCGG	3	92	112	1.21189
ath-mir172b*	ATLOC_Os07g49260LOC_Os07g49260.1	osa-miR156c	CGCCACCCGCCGCCGGAGCAG	4	117	138	1.00969
ath-mir172b*	ATLOC_Os08g43300LOC_Os08g43300.1	osa-miR156c	AGGACCUCGACGCCACCGUCAG	4	623	645	1.92666
ath-mir172b*	ATLOC_Os01g18850LOC_Os01g18850.4	osa-miR156c	CGCCACGAGACGCUGGGGCAG	4	1660	1681	0.209974
ath-mir172b*	ATLOC_Os01g35504LOC_Os01g35504.1	osa-miR156c	AGCGGCUCGUCCAAAUGCCGA	4	1166	1187	1.01359
ath-mir172b*	ATLOC_Os02g23890LOC_Os02g23890.2	osa-miR156c	CGCCGCCCUCCCGCGCCUCGC	4	663	684	1.87612
ath-mir172b*	ATLOC_Os05g48800LOC_Os05g48800.2	osa-miR156c	NGAACACCUCCGCCGGCGUCGC	4	453	474	2.58801
ath-mir172b*	ATLOC_Os06g21390LOC_Os06g21390.1	osa-miR156c	CGCCGGCGCCUCCGCCGCCGC	4	626	647	0.664482
ath-mir172b*	ATLOC_Os06g37364LOC_Os06g37364.1	osa-miR156c	AGCGCACCAGCGGCGCCGUCAU	4	602	624	1.31137
ath-mir172b*	ATLOC_Os07g12300LOC_Os07g12300.1	osa-miR156c	GGCCAUGAAGCUAG-CAGUCAG	4	2595	2616	1.12563
ath-mir172b*	ATLOC_Os02g45010LOC_Os02g45010.1	osa-miR156c	NGGUUACGUAUCCCAGUUAA	4	1406	1425	0.209184
ath-mir172b*	ATLOC_Os04g59600LOC_Os04g59600.2	osa-miR156c	AGUGGCACCAGCAAUUGCAG	4	456	476	1.31946
ath-mir172b*	ATLOC_Os03g57660LOC_Os03g57660.4	osa-miR156c	GGCGACCCCCACACCCACUUCC	4	109	131	1.3515
ath-mir172b*	ATLOC_Os04g10750LOC_Os04g10750.4	osa-miR156c	CUGAAAAGAUCUCAGGUCUGA	4	1280	1301	0.511323
ath-mir172b*	ATLOC_Os04g34320LOC_Os04g34320.1	osa-miR156c	AGCCGGCAAUCAUCGCGGCCAC	4	368	390	2.20713
ath-mir172b*	ATLOC_Os05g12640LOC_Os05g12640.2	osa-miR156c	GGCCAUCCGCGCUG--GCAA	4	570	588	1.40986
ath-mir172b*	ATLOC_Os02g03390LOC_Os02g03390.1	osa-miR156c	AGUGUGAAUCUACAGUUUGA	3	853	873	0.18861
ath-mir172b*	ATLOC_Os01g18850LOC_Os01g18850.3	osa-miR156c	CGCCGCGCGCGCCGCGGCCGA	4	705	726	1.70119
ath-mir172b*	ATLOC_Os01g70940LOC_Os01g70940.3	osa-miR156c	CGCCACCCGCCGCCGGAGCAG	3	117	138	1.00969
ath-mir172b*	ATLOC_Os02g16000LOC_Os02g16000.2	osa-miR156c	CGCCAC-CACGCUGGAGCAG	3	333	352	1.19492
ath-mir172b*	ATLOC_Os03g12270LOC_Os03g12270.1	osa-miR156c	CGCCGCUCCCGCGUCCGCCAC	3	462	483	1.68967
ath-mir172b*	ATLOC_Os06g30894LOC_Os06g30894.2	osa-miR156c	CGCCUACCCUCCCGCCACCGUCAC	4	1023	1047	0.0573137
ath-mir172b*	ATLOC_Os06g45640LOC_Os06g45640.1	osa-miR156c	UUUCAUUCCCAAGAUUUUGA	4	39	59	1.29612
ath-mir172b*	ATLOC_Os02g26700LOC_Os02g26700.1	osa-miR156c	AGCCUGAGUCUCAGAUCGCAG	3	482	503	1.05241
ath-mir172b*	ATLOC_Os08g27070LOC_Os08g27070.1	osa-miR156c	AUGCCAAGGCUAUACCGGCAA	4	54	75	0.457791
ath-mir172b*	ATLOC_Os09g24954LOC_Os09g24954.1	osa-miR156c	AUUCACCC-CUGAUGGCUGA	4	1103	1122	0.621002
ath-mir172b*	ATLOC_Os01g34670LOC_Os01g34670.1	osa-miR156c	AUGCUUACCCCGGUGUUU--	4	2978	2996	0.994972
ath-mir172b*	ATLOC_Os01g70080LOC_Os01g70080.1	osa-miR156c	GGCUCCGCGCAGCUCUGCGCCGGCAG	4	1027	1053	0.4897
ath-mir172b*	ATLOC_Os02g13800LOC_Os02g13800.1	osa-miR156c	CGCCGCCGUCUCAGGUGGCAA	3	135	156	0.988248
ath-mir172b*	ATLOC_Os03g28990LOC_Os03g28990.2	osa-miR156c	CGUUUACGAGAACGGGUACAU	4	375	396	0.877942
ath-mir172b*	ATLOC_Os03g60580LOC_Os03g60580.1	osa-miR156c	CGCCGC-CGCCCAGGGGUCGC	4	144	164	1.35699
ath-mir172c	ATLOC_Os04g21570LOC_Os04g21570.1	osa-miR156c	CUGCUCCCUCUUUUCUUGUCAG	4	781	803	1.19235
ath-mir172c	ATLOC_Os08g35910LOC_Os08g35910.1	osa-miR156c	A-GCUCACUCUGCUUCCUGAAUCGA	4	338	362	0.655187
ath-mir172c	ATLOC_Os03g52330LOC_Os03g52330.1	osa-miR156c	CUGCUCACUCUCGUCGGUCGU	4	420	441	1.18747
ath-mir172d	ATLOC_Os03g04370LOC_Os03g04370.1	osa-miR156c	GGCCUCACCGUGUCUUUUGUCGA	4	706	729	0.290765
ath-mir172d	ATLOC_Os06g38520LOC_Os06g38520.1	osa-miR156c	A-GCUCGCUCUCUUUUGAUCC	4	2373	2393	1.0324
ath-mir172d	ATLOC_Os09g30330LOC_Os09g30330.1	osa-miR156c	A-GCUCACUCUGCUUCCUGAAUCGA	4	338	362	0.655187
ath-mir172e	ATLOC_Os02g06540LOC_Os02g06540.1	osa-miR156c	CUGCUCACUCUCGUCGGUCGU	4	420	441	1.18747
ath-mir172e	ATLOC_Os12g42870LOC_Os12g42870.1	osa-miR156c	CGCCAUCACUCUCCUUCUCGUCGG	3	270	294	3.55511
ath-mir172e	ATLOC_Os09g17760LOC_Os09g17760.1	osa-miR156c	AU--UCAUUCUCUUUUGGUCGU	4	374	394	0.310243
ath-mir172e	ATLOC_Os01g72820LOC_Os01g72820.1	osa-miR156c	A-GCUCGCUCUCUUUUGAUCC	4	2373	2393	1.0324
ath-mir172e	ATLOC_Os06g44020LOC_Os06g44020.1	osa-miR156c	CGCCAUCACUCUCCUUCUCGUCGG	4	270	294	3.55511
ath-mir319a	ATLOC_Os02g38290LOC_Os02g38290.2	osa-miR156c	AUGAUCUCUCUGCUUCUGUGAG	4	1484	1506	2.20758
ath-mir319a	ATLOC_Os05g26870LOC_Os05g26870.1	osa-miR156c	AGUGCCCCAUCGUGGAGCGCCUGA	4	179	203	1.39899
ath-mir319b	ATLOC_Os02g05692LOC_Os02g05692.1	osa-miR156c	GGUGUUACCUCCAGAAUCUGA	3	672	693	1.14705
ath-mir319b	ATLOC_Os03g10400LOC_Os03g10400.2	osa-miR156c	AUGAUCUCUCUGCUUCUGUGAG	4	1484	1506	2.20758
ath-mir319b	ATLOC_Os05g26200LOC_Os05g26200.1	osa-miR156c	G-GCUCAGACCCAAUGCUGC	4	1513	1532	0.70273
ath-mir319b	ATLOC_Os07g07560LOC_Os07g07560.1	osa-miR156c	AUGUUGUCUCUAUACU-UCA	4	244	263	0.0726366
ath-mir319c	ATLOC_Os06g06030LOC_Os06g06030.1	osa-miR156c	UUGCUGGCUAUGCUUCUGUCGG	4	907	929	1.7478
ath-mir319c	ATLOC_Os06g07120LOC_Os06g07120.1	osa-miR156c	A-GCUCGACCUCUUGCUGAUCGU	4	188	210	2.27697
ath-mir393a	ATLOC_Os05g07220LOC_Os05g07220.2	osa-miR156c	AUGCUCUGAAUAAUCAUGCAC	4	1469	1490	0.981005
ath-mir393a	ATLOC_Os02g29510LOC_Os02g29510.2	osa-miR156c	ACACGAAACAGAUUUUGCAU	4	713	733	0.504637
ath-mir393b	ATLOC_Os05g48416LOC_Os05g48416.2	osa-miR156c	UUGCAGCGGAACUUCCGCGA	3	304	324	2.07088
ath-mir393b	ATLOC_Os07g08880LOC_Os07g08880.1	osa-miR156c	CGCCGUACUGACAGAGGAGCUGCGU	4	588	613	0.622595
ath-mir393b	ATLOC_Os05g48416LOC_Os05g48416.1	osa-miR156c	AGGACCCGACCAAGCUGUCC	4	17	37	2.36266
ath-mir394a	ATLOC_Os06g04130LOC_Os06g04130.1	osa-miR156c	AGUGCUGACUAUGUUCUGCUCU	4	1399	1421	2.14806
ath-mir394a	ATLOC_Os01g53650LOC_Os01g53650.1	osa-miR156c	CUGCUGCAUCUUCUUCU-UCAC	4	86	107	2.00928
ath-mir394a	ATLOC_Os04g57020LOC_Os04g57020.3	osa-miR156c	GGACUCACCCU-UUCUGGUCAU	4	542	563	0.303966
ath-mir394b	ATLOC_Os08g21660LOC_Os08g21660.1	osa-miR156c	AGUGCUCAAUCU--UCGGUCAG	4	15	35	1.67369
ath-mir394b	ATLOC_Os01g56630LOC_Os01g56630.2	osa-miR156c	UGUGCUCCCUCAACGUC-GUCAC	4	332	354	0.986788
ath-mir394b	ATLOC_Os01g24760LOC_Os01g24760.1	osa-miR156c	UUGCUGAUGCUCUUCUUGUCAU	4	1331	1353	0.932454
ath-mir395a	ATLOC_Os03g55570LOC_Os03g55570.1	osa-miR156c	AUGAUCUCUCUGCUUCUGUGAG	4	1484	1506	2.20758
ath-mir395a	ATLOC_Os01g59990LOC_Os01g59990.1	osa-miR156c	UUGCUGAUGCUCUUCUUGUCAU	4	1331	1353	0.932454
ath-mir395a	ATLOC_Os05g01600LOC_Os05g01600.1	osa-miR156c	A-GUUCGUCUCUUUUCUGUCU	4	1221	1241	1.03444
ath-mir395b	ATLOC_Os02g22090LOC_Os02g22090.1	osa-miR156c	UUGCU-GCUCUCUGCUGUCC	4	960	979	0.359404
ath-mir395c	ATLOC_Os04g03796LOC_Os04g03796.4	osa-miR156c	A-GCUCGCUCUCUUUUGAUCC	4	2373	2393	1.0324
ath-mir395c	ATLOC_Os02g57780LOC_Os02g57780.1	osa-miR156c	AUGCU-GCUC-CUUCUGAUCC	4	632	651	0.703303
ath-mir395d	ATLOC_Os04g20510LOC_Os04g20510.1	osa-miR156c	CUGCUCCCUCUUUUCUUGUCAG	4	781	803	1.19235
ath-mir395d	ATLOC_Os04g57890LOC_Os04g57890.1	osa-miR156c	CUGCUCACUCUCGUCGGUCGU	4	420	441	1.18747
ath-mir395e	ATLOC_Os11g26850LOC_Os11g26850.2	osa-miR156c	CUGCUCACUCUCGUCGGUCGU	4	420	441	1.18747
ath-mir395e	ATLOC_Os01g16220LOC_Os01g16220.1	osa-miR156c	UUGCUGAUGCUCUUCUUGUCAU	4	1331	1353	0.932454
ath-mir395f	ATLOC_Os03g47760LOC_Os03g47760.1	osa-miR156c	A-GCUCGCUCUCUUUUGAUCC	4	2373	2393	1.0324
ath-mir396a	ATLOC_Os12g07010LOC_Os12g07010.1	osa-miR156c	CUGCUCACGCCCUCUUUGUCAA	4	2066	2088	0.959254
ath-mir397a	ATLOC_Os01g63060LOC_Os01g63060.1	osa-miR156c	UUGCUGAUGCUCUUCUUGUCAU	4	1331	1353	0.932454
ath-mir397a	ATLOC_Os03g17310LOC_Os03g17310.1	osa-miR156c	CUGCUCACGCCCUCUUUGUCAA	4	2066	2088	0.959254
ath-mir397a	ATLOC_Os03g62480LOC_Os03g62480.1	osa-miR156c	CUGCUCCCUCUUUUCUUGUCAG	3	781	803	1.19235
ath-mir397a	ATLOC_Os03g16890LOC_Os03g16890.1	osa-miR156c	A-GCUCGCUCUCUUUUGAUCC	4	2373	2393	1.0324
ath-mir397a	ATLOC_Os01g22660LOC_Os01g22660.2	osa-miR156c	AUGCU-GCUC-CUUCUGAUCC	4	632	651	0.703303
ath-mir397a	ATLOC_Os06g12800LOC_Os06g12800.1	osa-miR156c	UUGCU-GCUCUCUGCUGUCC	4	960	979	0.359404
ath-mir397a	ATLOC_Os03g18510LOC_Os03g18510.1	osa-miR156c	CUGCUCACUCUCGUCGGUCGU	4	420	441	1.18747
ath-mir397a	ATLOC_Os02g12290LOC_Os02g12290.1	osa-miR156c	UUGCUGAUGCUCUUCUUGUCAU	4	1331	1353	0.932454
ath-mir397a	ATLOC_Os04g30490LOC_Os04g30490.1	osa-miR156c	AUGAUCUCUCUGCUUCUGUGAG	4	1484	1506	2.20758
ath-mir397a	ATLOC_Os05g09360LOC_Os05g09360.1	osa-miR156c	A-GCUCGCUCUCUUUUGAUCC	4	2373	2393	1.0324
ath-mir397b	ATLOC_Os02g15350LOC_Os02g15350.1	osa-miR156c	AUGCGCGGUUUCUUUUGUCAU	3	536	557	1.15757
ath-mir397b	ATLOC_Os05g46090LOC_Os05g46090.1	osa-miR156c	CUGGUCGCGUUCUUCUUUUCAU	4	598	620	1.99002
ath-mir397b	ATLOC_Os01g24060LOC_Os01g24060.1	osa-miR156c	UUGCUGAUGCUCUUCUUGUCAU	3	1331	1353	0.932454
ath-mir397b	ATLOC_Os01g52340LOC_Os01g52340.1	osa-miR156c	AUGCCCGCAGUGUUCUUGUCAU	4	899	921	0.238768
ath-mir397b	ATLOC_Os03g11734LOC_Os03g11734.3	osa-miR156c	UUGCUGAUGCUCUUCUUGUCAU	4	1331	1353	0.932454
ath-mir398a	ATLOC_Os02g55800LOC_Os02g55800.1	osa-miR156c	ACUCAUGAUGAAGCUCUUCUUUCAA	4	1615	1640	0.661309
ath-mir398a	ATLOC_Os04g47320LOC_Os04g47320.1	osa-miR156c	UUGCUGAUGCUCUUCUUGUCAU	4	1331	1353	0.932454
ath-mir398a	ATLOC_Os05g08610LOC_Os05g08610.4	osa-miR156c	UCUCUCUCUCUCU-CUCUCU	4	324	343	0.0553686
ath-mir398a	ATLOC_Os03g28990LOC_Os03g28990.2	osa-miR156c	CUGCUCACUCUCGUCGGUCGU	4	420	441	1.18747
ath-mir398a	ATLOC_Os01g14770LOC_Os01g14770.1	osa-miR156c	AUGCGCAGCCUCUUC-AUCAU	4	673	693	0.527354
ath-mir398a	ATLOC_Os06g29020LOC_Os06g29020.2	osa-miR156c	UUGCGCACUGCACUUCUGCAU	4	1258	1279	1.17905
ath-mir398a	ATLOC_Os05g43920LOC_Os05g43920.1	osa-miR156c	UCUCUCUCUCUCU-CUCUCU	4	324	343	0.0553686
ath-mir398b	ATLOC_Os03g22580LOC_Os03g22580.2	osa-miR156c	CUGCUGCUGUCUCUGAUCCUGU-A	4	1340	1363	0.425568
ath-mir398b	ATLOC_Os01g33930LOC_Os01g33930.1	osa-miR156c	CUGCUCGGGCUCUACC-UCAU	4	142	162	1.92389
ath-mir398b	ATLOC_Os04g50990LOC_Os04g50990.1	osa-miR156c	UUGCUGAACAGCUUCUGUCAG	4	1145	1166	0.832936
ath-mir398b	ATLOC_Os01g69970LOC_Os01g69970.1	osa-miR156c	UUGCUCAAGGGCUUCCUUUCAG	4	838	860	0.968875
ath-mir398b	ATLOC_Os03g19860LOC_Os03g19860.1	osa-miR156c	AGCUCAAGCAGGAGAUCAAGCUCUUCAGCCAG	4	1802	1834	0.740183
ath-mir398c	ATLOC_Os11g14240LOC_Os11g14240.1	osa-miR156c	UGUG-UCCGUCUCCUUCAGU-A	4	1	1	0.996875
ath-mir398c	ATLOC_Os01g43520LOC_Os01g43520.1	osa-miR156c	AGUUCUCCAUCUCAUUGAGUCAC	4	1836	1859	0.981342
ath-mir398c	ATLOC_Os03g37954LOC_Os03g37954.1	osa-miR156c	AUCAUCUCGGCGAUGAUCGG	4	469	489	2.23078
ath-mir398c	ATLOC_Os06g05800LOC_Os06g05800.1	osa-miR156c	UUGCUGAACAGCUUCUGUCAG	4	1145	1166	0.832936
ath-mir398c	ATLOC_Os09g08430LOC_Os09g08430.1	osa-miR156c	AGUUCUCCAUCUCAUUGAGUCAC	4	1836	1859	0.981342
ath-mir399b	ATLOC_Os05g51350LOC_Os05g51350.1	osa-miR156c	UUGCUGAUGCUCUUCUUGUCAU	4	1331	1353	0.932454
ath-mir399d	ATLOC_Os01g14270LOC_Os01g14270.1	osa-miR156c	CUGCUCACUCUCGUCGGUCGU	4	420	441	1.18747
ath-mir399e	ATLOC_Os03g01850LOC_Os03g01850.1	osa-miR156c	CUGCUCCCUCUUUUCUUGUCAG	4	781	803	1.19235
ath-mir399f	ATLOC_Os04g53994LOC_Os04g53994.1	osa-miR156c	AUGAUCUCUCUGCUUCUGUGAG	4	1484	1506	2.20758
ath-mir399f	ATLOC_Os01g14340LOC_Os01g14340.1	osa-miR156c	GGACUCACCCU-UUCUGGUCAU	4	542	563	0.303966
ath-mir408	ATLOC_Os02g17210LOC_Os02g17210.1	osa-miR156c	A-GCUCUAACU-UUCUAGUGC	4	634	653	0.300005
ath-mir408	ATLOC_Os04g43690LOC_Os04g43690.2	osa-miR156c	AUGAUCUCUCUGCUUCUGUGAG	4	1484	1506	2.20758
ath-mir408	ATLOC_Os05g39170LOC_Os05g39170.1	osa-miR156c	UUGCGCACUGCACUUCUGCAU	4	1258	1279	1.17905
ath-mir408	ATLOC_Os06g18850LOC_Os06g18850.1	osa-miR156c	CUGCUC-CUCUCAUCUGCCAU	4	964	984	3.01288
ath-mir408	ATLOC_Os11g35090LOC_Os11g35090.1	osa-miR156c	UUGCUAA-UCACUUCUGUGAG	4	719	739	1.59567
ath-mir408	ATLOC_Os03g03200LOC_Os03g03200.1	osa-miR156c	AUGAUCUCUCUGCUUCUGUGAG	4	1484	1506	2.20758
ath-mir408	ATLOC_Os03g30934LOC_Os03g30934.2	osa-miR156c	A-GCUCCCUCAUCGUGCUGUCU	3	2357	2378	0.0390955
ath-mir408	ATLOC_Os05g44320LOC_Os05g44320.3	osa-miR156c	UUGCU-GCUCUCUGCUGUCC	3	960	979	0.359404
ath-mir408	ATLOC_Os06g21640LOC_Os06g21640.1	osa-miR156c	UUGCU-GCUCUCUGCUGUCC	4	960	979	0.359404
ath-mir408	ATLOC_Os01g69830LOC_Os01g69830.1	osa-miR156c	UGUGGAUA-UCUCUCCUGUCC	4	795	815	0.11199
ath-mir408	ATLOC_Os03g56970LOC_Os03g56970.1	osa-miR156c	UUGCU-GCUCUCUGCUGUCC	4	960	979	0.359404
ath-mir780.2	ATLOC_Os04g39520LOC_Os04g39520.1	osa-miR156c	A-GCUCCCUCAUCGUGCUGUCU	4	2357	2378	0.0390955
ath-mir824	ATLOC_Os02g20860LOC_Os02g20860.1	osa-miR156c	AGUGCUCACUCA-UUCUACCUGA	4	592	614	0.666121
ath-mir842	ATLOC_Os04g01280LOC_Os04g01280.1	osa-miR156c	CUGCUGAUUUACUACUGCUGUCC	4	557	580	0.89387
ath-mir846	ATLOC_Os03g14830LOC_Os03g14830.1	osa-miR156c	UUGCUCCAUGCUCUUCUGUUG	4	3163	3184	0.130054
ath-mir857	ATLOC_Os03g11460LOC_Os03g11460.1	osa-miR156c	CUGCUC-CUCUCAUCUGCCAU	4	964	984	3.01288
ath-mir858	ATLOC_Os07g13350LOC_Os07g13350.1	osa-miR156c	UUGCG-AUUCUCUUCAUGCCAA	4	2340	2361	0.962514
ath-mir858	ATLOC_Os06g24490LOC_Os06g24490.1	osa-miR156c	UUGCUGAUGCUCUUCUUGUCAU	4	1331	1353	0.932454
ath-mir858	ATLOC_Os06g37364LOC_Os06g37364.3	osa-miR156c	AUGAGAAUUCUCUUCUGUCC	4	1097	1117	0.151197
ath-mir858	ATLOC_Os07g05050LOC_Os07g05050.2	osa-miR156c	GGACUCACCCU-UUCUGGUCAU	4	542	563	0.303966
ath-mir858	ATLOC_Os10g26690LOC_Os10g26690.1	osa-miR156c	AUGAGAAUUCUCUUCUGUCC	4	1097	1117	0.151197
ath-mir858	ATLOC_Os01g02290LOC_Os01g02290.1	osa-miR156c	UUGCUGAUGCUCUUCUUGUCAU	4	1331	1353	0.932454
ath-mir858	ATLOC_Os03g26520LOC_Os03g26520.1	osa-miR156c	CUGCUCACUCUCGUCGGUCGU	4	420	441	1.18747
ath-mir863-3p	ATLOC_Os03g01150LOC_Os03g01150.1	osa-miR156c	AUGCCAUAUCAGUGAGUUAA	4	2370	2390	0.319239
ath-mir863-3p	ATLOC_Os03g05610LOC_Os03g05610.1	osa-miR156c	AUGCAGGGUGAUCAAGCUGG	4	369	389	0.949376
mtr-mir160b	ATLOC_Os01g42950LOC_Os01g42950.1	osa-miR156c	CGUG-UCGCUGCUGUUCUGCCAC	4	357	379	2.07918
mtr-mir160c	ATLOC_Os07g07220LOC_Os07g07220.1	osa-miR156c	CUGUAAUCAAUCUCUUCCAGUCAU	4	1694	1718	1.39661
mtr-mir160c	ATLOC_Os05g25960LOC_Os05g25960.1	osa-miR156c	AGUGCUGACUAUGUUCUGCUCU	4	1399	1421	2.14806
mtr-mir160d	ATLOC_Os03g12500LOC_Os03g12500.1	osa-miR156c	CUGCUCCCUCUUUUCUUGUCAG	4	781	803	1.19235
mtr-mir164a	ATLOC_Os01g44220LOC_Os01g44220.4	osa-miR156c	CUGCCCCACUUCUACUGCUGU-A	4	283	305	1.22042
mtr-mir164b	ATLOC_Os04g01890LOC_Os04g01890.1	osa-miR156c	AUGCCCGUUCUGUUCUUGUCAU	4	1253	1275	0.201976
mtr-mir164b	ATLOC_Os06g45800LOC_Os06g45800.1	osa-miR156c	CUGCUCCCUCUUUUCUUGUCAG	4	781	803	1.19235
mtr-mir164c	ATLOC_Os02g32160LOC_Os02g32160.1	osa-miR156c	UUGCG-AUUCUCUUCAUGCCAA	4	2340	2361	0.962514
mtr-mir164c	ATLOC_Os02g25580LOC_Os02g25580.2	osa-miR156c	CUGCUCACUCUCGUCGGUCGU	4	420	441	1.18747
mtr-mir164d	ATLOC_Os03g10400LOC_Os03g10400.2	osa-miR156c	UUGCUGAUGCUCUUCUUGUCAU	4	1331	1353	0.932454
mtr-mir167	ATLOC_Os01g49580LOC_Os01g49580.1	osa-miR156c	AUGAUCUCUCUGCUUCUGUGAG	4	1484	1506	2.20758
mtr-mir167	ATLOC_Os05g44340LOC_Os05g44340.1	osa-miR156c	AUGCUUCUCAUCUACUCUGCAG	4	1042	1064	1.01098
mtr-mir168	ATLOC_Os05g42280LOC_Os05g42280.1	osa-miR156c	CGCCAUCACUCUCCUUCUCGUCGG	4	270	294	3.55511
mtr-mir172	ATLOC_Os01g06550LOC_Os01g06550.1	osa-miR156c	CUGCUCCCUCUUUUCUUGUCAG	4	781	803	1.19235
mtr-mir393	ATLOC_Os10g28630LOC_Os10g28630.1	osa-miR156c	CUGCUCACUCUCGUCGGUCGU	4	420	441	1.18747
mtr-mir393b	ATLOC_Os02g42920LOC_Os02g42920.1	osa-miR156c	CUGCUCCCUCUUUUCUUGUCAG	4	781	803	1.19235
mtr-mir395c	ATLOC_Os01g07110LOC_Os01g07110.1	osa-miR156c	CUGCUCACGCCCUCUUUGUCAA	4	2066	2088	0.959254
mtr-mir395k	ATLOC_Os03g26070LOC_Os03g26070.1	osa-miR156c	CUGCUCACGCCCUCUUUGUCAA	4	2066	2088	0.959254
mtr-mir395l	ATLOC_Os03g30934LOC_Os03g30934.1	osa-miR156c	CUGCUCACGCCCUCUUUGUCAA	4	2066	2088	0.959254
mtr-mir395p	ATLOC_Os03g56234LOC_Os03g56234.1	osa-miR156c	UUGCU-GCUCUCUGCUGUCC	4	960	979	0.359404
mtr-mir399a	ATLOC_Os02g57630LOC_Os02g57630.1	osa-miR156c	CUGCUCACUCUCGUCGGUCGU	4	420	441	1.18747
mtr-mir399b	ATLOC_Os03g04340LOC_Os03g04340.1	osa-miR156c	AGCUCAAGCAGGAGAUCAAGCUCUUCAGCCAG	4	1802	1834	0.740183
mtr-mir399b	ATLOC_Os01g57710LOC_Os01g57710.3	osa-miR156c	CUGCUCCCUCUUUUCUUGUCAG	4	781	803	1.19235
mtr-mir399b	ATLOC_Os05g47780LOC_Os05g47780.1	osa-miR156c	AGCCUUGAGCACAAGCUAUUCGGUCAA	4	265	292	1.60847
mtr-mir399b	ATLOC_Os05g47640LOC_Os05g47640.1	osa-miR156c	GGACUCACCCU-UUCUGGUCAU	4	542	563	0.303966
mtr-mir399b	ATLOC_Os01g32660LOC_Os01g32660.2	osa-miR156c	CGAGAUCACCGAUGCUUCUGUCAU	4	798	822	2.42834
mtr-mir399b	ATLOC_Os01g05590LOC_Os01g05590.1	osa-miR156c	AUGCUGCGUCUGUUCUGU-A	4	400	419	1.17381
mtr-mir399b	ATLOC_Os01g59850LOC_Os01g59850.1	osa-miR156c	CUGCUCCCUCUUUUCUUGUCAG	4	781	803	1.19235
mtr-mir399c	ATLOC_Os01g06720LOC_Os01g06720.1	osa-miR156c	GGACUCACCCU-UUCUGGUCAU	4	542	563	0.303966
mtr-mir399d	ATLOC_Os01g72820LOC_Os01g72820.2	osa-miR156c	CGCCAUCACUCUCCUUCUCGUCGG	4	270	294	3.55511
mtr-mir399d	ATLOC_Os06g45030LOC_Os06g45030.1	osa-miR156c	AGCCUUGAGCACAAGCUAUUCGGUCAA	4	265	292	1.60847
mtr-mir399d	ATLOC_Os03g07610LOC_Os03g07610.1	osa-miR156c	AUGCUUCAGGCCUCCUCUGCUCC	4	3617	3640	1.37723
mtr-mir399d	ATLOC_Os03g32590LOC_Os03g32590.2	osa-miR156c	AGCCUUGAGCACAAGCUAUUCGGUCAA	4	265	292	1.60847
mtr-mir399d	ATLOC_Os03g50740LOC_Os03g50740.1	osa-miR156c	AGG-UCAGAGUCUUCAUGU-A	4	305	324	0.164898
mtr-mir399f	ATLOC_Os05g07860LOC_Os05g07860.1	osa-miR156c	CUGCUCACUCUCGUCGGUCGU	4	420	441	1.18747
mtr-mir399f	ATLOC_Os03g15430LOC_Os03g15430.2	osa-miR156c	CUGCUC-CUCUCAUCUGCCAU	4	964	984	3.01288
mtr-mir399h	ATLOC_Os03g22680LOC_Os03g22680.1	osa-miR156c	GGACUCACCCU-UUCUGGUCAU	4	542	563	0.303966
mtr-mir399h	ATLOC_Os01g35504LOC_Os01g35504.1	osa-miR156c	CUGCUCCCUCUUUUCUUGUCAG	4	781	803	1.19235
mtr-mir399h	ATLOC_Os03g56800LOC_Os03g56800.2	osa-miR156c	CUGCUC-CUCUCAUCUGCCAU	4	964	984	3.01288
mtr-mir399j	ATLOC_Os09g30070LOC_Os09g30070.1	osa-miR156c	G-GCUUAC-CUCGUCGUGUCC	4	347	366	0.0107572
mtr-mir399j	ATLOC_Os01g11952LOC_Os01g11952.1	osa-miR156c	AUGAUCUCUCUGCUUCUGUGAG	4	1484	1506	2.20758
mtr-mir399j	ATLOC_Os01g12930LOC_Os01g12930.1	osa-miR156c	AUGAUCUCUCUGCUUCUGUGAG	4	1484	1506	2.20758
mtr-mir399k	ATLOC_Os05g28510LOC_Os05g28510.1	osa-miR156c	CUGCUCACUCUCGUCGGUCGU	4	420	441	1.18747
mtr-mir399k	ATLOC_Os03g37940LOC_Os03g37940.1	osa-miR156c	AUGCUCACUUUGUU--GUCAA	4	3254	3273	1.30568
mtr-mir399l	ATLOC_Os04g36670LOC_Os04g36670.1	osa-miR156c	CUGUAAUCAAUCUCUUCCAGUCAU	4	1694	1718	1.39661
mtr-mir399l	ATLOC_Os06g15600LOC_Os06g15600.1	osa-miR156c	UUGCUGAUGCUCUUCUUGUCAU	4	1331	1353	0.932454
mtr-mir399l	ATLOC_Os03g22900LOC_Os03g22900.1	osa-miR156c	GGACUCACCCU-UUCUGGUCAU	3	542	563	0.303966
mtr-mir399m	ATLOC_Os07g07560LOC_Os07g07560.2	osa-miR156c	AGUGCCCAAGCCCAUC-GUCAA	4	2590	2611	1.9252
mtr-mir399m	ATLOC_Os01g23940LOC_Os01g23940.1	osa-miR156c	CUGCUCCCUCUUUUCUUGUCAG	4	781	803	1.19235
mtr-mir399m	ATLOC_Os04g40470LOC_Os04g40470.1	osa-miR156c	AUGCGCAGCCUCUUC-AUCAU	4	673	693	0.527354
mtr-mir399m	ATLOC_Os01g64900LOC_Os01g64900.1	osa-miR156c	AGCUUGCUUCAGGCUCUAUUGAUCAU	4	146	172	1.4108
mtr-mir399m	ATLOC_Os11g03460LOC_Os11g03460.1	osa-miR156c	CUGCUGCAUCUUCUUCU-UCAC	4	86	107	2.00928
mtr-mir399n	ATLOC_Os01g70810LOC_Os01g70810.1	osa-miR156c	GGACUCACCCU-UUCUGGUCAU	3	542	563	0.303966
mtr-mir399n	ATLOC_Os04g21470LOC_Os04g21470.1	osa-miR156c	AGCCUUGAGCACAAGCUAUUCGGUCAA	4	265	292	1.60847
mtr-mir399n	ATLOC_Os11g35030LOC_Os11g35030.1	osa-miR156c	UUGCUGAUGCUCUUCUUGUCAU	4	1331	1353	0.932454
mtr-mir399n	ATLOC_Os01g62840LOC_Os01g62840.1	osa-miR156c	AGCUCAAGCAGGAGAUCAAGCUCUUCAGCCAG	4	1802	1834	0.740183
mtr-mir399o	ATLOC_Os08g01160LOC_Os08g01160.1	osa-miR156c	CUGCUGCAUCUUCUUCU-UCAC	4	86	107	2.00928
mtr-mir399o	ATLOC_Os06g13820LOC_Os06g13820.2	osa-miR156c	UUGCUGAUGCUCUUCUUGUCAU	4	1331	1353	0.932454
mtr-mir399o	ATLOC_Os09g12600LOC_Os09g12600.1	osa-miR156c	AGCCUUGAGCACAAGCUAUUCGGUCAA	4	265	292	1.60847
mtr-mir399o	ATLOC_Os02g05320LOC_Os02g05320.2	osa-miR156c	CUGCUGCAUCUUCUUCU-UCAC	4	86	107	2.00928
mtr-mir399p	ATLOC_Os04g33080LOC_Os04g33080.1	osa-miR156c	GGACUCACCCU-UUCUGGUCAU	4	542	563	0.303966
mtr-mir399p	ATLOC_Os06g30820LOC_Os06g30820.4	osa-miR156c	CUGCUCACGCCCUCUUUGUCAA	4	2066	2088	0.959254
mtr-mir399p	ATLOC_Os04g33750LOC_Os04g33750.1	osa-miR156c	CUGCUCCCUCUUUUCUUGUCAG	4	781	803	1.19235
mtr-mir399p	ATLOC_Os01g59050LOC_Os01g59050.1	osa-miR156c	CUGUAAUCAAUCUCUUCCAGUCAU	4	1694	1718	1.39661
mtr-mir399q	ATLOC_Os05g50840LOC_Os05g50840.1	osa-miR156c	AUGGUCUGUCUC--CUGUCGG	4	1075	1094	1.2824
mtr-mir399q	ATLOC_Os03g01890LOC_Os03g01890.1	osa-miR156c	AUGCUGUUUCAUCUUCUGU-G	4	428	448	0.831457
mtr-mir399q	ATLOC_Os03g04560LOC_Os03g04560.1	osa-miR156c	AGCAUUUACUGUACAUCGUGUCAG	4	651	675	0.404145
osa-miR156a	ATLOC_Os01g72820LOC_Os01g72820.5	osa-miR156c	CUGCUCACGCCCUCUUUGUCAA	4	2066	2088	0.959254
osa-miR156a	ATLOC_Os04g39330LOC_Os04g39330.1	osa-miR156c	AUGAUCUCUCUGCUUCUGUGAG	4	1484	1506	2.20758
osa-miR156a	ATLOC_Os05g07860LOC_Os05g07860.1	osa-miR156c	G-GCUCAUGCAACUUCUGGUCAA	4	1761	1783	0.039967
osa-miR156b	ATLOC_Os03g13760LOC_Os03g13760.1	osa-miR156c	GGACUCACCCU-UUCUGGUCAU	4	542	563	0.303966
osa-miR156b	ATLOC_Os06g45030LOC_Os06g45030.1	osa-miR156c	AGUGCUCAAUCU--UCGGUCAG	4	15	35	1.67369
osa-miR156c	ATLOC_Os07g02230LOC_Os07g02230.1	osa-miR156c	CUGCUC-CUCUCAUCUGCCAU	4	964	984	3.01288
osa-miR156c	ATLOC_Os06g36530LOC_Os06g36530.1	osa-miR156c	AGUGCUCAAUCU--UCGGUCAG	4	15	35	1.67369
osa-miR156c	ATLOC_Os06g13820LOC_Os06g13820.2	osa-miR156c	G-GCUCAUGCAACUUCUGGUCAA	4	1761	1783	0.039967
osa-miR156c	ATLOC_Os02g31290LOC_Os02g31290.1	osa-miR156c	CUGCUC-CUCUCAUCUGCCAU	4	964	984	3.01288
osa-miR156e	ATLOC_Os04g43430LOC_Os04g43430.2	osa-miR156c	UGUGCCUCAGUCAUUCUUCUCGUCAC	4	1433	1459	1.65864
osa-miR156f	ATLOC_Os05g28740LOC_Os05g28740.1	osa-miR156c	G-GCUCAUGCAACUUCUGGUCAA	4	1761	1783	0.039967
osa-miR156f	ATLOC_Os03g57430LOC_Os03g57430.1	osa-miR156c	CUGCUC-CUCUCAUCUGCCAU	4	964	984	3.01288
osa-miR156f	ATLOC_Os03g18710LOC_Os03g18710.1	osa-miR156c	A-GCUCGAUCUGCUAUCUGUCAA	4	869	891	1.06694
osa-miR156f	ATLOC_Os04g10380LOC_Os04g10380.1	osa-miR156c	CUGCUCCCUCUUUUCUUGUCAG	3	781	803	1.19235
osa-miR156g	ATLOC_Os03g02270LOC_Os03g02270.1	osa-miR156c	AUGAUCUCUCUGCUUCUGUGAG	4	1484	1506	2.20758
osa-miR156g	ATLOC_Os01g07350LOC_Os01g07350.1	osa-miR156c	CUGUAAUCAAUCUCUUCCAGUCAU	4	1694	1718	1.39661
osa-miR156g	ATLOC_Os03g02020LOC_Os03g02020.5	osa-miR156c	A-GCUCGAUCUGCUAUCUGUCAA	4	869	891	1.06694
osa-miR156i	ATLOC_Os02g35770LOC_Os02g35770.1	osa-miR156c	UGUGCUCCCUCAACGUC-GUCAC	4	332	354	0.986788
osa-miR156i	ATLOC_Os02g05840LOC_Os02g05840.1	osa-miR156c	AUGAUCUCUCUGCUUCUGUGAG	4	1484	1506	2.20758
osa-miR156i	ATLOC_Os05g05800LOC_Os05g05800.1	osa-miR156c	CUGCUCACUCUCGUCGGUCGU	4	420	441	1.18747
osa-miR156i	ATLOC_Os05g04260LOC_Os05g04260.1	osa-miR156c	AGUGCUGACUAUGUUCUGCUCU	4	1399	1421	2.14806
osa-miR156i	ATLOC_Os07g11210LOC_Os07g11210.1	osa-miR156c	G-GCUCAUGCAACUUCUGGUCAA	4	1761	1783	0.039967
osa-miR156i	ATLOC_Os07g04980LOC_Os07g04980.1	osa-miR156c	UGUGCCUCAGUCAUUCUUCUCGUCAC	4	1433	1459	1.65864
osa-miR156j	ATLOC_Os05g37690LOC_Os05g37690.1	osa-miR156c	AUG-UCAGUCCCU-CUGUCAC	4	12656	12675	1.69284
osa-miR156k	ATLOC_Os04g38970LOC_Os04g38970.2	osa-miR156c	CUGCUGCAUCUUCUUCU-UCAC	4	86	107	2.00928
osa-miR156k	ATLOC_Os02g29510LOC_Os02g29510.2	osa-miR156c	CUGCUCACGCCCUCUUUGUCAA	4	2066	2088	0.959254
osa-miR156k	ATLOC_Os05g07070LOC_Os05g07070.4	osa-miR156c	AUG-UCAGUCCCU-CUGUCAC	4	12656	12675	1.69284
osa-miR156k	ATLOC_Os06g20390LOC_Os06g20390.1	osa-miR156c	AGUGCUGACUAUGUUCUGCUCU	4	1399	1421	2.14806
osa-miR156k	ATLOC_Os07g31500LOC_Os07g31500.1	osa-miR156c	CUGCUCACUCUCGUCGGUCGU	4	420	441	1.18747
osa-miR156l	ATLOC_Os06g41840LOC_Os06g41840.2	osa-miR156c	CUGCUCACUCUCGUCGGUCGU	4	420	441	1.18747
osa-miR156l	ATLOC_Os01g44040LOC_Os01g44040.2	osa-miR156c	CUGCUCCCUCUUUUCUUGUCAG	3	781	803	1.19235
osa-miR160a	ATLOC_Os03g46690LOC_Os03g46690.1	osa-miR156c	CUGCUCACGCCCUCUUUGUCAA	4	2066	2088	0.959254
osa-miR160b	ATLOC_Os06g46366LOC_Os06g46366.1	osa-miR156c	CUGCUCACUCUCGUCGGUCGU	4	420	441	1.18747
osa-miR160c	ATLOC_Os01g10990LOC_Os01g10990.1	osa-miR156c	UUGCUGAUGCUCUUCUUGUCAU	4	1331	1353	0.932454
osa-miR160d	ATLOC_Os03g55870LOC_Os03g55870.2	osa-miR156c	AUGAUCUCUCUGCUUCUGUGAG	4	1484	1506	2.20758
osa-miR160e	ATLOC_Os04g53770LOC_Os04g53770.1	osa-miR156c	CUGCUCACGCCCUCUUUGUCAA	4	2066	2088	0.959254
osa-miR160f	ATLOC_Os01g60040LOC_Os01g60040.1	osa-miR156c	AUGCUCACUCAGCUUGUGGCAU	4	757	779	1.50203
osa-miR164a	ATLOC_Os04g55780LOC_Os04g55780.1	osa-miR156c	AUGCCCGUUCUGUUCUUGUCAU	4	1253	1275	0.201976
osa-miR164a	ATLOC_Os01g55170LOC_Os01g55170.1	osa-miR156c	AUGCUCAUUCACAUCAUGUUU	4	1574	1595	0.411063
osa-miR164a	ATLOC_Os02g50360LOC_Os02g50360.1	osa-miR156c	AGCUCUAUUACCAAAUGAUACCUUUCUUAUUGUUG	4	36	71	0.25158
osa-miR164a	ATLOC_Os02g51330LOC_Os02g51330.1	osa-miR156c	UUGCG-AUUCUCUUCAUGCCAA	4	2340	2361	0.962514
osa-miR164a	ATLOC_Os01g50340LOC_Os01g50340.1	osa-miR156c	UUGA-CAAUCUCUUUUGUCGC	4	815	835	0.181162
osa-miR164a	ATLOC_Os10g38980LOC_Os10g38980.1	osa-miR156c	AUGCACAUUAUCGUGCUGUUAG	4	356	378	1.30321
osa-miR164a	ATLOC_Os01g50460LOC_Os01g50460.1	osa-miR156c	AUGAGAAUUCUCUUCUGUCC	4	1097	1117	0.151197
osa-miR164b	ATLOC_Os04g49890LOC_Os04g49890.1	osa-miR156c	CGCCAUCACUCUCCUUCUCGUCGG	4	270	294	3.55511
osa-miR164b	ATLOC_Os04g59480LOC_Os04g59480.1	osa-miR156c	CUGCCCCACUUCUACUGCUGU-A	4	283	305	1.22042
osa-miR164b	ATLOC_Os06g13650LOC_Os06g13650.1	osa-miR156c	UUGCACACUC-CUU-UGCCAA	4	965	984	1.17483
osa-miR164b	ATLOC_Os05g05470LOC_Os05g05470.1	osa-miR156c	AUGCCCGUUCUGUUCUUGUCAU	4	1253	1275	0.201976
osa-miR164c	ATLOC_Os06g37660LOC_Os06g37660.1	osa-miR156c	AUGCUCAUUCACAUCAUGUUU	4	1574	1595	0.411063
osa-miR164c	ATLOC_Os02g33320LOC_Os02g33320.3	osa-miR156c	UUGCUCA-UCUGGUUCUGUUU	4	732	752	0.082078
osa-miR164c	ATLOC_Os01g74310LOC_Os01g74310.1	osa-miR156c	CUGCCCCACUUCUACUGCUGU-A	4	283	305	1.22042
osa-miR164c	ATLOC_Os02g55940LOC_Os02g55940.1	osa-miR156c	AUGAGAAUUCUCUUCUGUCC	4	1097	1117	0.151197
osa-miR164c	ATLOC_Os01g16740LOC_Os01g16740.1	osa-miR156c	AUGCUCAUUCACAUCAUGUUU	4	1574	1595	0.411063
osa-miR164d	ATLOC_Os01g74310LOC_Os01g74310.3	osa-miR156c	UUGCUCCAUGCUCUUCUGUUG	4	3163	3184	0.130054
osa-miR164d	ATLOC_Os06g05100LOC_Os06g05100.2	osa-miR156c	CUGCUC-CUCUCAUCUGCCAU	4	964	984	3.01288
osa-miR164d	ATLOC_Os02g10260LOC_Os02g10260.1	osa-miR156c	AUGCUCAUUCACAUCAUGUUU	4	1574	1595	0.411063
osa-miR164d	ATLOC_Os03g20440LOC_Os03g20440.1	osa-miR156c	AUGAGAAUUCUCUUCUGUCC	4	1097	1117	0.151197
osa-miR164d	ATLOC_Os03g58970LOC_Os03g58970.2	osa-miR156c	UUGCUCA-UCUGGUUCUGUUU	4	732	752	0.082078
osa-miR164e	ATLOC_Os06g35530LOC_Os06g35530.1	osa-miR156c	CUGCUC-CUCUCAUCUGCCAU	4	964	984	3.01288
osa-miR164e	ATLOC_Os07g04900LOC_Os07g04900.1	osa-miR156c	UUGCUCCAUGCUCUUCUGUUG	4	3163	3184	0.130054
osa-miR164e	ATLOC_Os03g53750LOC_Os03g53750.2	osa-miR156c	AUGAUCUCUCUGCUUCUGUGAG	4	1484	1506	2.20758
osa-miR164e	ATLOC_Os05g45340LOC_Os05g45340.1	osa-miR156c	UUGA-CAAUCUCUUUUGUCGC	4	815	835	0.181162
osa-miR164f	ATLOC_Os04g43050LOC_Os04g43050.3	osa-miR156c	CUGCUC-CUCUCAUCUGCCAU	4	964	984	3.01288
osa-miR164f	ATLOC_Os04g51120LOC_Os04g51120.1	osa-miR156c	CUGCCCCACUUCUACUGCUGU-A	4	283	305	1.22042
osa-miR164f	ATLOC_Os04g56620LOC_Os04g56620.1	osa-miR156c	AUGAGAAUUCUCUUCUGUCC	4	1097	1117	0.151197
osa-miR166a	ATLOC_Os01g66580LOC_Os01g66580.1	osa-miR156c	CUGCUCACUCUCGUCGGUCGU	4	420	441	1.18747
osa-miR166a	ATLOC_Os07g03950LOC_Os07g03950.1	osa-miR156c	CUGCUCACUCUCGUCGGUCGU	4	420	441	1.18747
osa-miR166a	ATLOC_Os01g50849LOC_Os01g50849.2	osa-miR156c	CGCCAUCACUCUCCUUCUCGUCGG	3	270	294	3.55511
osa-miR166g	ATLOC_Os02g09960LOC_Os02g09960.1	osa-miR156c	AGUCUU-CUCUGCUUCUGCUCAA	4	470	492	1.23449
osa-miR166g	ATLOC_Os03g06139LOC_Os03g06139.1	osa-miR156c	CGCCAUCACUCUCCUUCUCGUCGG	3	270	294	3.55511
osa-miR166h	ATLOC_Os05g01610LOC_Os05g01610.1	osa-miR156c	AGUCUU-CUCUGCUUCUGCUCAA	4	470	492	1.23449
osa-miR166i	ATLOC_Os02g53700LOC_Os02g53700.4	osa-miR156c	CGCCAUCACUCUCCUUCUCGUCGG	3	270	294	3.55511
osa-miR166i	ATLOC_Os01g39810LOC_Os01g39810.1	osa-miR156c	CUGCUCACUCUCGUCGGUCGU	4	420	441	1.18747
osa-miR166k	ATLOC_Os01g70940LOC_Os01g70940.3	osa-miR156c	AGUCUU-CUCUGCUUCUGCUCAA	4	470	492	1.23449
osa-miR167a	ATLOC_Os06g38680LOC_Os06g38680.1	osa-miR156c	NGCUAUAGCAAAAGAAGCUGC	3	1228	1248	0.409316
osa-miR167a	ATLOC_Os01g59520LOC_Os01g59520.1	osa-miR156c	UUGCUGCUCUCCUUUCUGCGG	4	1511	1532	1.01268
osa-miR167a*	ATLOC_Os02g49150LOC_Os02g49150.2	osa-miR156c	CUGCUCCCUCUC--CUGCAA	4	369	387	1.13104
osa-miR167a*	ATLOC_Os02g17650LOC_Os02g17650.2	osa-miR156c	AUGAUCUCUCUGCUUCUGUGAG	4	1484	1506	2.20758
osa-miR167a*	ATLOC_Os03g02685LOC_Os03g02685.1	osa-miR156c	CGCGAGUCCUGUCUCUU-UGUGGA	4	1042	1065	0.959866
osa-miR167b	ATLOC_Os02g15520LOC_Os02g15520.2	osa-miR156c	CGCGAGUCCUGUCUCUU-UGUGGA	4	1042	1065	0.959866
osa-miR167b	ATLOC_Os03g48270LOC_Os03g48270.1	osa-miR156c	NGCUAUAGCAAAAGAAGCUGC	3	1228	1248	0.409316
osa-miR167b	ATLOC_Os06g38760LOC_Os06g38760.1	osa-miR156c	AUGAUCUCUCUGCUUCUGUGAG	4	1484	1506	2.20758
osa-miR167b	ATLOC_Os04g44700LOC_Os04g44700.1	osa-miR156c	CGUGCUCCACUCGCUCCUGCGC	4	381	403	0.875816
osa-miR167b	ATLOC_Os02g34580LOC_Os02g34580.1	osa-miR156c	AUGCUUCUCAUCUACUCUGCAG	4	1042	1064	1.01098
osa-miR167c	ATLOC_Os01g06520LOC_Os01g06520.1	osa-miR156c	CGCGAGUCCUGUCUCUU-UGUGGA	4	1042	1065	0.959866
osa-miR167d	ATLOC_Os01g03144LOC_Os01g03144.1	osa-miR156c	CGUGCUCCACUCGCUCCUGCGC	4	381	403	0.875816
osa-miR167d	ATLOC_Os03g41350LOC_Os03g41350.1	osa-miR156c	UUGCUGCUCUCCUUUCUGCGG	4	1511	1532	1.01268
osa-miR167d	ATLOC_Os06g41840LOC_Os06g41840.1	osa-miR156c	CUGCUCCCUCUC--CUGCAA	4	369	387	1.13104
osa-miR167d	ATLOC_Os02g32750LOC_Os02g32750.1	osa-miR156c	CGUGCUCCACUCGCUCCUGCGC	4	381	403	0.875816
osa-miR167e	ATLOC_Os06g50890LOC_Os06g50890.4	osa-miR156c	CGUGCUCCACUCGCUCCUGCGC	4	381	403	0.875816
osa-miR167f	ATLOC_Os07g31390LOC_Os07g31390.1	osa-miR156c	CGUGCUCCACUCGCUCCUGCGC	4	381	403	0.875816
osa-miR167g	ATLOC_Os02g50390LOC_Os02g50390.1	osa-miR156c	CUGCUCCCUCUC--CUGCAA	4	369	387	1.13104
osa-miR167h	ATLOC_Os03g43930LOC_Os03g43930.1	osa-miR156c	AUGCUUCUCAUCUACUCUGCAG	4	1042	1064	1.01098
osa-miR167h	ATLOC_Os05g05210LOC_Os05g05210.1	osa-miR156c	UUGCUCA-UCUGGUUCUGUUU	4	732	752	0.082078
osa-miR167h	ATLOC_Os05g50840LOC_Os05g50840.1	osa-miR156c	UUGCUCA-UCUGGUUCUGUUU	4	732	752	0.082078
osa-miR167i	ATLOC_Os09g37240LOC_Os09g37240.1	osa-miR156c	AUGAUCUCUCUGCUUCUGUGAG	4	1484	1506	2.20758
osa-miR167j	ATLOC_Os04g23140LOC_Os04g23140.1	osa-miR156c	CUGCACAAUC-CUUCUGCAG	4	397	416	0.913657
osa-miR167j	ATLOC_Os01g01800LOC_Os01g01800.2	osa-miR156c	CUGCACAAUC-CUUCUGCAG	4	397	416	0.913657
osa-miR167j	ATLOC_Os03g31000LOC_Os03g31000.1	osa-miR156c	UUGCUCA-UCUGGUUCUGUUU	4	732	752	0.082078
osa-miR169a	ATLOC_Os02g04520LOC_Os02g04520.2	osa-miR156c	CUGCUCCCUCUUUUCUUGUCAG	4	781	803	1.19235
osa-miR169a	ATLOC_Os02g04690LOC_Os02g04690.1	osa-miR156c	CUGCUCCCUCUUUUCUUGUCAG	2	781	803	1.19235
osa-miR169a	ATLOC_Os04g31210LOC_Os04g31210.3	osa-miR156c	U--CUCUCUCUUUUCUCUCU	4	32	50	1.52137
osa-miR169a	ATLOC_Os06g14310LOC_Os06g14310.1	osa-miR156c	GGACUCACCCU-UUCUGGUCAU	4	542	563	0.303966
osa-miR169b	ATLOC_Os12g42970LOC_Os12g42970.1	osa-miR156c	CUGCUCCCUCUUUUCUUGUCAG	3	781	803	1.19235
osa-miR169b	ATLOC_Os02g40760LOC_Os02g40760.1	osa-miR156c	CUGCUCCCUCUUUUCUUGUCAG	3	781	803	1.19235
osa-miR169b	ATLOC_Os04g20474LOC_Os04g20474.3	osa-miR156c	CUGCUCCCUCUUUUCUUGUCAG	2	781	803	1.19235
osa-miR169b	ATLOC_Os02g30080LOC_Os02g30080.1	osa-miR156c	CUGCUCCCUCUUUUCUUGUCAG	4	781	803	1.19235
osa-miR169c	ATLOC_Os03g20700LOC_Os03g20700.2	osa-miR156c	UUGCU-GCUCUCUGCUGUCC	4	960	979	0.359404
osa-miR169c	ATLOC_Os04g21705LOC_Os04g21705.1	osa-miR156c	CUGCUC-CUCUCAUCUGCCAU	4	964	984	3.01288
osa-miR169c	ATLOC_Os10g38980LOC_Os10g38980.1	osa-miR156c	CUGCUCCCUCUUUUCUUGUCAG	3	781	803	1.19235
osa-miR169c	ATLOC_Os03g55240LOC_Os03g55240.1	osa-miR156c	AUGAUCUCUCUGCUUCUGUGAG	4	1484	1506	2.20758
osa-miR169d	ATLOC_Os04g41490LOC_Os04g41490.1	osa-miR156c	A-GCUCGAUCUGCUAUCUGUCAA	4	869	891	1.06694
osa-miR169e	ATLOC_Os01g47650LOC_Os01g47650.1	osa-miR156c	GGACUCACCCU-UUCUGGUCAU	4	542	563	0.303966
osa-miR169e	ATLOC_Os02g18090LOC_Os02g18090.1	osa-miR156c	CUGCUCCCUCUUUUCUUGUCAG	2	781	803	1.19235
osa-miR169e	ATLOC_Os01g62150LOC_Os01g62150.1	osa-miR156c	U--CUCUCUCUUUUCUCUCU	4	32	50	1.52137
osa-miR169e	ATLOC_Os01g17120LOC_Os01g17120.1	osa-miR156c	CUGCUC-CUCUCAUCUGCCAU	4	964	984	3.01288
osa-miR169f	ATLOC_Os02g07630LOC_Os02g07630.1	osa-miR156c	CUGCUCACUCUCGUCGGUCGU	4	420	441	1.18747
osa-miR169f	ATLOC_Os04g51440LOC_Os04g51440.1	osa-miR156c	UUGCU-GCUCUCUGCUGUCC	4	960	979	0.359404
osa-miR169f	ATLOC_Os01g56140LOC_Os01g56140.1	osa-miR156c	CUGCUCCCUCUUUUCUUGUCAG	3	781	803	1.19235
osa-miR169g	ATLOC_Os01g52560LOC_Os01g52560.1	osa-miR156c	UUGCUAA-UCACUUCUGUGAG	4	719	739	1.59567
osa-miR169g	ATLOC_Os02g17400LOC_Os02g17400.1	osa-miR156c	CUGCUCCCUCUUUUCUUGUCAG	2	781	803	1.19235
osa-miR169h	ATLOC_Os04g21580LOC_Os04g21580.1	osa-miR156c	CUGCUCACUCUCGUCGGUCGU	4	420	441	1.18747
osa-miR169h	ATLOC_Os04g52550LOC_Os04g52550.1	osa-miR156c	U--CUCUCUCUUUUCUCUCU	4	32	50	1.52137
osa-miR169h	ATLOC_Os06g37364LOC_Os06g37364.2	osa-miR156c	UUGCU-GCUCUCUGCUGUCC	4	960	979	0.359404
osa-miR169h	ATLOC_Os02g38050LOC_Os02g38050.6	osa-miR156c	CUGCUCCCUCUUUUCUUGUCAG	3	781	803	1.19235
osa-miR169i	ATLOC_Os02g26014LOC_Os02g26014.1	osa-miR156c	GGACUCACCCU-UUCUGGUCAU	4	542	563	0.303966
osa-miR169j	ATLOC_Os02g46610LOC_Os02g46610.1	osa-miR156c	CUGCUC-CUCUCAUCUGCCAU	4	964	984	3.01288
osa-miR169j	ATLOC_Os03g07800LOC_Os03g07800.1	osa-miR156c	CUGCUCACUCUCGUCGGUCGU	4	420	441	1.18747
osa-miR169j	ATLOC_Os03g56950LOC_Os03g56950.2	osa-miR156c	A-GCUCGAUCUGCUAUCUGUCAA	4	869	891	1.06694
osa-miR169j	ATLOC_Os02g49520LOC_Os02g49520.1	osa-miR156c	GGACUCACCCU-UUCUGGUCAU	4	542	563	0.303966
osa-miR169k	ATLOC_Os02g54340LOC_Os02g54340.2	osa-miR156c	AUGAUCUCUCUGCUUCUGUGAG	4	1484	1506	2.20758
osa-miR169k	ATLOC_Os03g05200LOC_Os03g05200.1	osa-miR156c	CUGCUCCCUCUUUUCUUGUCAG	3	781	803	1.19235
osa-miR169k	ATLOC_Os03g58520LOC_Os03g58520.1	osa-miR156c	CUGCUCCCUCUUUUCUUGUCAG	3	781	803	1.19235
osa-miR169k	ATLOC_Os01g05500LOC_Os01g05500.2	osa-miR156c	UUGCUAA-UCACUUCUGUGAG	4	719	739	1.59567
osa-miR169k	ATLOC_Os02g40760LOC_Os02g40760.1	osa-miR156c	CUGCUCCCUCUUUUCUUGUCAG	3	781	803	1.19235
osa-miR169l	ATLOC_Os10g03640LOC_Os10g03640.1	osa-miR156c	CUGCUC-CUCUCAUCUGCCAU	4	964	984	3.01288
osa-miR169l	ATLOC_Os02g02640LOC_Os02g02640.1	osa-miR156c	CUGCUCCCUCUUUUCUUGUCAG	3	781	803	1.19235
osa-miR169m	ATLOC_Os01g52560LOC_Os01g52560.1	osa-miR156c	CUGCUCCCUCUUUUCUUGUCAG	3	781	803	1.19235
osa-miR169m	ATLOC_Os05g10730LOC_Os05g10730.2	osa-miR156c	AUGAUCUCUCUGCUUCUGUGAG	4	1484	1506	2.20758
osa-miR169n	ATLOC_Os05g37500LOC_Os05g37500.1	osa-miR156c	CUGCUCACUCUCGUCGGUCGU	4	420	441	1.18747
osa-miR169n	ATLOC_Os01g55170LOC_Os01g55170.1	osa-miR156c	U--CUCUCUCUUUUCUCUCU	4	32	50	1.52137
osa-miR169n	ATLOC_Os01g35210LOC_Os01g35210.1	osa-miR156c	CUGCUCCCUCUUUUCUUGUCAG	2	781	803	1.19235
osa-miR169o	ATLOC_Os04g08034LOC_Os04g08034.5	osa-miR156c	GGACUCACCCU-UUCUGGUCAU	4	542	563	0.303966
osa-miR169o	ATLOC_Os03g39740LOC_Os03g39740.1	osa-miR156c	AUGAUCUCUCUGCUUCUGUGAG	4	1484	1506	2.20758
osa-miR169o	ATLOC_Os02g05720LOC_Os02g05720.1	osa-miR156c	A-GCUCGAUCUGCUAUCUGUCAA	4	869	891	1.06694
osa-miR169o	ATLOC_Os01g33930LOC_Os01g33930.1	osa-miR156c	CUGCUCACUCUCGUCGGUCGU	4	420	441	1.18747
osa-miR169p	ATLOC_Os03g31730LOC_Os03g31730.1	osa-miR156c	CUGCUCCCUCUUUUCUUGUCAG	4	781	803	1.19235
osa-miR169p	ATLOC_Os01g10700LOC_Os01g10700.1	osa-miR156c	AUGAUCUCUCUGCUUCUGUGAG	4	1484	1506	2.20758
osa-miR169q	ATLOC_Os01g49350LOC_Os01g49350.1	osa-miR156c	AUGAUCUCUCUGCUUCUGUGAG	3	1484	1506	2.20758
osa-miR169q	ATLOC_Os02g19220LOC_Os02g19220.1	osa-miR156c	CUGCUCACUCUCGUCGGUCGU	4	420	441	1.18747
osa-miR169q	ATLOC_Os05g16630LOC_Os05g16630.1	osa-miR156c	U--CUCUCUCUUUUCUCUCU	4	32	50	1.52137
osa-miR169q	ATLOC_Os05g16630LOC_Os05g16630.1	osa-miR156c	UUGCU-GCUCUCUGCUGUCC	4	960	979	0.359404
osa-miR171c	ATLOC_Os08g38200LOC_Os08g38200.1	osa-miR156c	A-GC-CACUCUUCUUCUAUGUCAA	4	155	177	0.740046
osa-miR171d	ATLOC_Os05g51630LOC_Os05g51630.2	osa-miR156c	A-GCUCACUCUGCUUCCUGAAUCGA	4	338	362	0.655187
osa-miR171e	ATLOC_Os03g27300LOC_Os03g27300.1	osa-miR156c	A-GC-CACUCUUCUUCUAUGUCAA	4	155	177	0.740046
osa-miR172a	ATLOC_Os02g06200LOC_Os02g06200.1	osa-miR156c	GGCCUCACCGUGUCUUUUGUCGA	4	706	729	0.290765
osa-miR172a	ATLOC_Os11g06390LOC_Os11g06390.1	osa-miR156c	CUGCUCACGCCCUCUUUGUCAA	4	2066	2088	0.959254
osa-miR172a	ATLOC_Os04g20180LOC_Os04g20180.1	osa-miR156c	A-GCUCUACUCUCUG--GUCAC	4	290	309	1.60036
osa-miR172a	ATLOC_Os02g37870LOC_Os02g37870.1	osa-miR156c	A-GCUCGCUCUCUUUUGAUCC	4	2373	2393	1.0324
osa-miR172b	ATLOC_Os09g30070LOC_Os09g30070.1	osa-miR156c	C--CUCACAUCUCCUCUGUCC	4	235	254	1.62088
osa-miR172b	ATLOC_Os01g52270LOC_Os01g52270.1	osa-miR156c	CUGCUCACUCUCGUCGGUCGU	4	420	441	1.18747
osa-miR172c	ATLOC_Os05g48290LOC_Os05g48290.3	osa-miR156c	C--CUCACAUCUCCUCUGUCC	4	235	254	1.62088
osa-miR172c	ATLOC_Os01g50849LOC_Os01g50849.1	osa-miR156c	UUGCUGCACUCAGAUGUUCUGU-A	4	488	511	0.449634
osa-miR172c	ATLOC_Os04g28310LOC_Os04g28310.1	osa-miR156c	CUGCUC-CUCUCAUCUGCCAU	4	964	984	3.01288
osa-miR172c	ATLOC_Os04g53540LOC_Os04g53540.4	osa-miR156c	CUGCUCACUCUCGUCGGUCGU	3	420	441	1.18747
osa-miR1846a-3p	ATLOC_Os01g12930LOC_Os01g12930.1	osa-miR156c	CUGCUCCCUCUUUUCUUGUCAG	4	781	803	1.19235
osa-miR1846a-3p	ATLOC_Os01g50849LOC_Os01g50849.1	osa-miR156c	UGUGUCGACAGUCUCUUCUGCAG	4	1737	1760	0.656255
osa-miR1846a-3p	ATLOC_Os07g03950LOC_Os07g03950.1	osa-miR156c	G-GCUAGACCU-UGCUGUCU	4	1964	1982	0.176877
osa-miR1846a-3p	ATLOC_Os06g12876LOC_Os06g12876.1	osa-miR156c	AUG-UCAGUCCCU-CUGUCAC	4	12656	12675	1.69284
osa-miR1846a-3p	ATLOC_Os03g57310LOC_Os03g57310.1	osa-miR156c	AUGCU-GCUC-CUUCUGAUCC	4	632	651	0.703303
osa-miR1846a-5p	ATLOC_Os04g46190LOC_Os04g46190.2	osa-miR156c	AUG-UCAGUCCCU-CUGUCAC	4	12656	12675	1.69284
osa-miR1846a-5p	ATLOC_Os06g06030LOC_Os06g06030.1	osa-miR156c	CUGCACAAUC-CUUCUGCAG	3	397	416	0.913657
osa-miR1846a-5p	ATLOC_Os01g08700LOC_Os01g08700.1	osa-miR156c	UUGA-CAAUCUCUUUUGUCGC	4	815	835	0.181162
osa-miR1846a-5p	ATLOC_Os07g04240LOC_Os07g04240.1	osa-miR156c	UGUGUCGACAGUCUCUUCUGCAG	4	1737	1760	0.656255
osa-miR1846a-5p	ATLOC_Os04g35890LOC_Os04g35890.1	osa-miR156c	UGUGGACACUC-CUUGUGC--	4	1397	1415	0.583555
osa-miR1846a-5p	ATLOC_Os07g07150LOC_Os07g07150.1	osa-miR156c	GGUGGGCACGCUGUUACUGUGGA	4	748	771	0.22578
osa-miR1846a-5p	ATLOC_Os01g08700LOC_Os01g08700.6	osa-miR156c	AUGCCUACUC-CUUUUGUUG	4	661	680	1.24549
osa-miR1846b-3p	ATLOC_Os05g22940LOC_Os05g22940.1	osa-miR156c	G-GCUAGACCU-UGCUGUCU	4	1964	1982	0.176877
osa-miR1846b-3p	ATLOC_Os02g52610LOC_Os02g52610.1	osa-miR156c	AGUGGAUGCUAUUGUAUUGUCAC	4	139	162	0.0222803
osa-miR1846b-3p	ATLOC_Os04g28000LOC_Os04g28000.1	osa-miR156c	CUGCUCCCUCUUUUCUUGUCAG	4	781	803	1.19235
osa-miR1846b-3p	ATLOC_Os04g23550LOC_Os04g23550.2	osa-miR156c	UUGA-CAAUCUCUUUUGUCGC	4	815	835	0.181162
osa-miR1846b-3p	ATLOC_Os03g57330LOC_Os03g57330.1	osa-miR156c	UUGCUGGCUAUGCUUCUGUCGG	4	907	929	1.7478
osa-miR1846b-5p	ATLOC_Os04g42140LOC_Os04g42140.1	osa-miR156c	AUGCGCGGUUUCUUUUGUCAU	4	536	557	1.15757
osa-miR1846b-5p	ATLOC_Os01g53670LOC_Os01g53670.3	osa-miR156c	A-GCAAGCUGUUCUUAUGUCU	4	1256	1276	1.13105
osa-miR1846b-5p	ATLOC_Os03g49250LOC_Os03g49250.1	osa-miR156c	AUG-UCAGUCCCU-CUGUCAC	4	12656	12675	1.69284
osa-miR1846b-5p	ATLOC_Os06g29020LOC_Os06g29020.2	osa-miR156c	UUGCU-GCUCUCUGCUGUCC	4	960	979	0.359404
osa-miR1846b-5p	ATLOC_Os02g21080LOC_Os02g21080.1	osa-miR156c	A-GCUCCCUCAUCGUGCUGUCU	4	2357	2378	0.0390955
osa-miR1846b-5p	ATLOC_Os04g10650LOC_Os04g10650.1	osa-miR156c	AUGCCUACUC-CUUUUGUUG	4	661	680	1.24549
osa-miR1846b-5p	ATLOC_Os05g49150LOC_Os05g49150.1	osa-miR156c	GGUGGGCACGCUGUUACUGUGGA	4	748	771	0.22578
osa-miR1846b-5p	ATLOC_Os01g55200LOC_Os01g55200.1	osa-miR156c	UUGCGUAAUCUUCUUGCUGUGAA	4	2734	2757	1.13685
osa-miR1846b-5p	ATLOC_Os01g65230LOC_Os01g65230.1	osa-miR156c	AUGCCUACUC-CUUUUGUUG	4	661	680	1.24549
osa-miR1846b-5p	ATLOC_Os06g02120LOC_Os06g02120.3	osa-miR156c	UUGAGGAACAUUCUUUUGUUAG	4	923	945	2.67601
osa-miR1846b-5p	ATLOC_Os03g21590LOC_Os03g21590.1	osa-miR156c	AGUGGACA-UAUUUUCUUUCAG	4	1875	1896	1.68803
osa-miR1846c-3p	ATLOC_Os07g10390LOC_Os07g10390.1	osa-miR156c	A-GCAUGCUAUACUUCUGUGGG	4	915	936	0.367633
osa-miR1846c-3p	ATLOC_Os03g21030LOC_Os03g21030.1	osa-miR156c	G-GCUAGACCU-UGCUGUCU	4	1964	1982	0.176877
osa-miR1846c-3p	ATLOC_Os04g06590LOC_Os04g06590.1	osa-miR156c	A-GCUAGCUAUCUU-UGUCGA	4	2399	2418	0.77994
osa-miR1846c-5p	ATLOC_Os02g50390LOC_Os02g50390.1	osa-miR156c	UGUGAAGAACACUCUUCCUGUCAG	4	2064	2088	1.00949
osa-miR1846c-5p	ATLOC_Os03g57310LOC_Os03g57310.1	osa-miR156c	UGUGUUCAACCUGCUUGUGUGGA	4	1108	1131	1.75852
osa-miR1846c-5p	ATLOC_Os06g50890LOC_Os06g50890.1	osa-miR156c	GGUGGGCACGCUGUUACUGUGGA	4	748	771	0.22578
osa-miR1846c-5p	ATLOC_Os01g07490LOC_Os01g07490.1	osa-miR156c	GGUGCCUGCUG-CUUCUGCAG	4	339	359	1.92558
osa-miR1846c-5p	ATLOC_Os05g46090LOC_Os05g46090.1	osa-miR156c	UUGCGUAAUCUUCUUGCUGUGAA	4	2734	2757	1.13685
osa-miR1846c-5p	ATLOC_Os07g07310LOC_Os07g07310.1	osa-miR156c	AUGCGCGGUUUCUUUUGUCAU	4	536	557	1.15757
osa-miR1846d-3p	ATLOC_Os04g31210LOC_Os04g31210.4	osa-miR156c	A-GCUAGCAGU--UCUGGUCU	4	2712	2730	0.467515
osa-miR1846d-3p	ATLOC_Os01g16930LOC_Os01g16930.1	osa-miR156c	UUGAGACACCUCCUAUUGUCGU	4	236	258	1.41174
osa-miR1846d-3p	ATLOC_Os01g59520LOC_Os01g59520.3	osa-miR156c	UUGAGGAACAUUCUUUUGUUAG	4	923	945	2.67601
osa-miR1846d-3p	ATLOC_Os02g37856LOC_Os02g37856.1	osa-miR156c	AGUGGAUGCUAUUGUAUUGUCAC	4	139	162	0.0222803
osa-miR1846d-5p	ATLOC_Os07g10700LOC_Os07g10700.1	osa-miR156c	UUGCU-GCUCUCUGCUGUCC	4	960	979	0.359404
osa-miR1846d-5p	ATLOC_Os03g17120LOC_Os03g17120.1	osa-miR156c	A-GCAGGCUGGCCUCUGAUCAC	4	2029	2050	1.52218
osa-miR1846d-5p	ATLOC_Os01g06550LOC_Os01g06550.1	osa-miR156c	C-GCUGGCUCCC--CUGCUCC	3	58	76	1.60493
osa-miR1846d-5p	ATLOC_Os02g32350LOC_Os02g32350.1	osa-miR156c	G-GCUAGACCU-UGCUGUCU	4	1964	1982	0.176877
osa-miR1846d-5p	ATLOC_Os02g32690LOC_Os02g32690.1	osa-miR156c	AUGCGCGGUUUCUUUUGUCAU	4	536	557	1.15757
osa-miR1846d-5p	ATLOC_Os03g41350LOC_Os03g41350.2	osa-miR156c	AUGCU-GCUC-CUUCUGAUCC	4	632	651	0.703303
osa-miR1846d-5p	ATLOC_Os06g29710LOC_Os06g29710.1	osa-miR156c	AGUGGACA-UAUUUUCUUUCAG	4	1875	1896	1.68803
[truncated: 34,918 more rows]
