# Supplementary material for: Employing machine learning for reliable miRNA target identification in plants
Source: BMC Genomics. 2011 Dec 29;12:636. doi: 10.1186/1471-2164-12-636 (PMC3293931; doi:10.1186/1471-2164-12-636)
Supplement: Additional file 3 — Expression correlation between miRNAs and targets. The file contains details about the miRNA targets found in Rice transcriptome, along with expression correlation values between the target and targeting miRNA. [file 1471-2164-12-636-S3.XLS]

## Sheet: Target gene and targetting miRNA correlation value wit SVR score
Supplementary data 3 showing targets and targetting miRNAs with respective svr score and expression correlation coefficient (Pearson)
(Expression data was available for only 8 miRNAs families for compairson with corresponding targets)			Difference level from encoded pattern	Start postion	End position	SVR score	Expression correlation
ATLOC_Os01g04730.1LOC_Os01g04730.1	osa-miR156a	CUGCUC-CUCUCAUCUGCCAU	4	964	984	1.72159	-0.829674
ATLOC_Os01g08200.1LOC_Os01g08200.1	osa-miR156a	A-GCUCGAUCUGCUAUCUGUCAA	4	869	891	0.181162	-0.837044
ATLOC_Os01g09030.1LOC_Os01g09030.1	osa-miR156a	UUGCUGGCUAUGCUUCUGUCGG	4	907	929	0.130054	-0.829639
ATLOC_Os01g13430.1LOC_Os01g13430.1	osa-miR156a	AGACUCAAAUCUUCUGCUCUCAA	4	170	193	1.62088	-0.822188			#VALUE!
ATLOC_Os01g14420.1LOC_Os01g14420.1	osa-miR156a	CGUCUUCAUUCUGCUUACUGCCAG	4	1153	1177	0.50009	-0.801227
ATLOC_Os01g16220.1LOC_Os01g16220.1	osa-miR156a	A-GCUCGCUCUCUUUUGAUCC	4	2373	2393	2.30628	-0.82625
ATLOC_Os01g16870.1LOC_Os01g16870.1	osa-miR156a	CUGCUC-CUCUCAUCUGCCAU	4	964	984	1.58012	-0.816609
ATLOC_Os01g20940.1LOC_Os01g20940.1	osa-miR156a	CUGCU-ACUCUGCUUCAAGUUG	4	40	61	1.92389	-0.821097
ATLOC_Os01g27630.1LOC_Os01g27630.1	osa-miR156a	CUGCUCACUCUCGUCGGUCGU	3	420	441	2.20758	-0.821678
ATLOC_Os01g41880.1LOC_Os01g41880.1	osa-miR156a	CUGCUCCCUCUC--CUGCAA	4	369	387	1.98907	-0.827118
ATLOC_Os01g50340.1LOC_Os01g50340.1	osa-miR156a	AUGAUCUCUCUGCUUCUGUGAG	4	1484	1506	0.130054	-0.842487
ATLOC_Os01g51300.1LOC_Os01g51300.1	osa-miR156a	CUGCUCACUCUCGUCGGUCGU	4	420	441	1.19235	-0.812238
ATLOC_Os01g54515.1LOC_Os01g54515.1	osa-miR156a	CUGCUC-CUCUCAUCUGCCAU	4	964	984	3.01288	-0.802698
ATLOC_Os01g54870.1LOC_Os01g54870.1	osa-miR156a	UCUCAGAUCUCUCAUUCUGUCU	4	1647	1669	0.959254	-0.802721
ATLOC_Os01g66940.1LOC_Os01g66940.1	osa-miR156a	A-GUUCCCU-UCUUCUGCUCAA	4	1190	1210	0.310621	-0.872753
ATLOC_Os02g01250.1LOC_Os02g01250.1	osa-miR156a	CUGCUC-CUCUCAUCUGCCAU	4	964	984	0.932454	-0.877846
ATLOC_Os02g12580.1LOC_Os02g12580.1	osa-miR156a	UUGCUAA-UCACUUCUGUGAG	4	719	739	1.79279	-0.86416
ATLOC_Os02g22780.1LOC_Os02g22780.1	osa-miR156a	A-GCUCGAUCUGCUAUCUGUCAA	4	869	891	0.55414	-0.801559
ATLOC_Os02g26140.1LOC_Os02g26140.1	osa-miR156a	UUGCUGAUGCUCUUCUUGUCAU	4	1331	1353	1.0324	-0.847372
ATLOC_Os02g38200.1LOC_Os02g38200.1	osa-miR156a	A-GCUC-CUCUCUGCUCGUCGC	4	145	165	0.932454	-0.856352
ATLOC_Os02g40690.1LOC_Os02g40690.1	osa-miR156a	GGACUCACCCU-UUCUGGUCAU	4	542	563	1.00949	-0.805336
ATLOC_Os02g45010.1LOC_Os02g45010.1	osa-miR156a	UUGCU-GCUCUCUGCUGUCC	4	960	979	0.00943091	-0.802591
ATLOC_Os02g46990.1LOC_Os02g46990.1	osa-miR156a	CUGUAAUCAAUCUCUUCCAGUCAU	3	1694	1718	1.39661	-0.811025
ATLOC_Os02g47630.1LOC_Os02g47630.1	osa-miR156a	AUG-UCAGUCCCU-CUGUCAC	4	12656	12675	1.50203	-0.809668
ATLOC_Os02g51880.1LOC_Os02g51880.1	osa-miR156a	UUGCUGAUGCUCUUCUUGUCAU	4	1331	1353	0.981005	-0.857994
ATLOC_Os02g57630.1LOC_Os02g57630.1	osa-miR156a	UUGCUGAUGCUCUUCUUGUCAU	4	1331	1353	2.49504	-0.810597
ATLOC_Os03g03810.1LOC_Os03g03810.1	osa-miR156a	AUGAGAAUUCUCUUCUGUCC	4	1097	1117	0.549815	-0.820242
ATLOC_Os03g06980.1LOC_Os03g06980.1	osa-miR156a	A-GCUCGCUCUCUUUUGAUCC	4	2373	2393	0.0617371	-0.810694
ATLOC_Os03g10590.1LOC_Os03g10590.1	osa-miR156a	UCUCUCUCUCUCU-CUCUCU	4	324	343	0.806757	-0.807965
ATLOC_Os03g10850.2LOC_Os03g10850.2	osa-miR156a	UUGCUAA-UCACUUCUGUGAG	4	719	739	2.36266	-0.877536
ATLOC_Os03g10930.1LOC_Os03g10930.1	osa-miR156a	UUGCUCCAUGCUCUUCUGUUG	4	3163	3184	1.18747	-0.839465
ATLOC_Os03g17950.1LOC_Os03g17950.1	osa-miR156a	A-GCUCGAUCUGCUAUCUGUCAA	4	869	891	1.0324	-0.843653
ATLOC_Os03g24410.1LOC_Os03g24410.1	osa-miR156a	A-GCUCCCUCAUCGUGCUGUCU	4	2357	2378	1.04064	-0.884631
ATLOC_Os03g27990.1LOC_Os03g27990.1	osa-miR156a	A-GUUCCCU-UCUUCUGCUCAA	4	1190	1210	0.387027	-0.82887
ATLOC_Os03g28410.1LOC_Os03g28410.1	osa-miR156a	UUGCUCUCACAUCUUACUCUGG	4	970	992	1.20502	-0.833349
ATLOC_Os03g39740.1LOC_Os03g39740.1	osa-miR156a	CGAGGGUCUCU-UCUUCUGCCAC	3	255	277	1.29089	-0.800211
ATLOC_Os03g46600.1LOC_Os03g46600.1	osa-miR156a	CUGCUC-CUCUCAUCUGCCAU	4	964	984	1.14858	-0.817434
ATLOC_Os03g55220.1LOC_Os03g55220.1	osa-miR156a	AUGAGAAUUCUCUUCUGUCC	4	1097	1117	0.84814	-0.864374
ATLOC_Os03g55610.1LOC_Os03g55610.1	osa-miR156a	GGACUCACCCU-UUCUGGUCAU	4	542	563	1.7478	-0.874332
ATLOC_Os03g63720.1LOC_Os03g63720.1	osa-miR156a	UCUCAGAUCUCUCAUUCUGUCU	4	1647	1669	1.0896	-0.816186
ATLOC_Os03g63730.1LOC_Os03g63730.1	osa-miR156a	CUGUAAUCAAUCUCUUCCAGUCAU	3	1694	1718	0.656255	-0.855509
ATLOC_Os03g63810.1LOC_Os03g63810.1	osa-miR156a	CGCCAUCACUCUCCUUCUCGUCGG	3	270	294	1.70974	-0.800661
ATLOC_Os04g02000.1LOC_Os04g02000.1	osa-miR156a	AGUGCUGACUAUGUUCUGCUCU	4	1399	1421	0.907393	-0.803621
ATLOC_Os04g28090.1LOC_Os04g28090.1	osa-miR156a	CUGCUCCCUCUUUUCUUGUCAG	3	781	803	2.16457	-0.867673
ATLOC_Os04g30680.1LOC_Os04g30680.1	osa-miR156a	CUGCUCCCUCUUUUCUUGUCAG	2	781	803	0.268507	-0.834643
ATLOC_Os04g43540.1LOC_Os04g43540.1	osa-miR156a	A-GCUC-CUCUCUGCUCGUCGC	4	145	165	0.740046	-0.807602
ATLOC_Os04g51110.1LOC_Os04g51110.1	osa-miR156a	AUGCU-GCUC-CUUCUGAUCC	4	632	651	1.19805	-0.811016
ATLOC_Os05g16240.1LOC_Os05g16240.1	osa-miR156a	CUGCU-ACUCUGCUUCAAGUUG	4	40	61	1.13104	-0.800302
ATLOC_Os05g24970.1LOC_Os05g24970.1	osa-miR156a	A-GCUCGAUCUGCUAUCUGUCAA	4	869	891	1.89662	-0.817408
ATLOC_Os05g28510.1LOC_Os05g28510.1	osa-miR156a	CGCCAUCACUCUCCUUCUCGUCGG	4	270	294	1.30321	-0.822416
ATLOC_Os05g30530.1LOC_Os05g30530.1	osa-miR156a	A-GCUCGAUCUGCUAUCUGUCAA	4	869	891	0.569306	-0.820324
ATLOC_Os05g34730.1LOC_Os05g34730.1	osa-miR156a	A-GCUCCCUC-CUUAUGAUCC	4	140	159	1.24897	-0.873471
ATLOC_Os05g40820.1LOC_Os05g40820.1	osa-miR156a	A-GCUC-CUCUCUGCUCGUCGC	4	145	165	0.416745	-0.808733
ATLOC_Os05g45340.1LOC_Os05g45340.1	osa-miR156a	CUGCUCCCUCUUUUCUUGUCAG	3	781	803	0.959866	-0.823867
ATLOC_Os05g46330.1LOC_Os05g46330.1	osa-miR156a	UUGCUGAUGCUCUUCUUGUCAU	4	1331	1353	1.7478	-0.803137
ATLOC_Os05g46470.1LOC_Os05g46470.1	osa-miR156a	AUGAUCUCUCUGCUUCUGUGAG	3	1484	1506	1.36305	-0.817298
ATLOC_Os05g47890.1LOC_Os05g47890.1	osa-miR156a	AGCAUCACCUCCAUUGCUGUCAA	4	877	900	1.02409	-0.833615
ATLOC_Os05g48030.1LOC_Os05g48030.1	osa-miR156a	AUGCUUAAUCG-UUCUGUGAA	4	2104	2124	1.21189	-0.82928
ATLOC_Os05g51180.1LOC_Os05g51180.1	osa-miR156a	CUGCUGCAUCUUCUUCU-UCAC	4	86	107	0.831457	-0.831465
ATLOC_Os06g01480.1LOC_Os06g01480.1	osa-miR156a	CUGCUGCAUCUUCUUCU-UCAC	4	86	107	3.01288	-0.810281
ATLOC_Os06g02560.1LOC_Os06g02560.1	osa-miR156a	A-GCUCCCUC-CUUAUGAUCC	4	140	159	1.14156	-0.848214
ATLOC_Os06g08840.2LOC_Os06g08840.2	osa-miR156a	CGCCAUCACUCUCCUUCUCGUCGG	4	270	294	2.02092	-0.801406
ATLOC_Os06g19650.1LOC_Os06g19650.1	osa-miR156a	UUGCUCCAUGCUCUUCUGUUG	4	3163	3184	0.803196	-0.824575
ATLOC_Os06g35530.1LOC_Os06g35530.1	osa-miR156a	A-GCUCCCUCAUCGUGCUGUCU	4	2357	2378	0.996875	-0.844474
ATLOC_Os06g36700.1LOC_Os06g36700.1	osa-miR156a	AUGCU-GCUC-CUUCUGAUCC	4	632	651	1.76737	-0.815857
ATLOC_Os06g41384.1LOC_Os06g41384.1	osa-miR156a	UGUGCCUCAGUCAUUCUUCUCGUCAC	4	1433	1459	1.18747	-0.855526
ATLOC_Os06g45670.1LOC_Os06g45670.1	osa-miR156a	CGAGGGUCUCU-UCUUCUGCCAC	3	255	277	1.19235	-0.802315
ATLOC_Os07g01540.1LOC_Os07g01540.1	osa-miR156a	UUGCU-GCUCUCUGCUGUCC	4	960	979	2.20713	-0.840199
ATLOC_Os07g03240.1LOC_Os07g03240.1	osa-miR156a	A-GCUCCCUCAUCGUGCUGUCU	4	2357	2378	0.725685	-0.827482
ATLOC_Os07g04210.1LOC_Os07g04210.1	osa-miR156a	A-GCUC-CUCUCUGCUCGUCGC	4	145	165	1.57527	-0.809852
ATLOC_Os07g23244.1LOC_Os07g23244.1	osa-miR156a	AGCAUCAGUCAUAUGCUGUCAC	4	1773	1795	1.18747	-0.817632
ATLOC_Os08g02540.1LOC_Os08g02540.1	osa-miR156a	UGUGAAGAACACUCUUCCUGUCAG	4	2064	2088	2.00928	-0.838241
ATLOC_Os08g02730.1LOC_Os08g02730.1	osa-miR156a	UUGCUGAUGCUCUUCUUGUCAU	4	1331	1353	1.54261	-0.837246
ATLOC_Os08g04780.1LOC_Os08g04780.1	osa-miR156a	UUGCACGCUAUUCUUCUCUCAU	4	1199	1221	1.86912	-0.836597
ATLOC_Os08g16880.1LOC_Os08g16880.1	osa-miR156a	UGUGCCUCAGUCAUUCUUCUCGUCAC	4	1433	1459	0.527354	-0.83019
ATLOC_Os08g21840.1LOC_Os08g21840.1	osa-miR156a	CUGCUC-CUCUCAUCUGCCAU	4	964	984	1.05156	-0.800389
ATLOC_Os08g22354.1LOC_Os08g22354.1	osa-miR156a	UCUCAGAUCUCUCAUUCUGUCU	4	1647	1669	0.341436	-0.82028
ATLOC_Os08g23360.1LOC_Os08g23360.1	osa-miR156a	GGACUCACCCU-UUCUGGUCAU	3	542	563	2.71548	-0.833327
ATLOC_Os08g29669.1LOC_Os08g29669.1	osa-miR156a	AUCCUCUC---CUUCUGUCAA	4	2017	2035	0.2796	-0.800289
ATLOC_Os08g38240.1LOC_Os08g38240.1	osa-miR156a	AGCAUCACCUCCAUUGCUGUCAA	4	877	900	1.18747	-0.89418
ATLOC_Os08g40230.1LOC_Os08g40230.1	osa-miR156a	CGAGGGUCUCU-UCUUCUGCCAC	3	255	277	2.20758	-0.807624
ATLOC_Os08g41480.1LOC_Os08g41480.1	osa-miR156a	CGUCUUCAUUCUGCUUACUGCCAG	4	1153	1177	1.69284	-0.92277
ATLOC_Os08g41630.1LOC_Os08g41630.1	osa-miR156a	CUGCUCCCUCUUUUCUUGUCAG	4	781	803	0.303966	-0.890122
ATLOC_Os08g42620.1LOC_Os08g42620.1	osa-miR156a	AUCCUCUC---CUUCUGUCAA	4	2017	2035	0.359404	-0.859327
ATLOC_Os08g44380.1LOC_Os08g44380.1	osa-miR156a	UUGCACGCUAUUCUUCUCUCAU	4	1199	1221	0.803196	-0.844468
ATLOC_Os09g23730.1LOC_Os09g23730.1	osa-miR156a	AUGAUCUCUCUGCUUCUGUGAG	4	1484	1506	0.831457	-0.818961
ATLOC_Os09g23820.1LOC_Os09g23820.1	osa-miR156a	CUGCUC-CUCUCAUCUGCCAU	4	964	984	0.601784	-0.825038
ATLOC_Os09g25620.1LOC_Os09g25620.1	osa-miR156a	UUGCU-GCUCUCUGCUGUCC	4	960	979	0.0102878	-0.835278
ATLOC_Os09g29980.2LOC_Os09g29980.2	osa-miR156a	A-GCUCCCUC-CUUAUGAUCC	4	140	159	0.724875	-0.857093
ATLOC_Os09g33600.1LOC_Os09g33600.1	osa-miR156a	CUGCUCACGCCCUCUUUGUCAA	4	2066	2088	0.303966	-0.812698
ATLOC_Os09g39020.1LOC_Os09g39020.1	osa-miR156a	AUGCUGUUUCAUCUUCUGU-G	4	428	448	0.601784	-0.840685
ATLOC_Os09g39210.1LOC_Os09g39210.1	osa-miR156a	AUGCU-GCUC-CUUCUGAUCC	4	632	651	0.948263	-0.824366
ATLOC_Os10g03640.1LOC_Os10g03640.1	osa-miR156a	GGACUCACCCU-UUCUGGUCAU	4	542	563	0.2863	-0.851341
ATLOC_Os10g08550.1LOC_Os10g08550.1	osa-miR156a	UUGCUAA-UCACUUCUGUGAG	4	719	739	1.89662	-0.818868
ATLOC_Os10g22394.1LOC_Os10g22394.1	osa-miR156a	A-GCUCGAUCUGCUAUCUGUCAA	4	869	891	0.84814	-0.808483
ATLOC_Os10g33230.1LOC_Os10g33230.1	osa-miR156a	AUGCUUAAUCG-UUCUGUGAA	4	2104	2124	1.65689	-0.835677
ATLOC_Os10g34064.1LOC_Os10g34064.1	osa-miR156a	UUGCUAA-UCACUUCUGUGAG	3	719	739	1.05294	-0.923873
ATLOC_Os10g39470.1LOC_Os10g39470.1	osa-miR156a	CUGCUCCCUCUUUUCUUGUCAG	3	781	803	2.48792	-0.81198
ATLOC_Os10g39570.1LOC_Os10g39570.1	osa-miR156a	AGUGCUCAAUCU--UCGGUCAG	4	15	35	1.18747	-0.806625
ATLOC_Os10g41390.1LOC_Os10g41390.1	osa-miR156a	AUGAUCUCUCUGCUUCUGUGAG	3	1484	1506	2.12816	-0.853401
ATLOC_Os11g04370.1LOC_Os11g04370.1	osa-miR156a	G-GCUCCCUCU--UCCGUCU	4	22	39	2.20758	-0.81021
ATLOC_Os11g04730.1LOC_Os11g04730.1	osa-miR156a	CGCCUUCCCUCUCC-CUGCCU	4	42	62	0.956551	-0.873386
ATLOC_Os11g12620.1LOC_Os11g12620.1	osa-miR156a	CUGUAAUCAAUCUCUUCCAGUCAU	4	1694	1718	0.571109	-0.833374
ATLOC_Os11g29190.1LOC_Os11g29190.1	osa-miR156a	CGUGCUCCACUCGCUCCUGCGC	4	381	403	0.215117	-0.818009
ATLOC_Os11g37080.1LOC_Os11g37080.1	osa-miR156a	C--CUCCCUCUCU-CUCUCC	4	36	53	0.264129	-0.874965
ATLOC_Os12g03660.1LOC_Os12g03660.1	osa-miR156a	A-GCUCCCUCAUCGUGCUGUCU	4	2357	2378	1.19235	-0.817494
ATLOC_Os12g03950.1LOC_Os12g03950.1	osa-miR156a	C-GCUCCUGCUCUUC-GUCC	4	254	272	1.35069	-0.825177
ATLOC_Os12g09280.1LOC_Os12g09280.1	osa-miR156a	UCUCUCUCUCUCU-CUCUCU	4	324	343	1.0324	-0.850902
ATLOC_Os12g13320.1LOC_Os12g13320.1	osa-miR156a	AUGCUUAAUCG-UUCUGUGAA	4	2104	2124	0.962514	-0.814123
ATLOC_Os12g16130.1LOC_Os12g16130.1	osa-miR156a	CGCCAUCACUCUCCUUCUCGUCGG	4	270	294	0.303966	-0.860748
ATLOC_Os12g31490.1LOC_Os12g31490.1	osa-miR156a	A-GCUCGCUCUCUUUUGAUCC	3	2373	2393	0.303966	-0.806684
ATLOC_Os12g37380.1LOC_Os12g37380.1	osa-miR156a	G-GCUCCC-CUCC-CUGUCU	4	474	491	1.18747	-0.83727
ATLOC_Os12g42730.1LOC_Os12g42730.1	osa-miR156a	CUGCACAAUC-CUUCUGCAG	4	397	416	2.24743	-0.824058
ATLOC_Os12g44130.1LOC_Os12g44130.1	osa-miR156a	C-GCUCCUGCUCUUC-GUCC	4	254	272	3.55511	-0.814922
ATLOC_Os02g42310LOC_Os02g42310.1	osa-miR156a	AGUGCUGACUAUGUUCUGCUCU	4	1399	1421	1.18964	-0.282646
ATLOC_Os03g14980LOC_Os03g14980.2	osa-miR156a	GGACUCACCCU-UUCUGGUCAU	4	542	563	1.87353	-0.509943
ATLOC_Os03g40780LOC_Os03g40780.1	osa-miR156a	AUG-UCAC-CUCUUAUGUGGA	4	206	225	1.42374	-0.383507
ATLOC_Os03g63810LOC_Os03g63810.1	osa-miR156a	AUGCUCACUCAGCUUGUGGCAU	4	757	779	1.84712	-0.498753
ATLOC_Os11g12620LOC_Os11g12620.1	osa-miR156a	AGUUGUCUCUGCUAAUUCUGUGCAU	4	1557	1582	2.03451	-0.546708
ATLOC_Os10g03640LOC_Os10g03640.1	osa-miR156a	UUGCUGAUGCUCUUCUUGUCAU	3	1331	1353	3.01288	-0.740319
ATLOC_Os06g41384LOC_Os06g41384.1	osa-miR156a	AUG-UCAGUCCCU-CUGUCAC	4	12656	12675	1.19235	-0.301663
ATLOC_Os01g66940LOC_Os01g66940.1	osa-miR156a	CUGCUCACUCUCGUCGGUCGU	4	420	441	0.959254	-0.149284
ATLOC_Os03g06060LOC_Os03g06060.1	osa-miR156a	AGCAUCACCUCCAUUGCUGUCAA	3	877	900	1.69284	-0.456334
ATLOC_Os03g06950LOC_Os03g06950.1	osa-miR156a	CGAGGGUCUCU-UCUUCUGCCAC	4	255	277	1.60493	-0.430572
ATLOC_Os03g17300LOC_Os03g17300.2	osa-miR156a	CUGCUCAACGUCUUC-GUCGC	4	346	366	1.7478	-0.479251
ATLOC_Os04g52340LOC_Os04g52340.1	osa-miR156a	UUGCUGAUGCUCUUCUUGUCAU	4	1331	1353	1.18747	-0.279883
ATLOC_Os08g06200LOC_Os08g06200.1	osa-miR156a	UUGCUGGCUAUGCUUCUGUCGG	4	907	929	0.913657	-0.11535
ATLOC_Os10g21940LOC_Os10g21940.1	osa-miR156a	CUGCUCCCUCUUUUCUUGUCAG	4	781	803	0.82385	-0.0816914
ATLOC_Os01g71450LOC_Os01g71450.1	osa-miR156a	CUGCUUUCUUCGUCUUCAUGUCU	3	113	136	2.00928	-0.540323
ATLOC_Os04g32880LOC_Os04g32880.4	osa-miR156a	UUGCUCCAUGCUCUUCUGUUG	4	3163	3184	0.358338	0.180697
ATLOC_Os06g13650LOC_Os06g13650.3	osa-miR156a	AGCCUCCCCACCCUCCUUCUGUCC	4	38	62	0.208988	0.346425
ATLOC_Os01g13000LOC_Os01g13000.1	osa-miR156a	CUGCUGCACUGGCACCUGUCAC	4	404	426	0.909716	-0.112675
ATLOC_Os01g54080LOC_Os01g54080.1	osa-miR156a	AUG-UCAGUCCCU-CUGUCAC	4	12656	12675	0.740046	-0.0636019
ATLOC_Os02g23890LOC_Os02g23890.1	osa-miR156a	UUGCUGAACAGCUUCUGUCAG	4	1145	1166	0.264129	-0.400596
ATLOC_Os03g53530LOC_Os03g53530.1	osa-miR156a	CUGCUC-CUCUCAUCUGCCAU	4	964	984	0.932613	-0.136964
ATLOC_Os04g32920LOC_Os04g32920.3	osa-miR156a	UUGCUCCAUGCUCUUCUGUUG	4	3163	3184	1.37839	-0.370308
ATLOC_Os04g52040LOC_Os04g52040.3	osa-miR156a	AGUUGUCUCUGCUAAUUCUGUGCAU	4	1557	1582	1.71472	-0.468923
ATLOC_Os07g03210LOC_Os07g03210.1	osa-miR156a	CUGCUCAACGUCUUC-GUCGC	4	346	366	1.19582	-0.320298
ATLOC_Os01g15390LOC_Os01g15390.1	osa-miR156a	CUGCUCACUGACGUACUGAUCAA	4	604	627	3.55511	-0.822416
ATLOC_Os01g40990LOC_Os01g40990.3	osa-miR156a	UUGCU-GCUCUCUGCUGUCC	4	960	979	1.01098	-0.178191
ATLOC_Os02g33320LOC_Os02g33320.3	osa-miR156a	GGUGCUGCACUCAAUGCUGUGCAG	4	1081	1105	1.19235	-0.294596
ATLOC_Os04g47040LOC_Os04g47040.1	osa-miR156a	AGUGCCUCAGCCUCUUGCUGCAG	4	938	961	0.0107572	-0.851054
ATLOC_Os06g36160LOC_Os06g36160.1	osa-miR156a	UUGCU-GCUCUCUGCUGUCC	4	960	979	0.359404	0.161259
ATLOC_Os11g03060LOC_Os11g03060.1	osa-miR156a	CUGCUCAUUAUCAUGUUCUGUGGG	4	3032	3056	0.0390955	-0.875333
ATLOC_Os02g04810LOC_Os02g04810.1	osa-miR156a	AUGAUCUCUCUGCUUCUGUGAG	4	1484	1506	0.644839	-0.0335191
ATLOC_Os04g24820LOC_Os04g24820.1	osa-miR156a	CUGCUCACGCCCUCUUUGUCAA	4	2066	2088	2.00928	-0.535601
ATLOC_Os09g22510LOC_Os09g22510.1	osa-miR156a	AGUUGUCUCUGCUAAUUCUGUGCAU	4	1557	1582	3.01677	-0.815003
ATLOC_Os01g08160LOC_Os01g08160.1	osa-miR156a	UUGCUAA-UCACUUCUGUGAG	4	719	739	1.68803	-0.454776
ATLOC_Os02g36960LOC_Os02g36960.2	osa-miR156a	GGCCUCACCGUGUCUUUUGUCGA	4	706	729	2.5	-0.676871
ATLOC_Os03g04960LOC_Os03g04960.4	osa-miR156a	UUGCACGCUAUUCUUCUCUCAU	4	1199	1221	0.678558	-0.0471396
ATLOC_Os03g07739LOC_Os03g07739.1	osa-miR156a	AGCAUCACCUCCAUUGCUGUCAA	4	877	900	0.798928	-0.0767909
ATLOC_Os01g42810LOC_Os01g42810.1	osa-miR156a	CUGCUCAACGUCUUC-GUCGC	4	346	366	0.656255	-0.0401367
ATLOC_Os01g06450LOC_Os01g06450.1	osa-miR156a	CUGCUCCCUCUUUUCUUGUCAG	4	781	803	1.2848	-0.348695
ATLOC_Os09g23730LOC_Os09g23730.1	osa-miR156a	AGUGCUCAAUCU--UCGGUCAG	4	15	35	0.910472	-0.112876
ATLOC_Os06g38480LOC_Os06g38480.2	osa-miR156a	CUGUAAUCAAUCUCUUCCAGUCAU	4	1694	1718	1.13685	-0.22568
ATLOC_Os03g20300LOC_Os03g20300.1	osa-miR156a	A-GCUCCCUCAUCGUGCUGUCU	4	2357	2378	0.494178	0.00506899
ATLOC_Os01g68324LOC_Os01g68324.2	osa-miR156a	A-GCUCCCUCAUCGUGCUGUCU	4	2357	2378	0.130054	0.440218
ATLOC_Os03g21520LOC_Os03g21520.1	osa-miR156a	AUGCUCACUCAGCUUGUGGCAU	4	757	779	1.18747	-0.261296
ATLOC_Os06g23310LOC_Os06g23310.1	osa-miR156a	A-GCUCCCUCAUCGUGCUGUCU	4	2357	2378	2.14806	-0.564495
ATLOC_Os01g56940LOC_Os01g56940.1	osa-miR156a	CUGC-CAUUCCUAUUGUGUCAG	4	455	476	1.26862	-0.339307
ATLOC_Os02g12580LOC_Os02g12580.1	osa-miR156a	G-GCUCG-UCGCUGCUGUCC	4	814	832	0.703303	-0.0551718
ATLOC_Os04g28090LOC_Os04g28090.1	osa-miR156a	GGACUCACCCU-UUCUGGUCAU	4	542	563	0.588592	-0.0211232
ATLOC_Os04g48750LOC_Os04g48750.1	osa-miR156a	CUGC-CAUUCUACACUGUCU	4	1447	1466	2.04906	-0.54771
ATLOC_Os06g08730LOC_Os06g08730.1	osa-miR156a	CUGCUCCCUCUUUUCUUGUCAG	3	781	803	0.932454	-0.128243
ATLOC_Os01g50690LOC_Os01g50690.1	osa-miR156a	CUGCACAAUC-CUUCUGCAG	4	397	416	0.359404	0.17152
ATLOC_Os03g27700LOC_Os03g27700.1	osa-miR156a	AUGAUCUCUCUGCUUCUGUGAG	4	1484	1506	0.925585	-0.120911
ATLOC_Os03g45300LOC_Os03g45300.1	osa-miR156a	CUGCUGAUUUACUACUGCUGUCC	4	557	580	1.11551	-0.218679
ATLOC_Os06g22030LOC_Os06g22030.1	osa-miR156a	UUGC-CAUUCUCUACCGU-A	4	1019	1037	0.881007	-0.104295
ATLOC_Os03g53630LOC_Os03g53630.1	osa-miR156a	CUGCUC-CUCUCAUCUGCCAU	4	964	984	0.160938	0.406429
ATLOC_Os07g23244LOC_Os07g23244.1	osa-miR156a	CUGCUCCCUCUUUUCUUGUCAG	4	781	803	0.359404	0.163309
ATLOC_Os05g16030LOC_Os05g16030.1	osa-miR156a	CGCCAUCACUCUCCUUCUCGUCGG	4	270	294	1.66675	-0.446234
ATLOC_Os08g44010LOC_Os08g44010.1	osa-miR156a	AUGAUCUCUCUGCUUCUGUGAG	4	1484	1506	1.18747	-0.269976
ATLOC_Os02g47840LOC_Os02g47840.1	osa-miR156a	AUGCCCAAUCUCUUCUC---	4	1	1	0.0222803	-0.857941
ATLOC_Os03g49800LOC_Os03g49800.1	osa-miR156a	A-GCUCCCUCAUCGUGCUGUCU	3	2357	2378	1.68164	-0.452635
ATLOC_Os05g38280LOC_Os05g38280.1	osa-miR156a	AUGAUCUCUCUGCUUCUGUGAG	4	1484	1506	0.0390955	5.729432455355922E4
ATLOC_Os06g21480LOC_Os06g21480.1	osa-miR156a	UUGCAUCAAGGUCUUCUGCAA	4	2377	2398	1.18747	-0.254523
ATLOC_Os03g10400LOC_Os03g10400.2	osa-miR156a	UUGCU-GCUCUCUGCUGUCC	3	960	979	1.18747	-0.266391
ATLOC_Os03g53760LOC_Os03g53760.1	osa-miR156a	UUGCUGGCUAUGCUUCUGUCGG	4	907	929	1.39283	-0.372296
ATLOC_Os03g55220LOC_Os03g55220.1	osa-miR156a	CGUG-UCGCUGCUGUUCUGCCAC	4	357	379	1.24549	-0.333617
ATLOC_Os05g44320LOC_Os05g44320.2	osa-miR156a	CUGCUCCCUCUUUUCUUGUCAG	4	781	803	1.05856	-0.2003
ATLOC_Os03g15430LOC_Os03g15430.2	osa-miR156a	AUGAUCUCUCUGCUUCUGUGAG	3	1484	1506	1.04064	-0.196257
ATLOC_Os03g15650LOC_Os03g15650.1	osa-miR156a	CUGCUCACUCUCGUCGGUCGU	4	420	441	2.52803	-0.680642
ATLOC_Os05g14380LOC_Os05g14380.1	osa-miR156a	CUGCUCACUCUCGUCGGUCGU	4	420	441	1.29667	-0.351178
ATLOC_Os01g41880LOC_Os01g41880.1	osa-miR156a	UUGUUCAUCCCCUUCUCGUCU	4	536	557	0.290765	0.297808
ATLOC_Os01g50340LOC_Os01g50340.1	osa-miR156a	AUGAUCUCUCUGCUUCUGUGAG	4	1484	1506	0.455913	0.0376286
ATLOC_Os03g38710LOC_Os03g38710.1	osa-miR156a	CUGCUCACGCCCUCUUUGUCAA	4	2066	2088	2.20758	-0.586882
ATLOC_Os06g50890LOC_Os06g50890.2	osa-miR156a	AUGGUCGUCUCAUCAUCUACGUCAA	4	298	323	0.740046	-0.0639469
ATLOC_Os07g49260LOC_Os07g49260.1	osa-miR156a	A-GCUCACUCUGCUUCCUGAAUCGA	4	338	362	0.959254	-0.153054
ATLOC_Os05g24684LOC_Os05g24684.1	osa-miR156a	A-GCUCACUCUGCUUCCUGAAUCGA	4	338	362	2.00086	-0.533406
ATLOC_Os12g44130LOC_Os12g44130.1	osa-miR156a	GGACUCACCCU-UUCUGGUCAU	4	542	563	1.19235	-0.317075
ATLOC_Os02g14770LOC_Os02g14770.3	osa-miR156a	AUGAUCUCUCUGCUUCUGUGAG	4	1484	1506	1.31995	-0.355326
ATLOC_Os03g06240LOC_Os03g06240.2	osa-miR156a	C-GC-CACCCUCUUC-GUCGG	4	147	165	1.13685	-0.226258
ATLOC_Os01g52330LOC_Os01g52330.1	osa-miR156a	CUGCUCACGCCCUCUUUGUCAA	4	2066	2088	0.427467	0.0641072
ATLOC_Os03g20700LOC_Os03g20700.2	osa-miR156a	AUG-UCAGUCCCU-CUGUCAC	4	12656	12675	1.7478	0.48297
ATLOC_Os04g36700LOC_Os04g36700.1	osa-miR156a	GGACUCACCCU-UUCUGGUCAU	4	542	563	1.70119	-0.464255
ATLOC_Os01g20160LOC_Os01g20160.1	osa-miR156a	CGCCAUCACUCUCCUUCUCGUCGG	4	270	294	0.877942	-0.103151
ATLOC_Os02g38480LOC_Os02g38480.1	osa-miR156a	A-GCUCGAUCUGCUAUCUGUCAA	4	869	891	0.18048	0.382094
ATLOC_Os03g26260LOC_Os03g26260.1	osa-miR156a	CUGCUCCCUCUUUUCUUGUCAG	3	781	803	0.176812	0.391815
ATLOC_Os06g51370LOC_Os06g51370.1	osa-miR156a	AUGAUCUCUCUGCUUCUGUGAG	4	1484	1506	0.934368	-0.138477
ATLOC_Os01g13370LOC_Os01g13370.1	osa-miR156a	CUGCUCACUCUCGUCGGUCGU	4	420	441	2.54412	-0.684178
ATLOC_Os01g49580LOC_Os01g49580.1	osa-miR156a	C-GC-CACCCUCUUC-GUCGG	4	147	165	2.20758	-0.585083
ATLOC_Os01g58860LOC_Os01g58860.1	osa-miR156a	CUGCUC-CUCUCAUCUGCCAU	4	964	984	0.932454	-0.136308
ATLOC_Os01g51170LOC_Os01g51170.1	osa-miR156a	AUGAUCUCUCUGCUUCUGUGAG	4	1484	1506	2.14428	-0.559394
ATLOC_Os02g46990LOC_Os02g46990.1	osa-miR156a	CUGCUGCAUCUUCUUCU-UCAC	4	86	107	1.00884	-0.17527
ATLOC_Os03g28960LOC_Os03g28960.2	osa-miR156a	UUGCUCCAUGCUCUUCUGUUG	4	3163	3184	0.762991	-0.0697742
ATLOC_Os10g39470LOC_Os10g39470.1	osa-miR156a	CUGCUCAACGUCUUC-GUCGC	4	346	366	1.59567	-0.424222
ATLOC_Os07g08070LOC_Os07g08070.1	osa-miR156a	CUGCUCACUCUCGUCGGUCGU	4	420	441	0.913657	-0.116183
ATLOC_Os02g35770LOC_Os02g35770.1	osa-miR156a	CUGCUCCCUCUUUUCUUGUCAG	4	781	803	1.0324	-0.188687
ATLOC_Os08g41880LOC_Os08g41880.1	osa-miR156a	AUGAUCUCUCUGCUUCUGUGAG	4	1484	1506	0.359404	0.145598
ATLOC_Os03g17120LOC_Os03g17120.1	osa-miR156a	CGCCAUCACUCUCCUUCUCGUCGG	4	270	294	1.61183	-0.433081
ATLOC_Os04g50720LOC_Os04g50720.1	osa-miR156a	CUGCUCACUCUCGUCGGUCGU	4	420	441	2.39569	-0.660084
ATLOC_Os03g43800LOC_Os03g43800.1	osa-miR156a	GGACUCACCCU-UUCUGGUCAU	4	542	563	2.00928	-0.539463
ATLOC_Os01g40820LOC_Os01g40820.1	osa-miR156a	GGACUCACCCU-UUCUGGUCAU	4	542	563	1.59567	-0.425001
ATLOC_Os05g46380LOC_Os05g46380.1	osa-miR156a	CUGCUCACUCUCGUCGGUCGU	4	420	441	0.359404	0.171954
ATLOC_Os01g41140LOC_Os01g41140.1	osa-miR156a	CUGCUCACGCCCUCUUUGUCAA	4	2066	2088	1.18747	-0.269305
ATLOC_Os05g28510LOC_Os05g28510.1	osa-miR156a	A-GUUCCCU-UCUUCUGCUCAA	4	1190	1210	1.87353	-0.509681
ATLOC_Os03g09220LOC_Os03g09220.1	osa-miR156a	C--CUCAACUAUCUCAAUCUGUCC	4	1641	1663	1.39661	-0.378529
ATLOC_Os04g43430LOC_Os04g43430.1	osa-miR156a	AGUGUAUCUUGCAGAGGCAC	4	1836	1856	0.0107572	-0.801414
ATLOC_Os11g37080LOC_Os11g37080.1	osa-miR156a	U--CUCUCUCUUUUCUCUCU	4	32	50	1.5927	-0.419993
ATLOC_Os04g43200LOC_Os04g43200.1	osa-miR156a	CUGCUCCCUCUUUUCUUGUCAG	3	781	803	1.2239	-0.326921
ATLOC_Os06g06560LOC_Os06g06560.1	osa-miR156a	AUGAUCUCUCUGCUUCUGUGAG	3	1484	1506	2.14751	-0.560371
ATLOC_Os02g40690LOC_Os02g40690.1	osa-miR156a	UUGCUCGAUUUUCUCCUUGCCAU	4	1009	1032	0.392188	0.107997
ATLOC_Os06g28720LOC_Os06g28720.1	osa-miR156a	CUGCUCACGCCCUCUUUGUCAA	4	2066	2088	0.986788	-0.167291
ATLOC_Os01g15470LOC_Os01g15470.3	osa-miR156a	AGCGACGAGCAGGAACUUCA	4	15	35	1.60847	-0.432409
ATLOC_Os03g39100LOC_Os03g39100.1	osa-miR156a	GGCCUCACCGUGUCUUUUGUCGA	4	706	729	0.951067	-0.143175
ATLOC_Os06g04640LOC_Os06g04640.2	osa-miR156a	CUGCUCACGCCCUCUUUGUCAA	4	2066	2088	0.184813	0.364813
ATLOC_Os03g15080LOC_Os03g15080.2	osa-miR156a	A-GCUCGCUCUCUUUUGAUCC	4	2373	2393	1.8679	-0.508279
ATLOC_Os03g42799LOC_Os03g42799.1	osa-miR156a	A-GCUCGCUCUCUUUUGAUCC	4	2373	2393	0.703303	-0.0545963
ATLOC_Os06g07540LOC_Os06g07540.2	osa-miR156a	AUGUUCACUCUAGUUGCUGCAC	4	1273	1295	2.16816	-0.57135
ATLOC_Os01g27040LOC_Os01g27040.1	osa-miR156a	CUGCUCACUCUCGUCGGUCGU	4	420	441	0.181162	0.371944
ATLOC_Os06g02560LOC_Os06g02560.1	osa-miR156a	CUGCUCACUCUCGUCGGUCGU	4	420	441	1.85148	-0.501387
ATLOC_Os07g01560LOC_Os07g01560.1	osa-miR156a	CUGUUCGCUUUCCUUUUGUCU	4	113	134	1.04758	-0.197623
ATLOC_Os01g55799LOC_Os01g55799.2	osa-miR156a	A-GCUCACUCUGCUUCCUGAAUCGA	4	338	362	0.959254	-0.152104
ATLOC_Os01g43010LOC_Os01g43010.2	osa-miR156a	CUGCUC-CUCUCAUCUGCCAU	4	964	984	0.714812	-0.0578967
ATLOC_Os01g54870LOC_Os01g54870.1	osa-miR156a	AGCAUCAAUAUGAUGAUCUGA	4	941	962	0.470023	0.0270618
ATLOC_Os07g04210LOC_Os07g04210.1	osa-miR156a	AGUGUUUUUAUAAAGGUUAU	3	361	381	0.0390955	-0.877549
ATLOC_Os09g33600LOC_Os09g33600.1	osa-miR156a	CCUCGCCCCCUCCGACGGCAU	3	525	546	1.19235	-0.301025
ATLOC_Os12g09280LOC_Os12g09280.1	osa-miR156a	GGUGUAUCUCCCUUGAGCAA	4	778	798	1.1777	-0.244721
ATLOC_Os03g55610LOC_Os03g55610.1	osa-miR156a	UUG-UGGAUGACUGGACUGA	4	4826	4845	0.226366	0.344326
ATLOC_Os03g12500LOC_Os03g12500.1	osa-miR156a	AGCAUCAAUAUGAUGAUCUGA	4	941	962	2.36134	-0.652193
ATLOC_Os03g58590LOC_Os03g58590.1	osa-miR156a	AUGAGGAUUAAUAAGGUCUGA	4	1	1	1.07291	-0.210341
ATLOC_Os04g29310LOC_Os04g29310.1	osa-miR156a	NGAACACCUCCGCCGGCGUCGC	4	453	474	1.19235	-0.310599
ATLOC_Os04g36720LOC_Os04g36720.1	osa-miR156a	GGCCGAUCACUUGGCGCUGA	4	300	320	1.17905	-0.248153
ATLOC_Os09g37000LOC_Os09g37000.1	osa-miR156a	AUGCGAAGUACAGAUAUUUCA	3	1146	1167	0.550555	-0.013092
ATLOC_Os10g42840LOC_Os10g42840.1	osa-miR156a	GGCCGCGCCCUCCUCCGCCGG	4	267	288	1.65864	-0.443916
ATLOC_Os02g03340LOC_Os02g03340.1	osa-miR156a	CCGCCUCCCCCUAUUGAAUCAA	4	10588	10610	0.883506	-0.105182
ATLOC_Os02g13420LOC_Os02g13420.1	osa-miR156a	UGUGCACUCACCAGUCUCU-A	4	399	419	1.60036	-0.429391
ATLOC_Os02g30190LOC_Os02g30190.1	osa-miR156a	CGCCGCUCCCACU-CGGU-G	4	62	80	0.274489	0.315043
ATLOC_Os02g45070LOC_Os02g45070.2	osa-miR156a	AGUGGAAAAUGUCAAGUCGUCGA	4	337	360	2.20758	-0.584702
ATLOC_Os02g49992LOC_Os02g49992.1	osa-miR156a	CGUUUACGAGAACGGGUACAU	4	375	396	1.17905	-0.24691
ATLOC_Os02g58560LOC_Os02g58560.1	osa-miR156a	CGCCGCCGUCUCAGGUGGCAA	4	135	156	1.60493	-0.43093
ATLOC_Os03g08560LOC_Os03g08560.1	osa-miR156a	CCUUUGAAAUCUCCAUCAAGUGUUG	4	1954	1979	0.664237	-0.0439026
ATLOC_Os03g62040LOC_Os03g62040.1	osa-miR156a	GGCGGUCUGACAGUCAGUUCUGA	4	1609	1632	2.00928	-0.535337
ATLOC_Os03g62200LOC_Os03g62200.1	osa-miR156a	GGCCAUGAAGCUAG-CAGUCAG	4	2595	2616	0.980641	-0.165048
ATLOC_Os04g47870LOC_Os04g47870.1	osa-miR156a	AGCAGAGCAAU-UGUGGAGCAA	4	272	293	0.174063	0.393911
ATLOC_Os01g09760LOC_Os01g09760.1	osa-miR156a	AGUUCCCCACCCCUCAAGUCAU	4	1016	1038	0.303966	0.285904
ATLOC_Os01g66580LOC_Os01g66580.1	osa-miR156a	CGCUCAGGAUGAACAUCGACUGCAA	4	971	996	0.285108	0.307012
ATLOC_Os02g15880LOC_Os02g15880.2	osa-miR156a	CGCGUCCCAUCCUCAGCCGCUGGAGCAC	4	216	244	0.0331329	-0.869532
ATLOC_Os02g32350LOC_Os02g32350.2	osa-miR156a	AUUCACCC-CUGAUGGCUGA	4	1103	1122	3.01288	-0.790239
ATLOC_Os02g55030LOC_Os02g55030.1	osa-miR156a	AGUGAAGCAACAACUGGGCAU	4	471	492	0.901654	-0.110082
ATLOC_Os03g56460LOC_Os03g56460.2	osa-miR156a	CGCCGC-CGCUGGACCUGCCGU	4	2012	2033	0.907393	-0.112136
ATLOC_Os03g58060LOC_Os03g58060.3	osa-miR156a	CGCCGCUCCAUCGAGCGGUCGC	4	703	725	1.95761	-0.529362
ATLOC_Os04g37670LOC_Os04g37670.1	osa-miR156a	CGCCGCCCCCCUCGCUGCCGC	4	170	191	1.4361	-0.386411
ATLOC_Os04g47280LOC_Os04g47280.1	osa-miR156a	GGGUUACUGACCAGCAAGGCUGA	4	2236	2259	1.7478	0.433489
ATLOC_Os03g58430LOC_Os03g58430.1	osa-miR156a	GGCGGCGCGCCGGCCGGCAA	4	590	610	2.01708	-0.543123
ATLOC_Os05g51550LOC_Os05g51550.1	osa-miR156a	GGCCCCGCCAGCUCCGCCGCCGG	4	169	192	2.76079	-0.707659
ATLOC_Os09g17850LOC_Os09g17850.1	osa-miR156a	CUGCCCCCGCGACGACGUCAU	4	11	32	0.656255	-0.0406504
ATLOC_Os10g42840LOC_Os10g42840.1	osa-miR156a	CGCUCGCGCCAAAUCCACCCCCUCGACAUGUCC	4	226	259	1.37323	-0.369136
ATLOC_Os01g02770LOC_Os01g02770.1	osa-miR156a	CGCCAC-CACGCUGGAGCAG	3	333	352	1.0127	-0.180594
ATLOC_Os01g05500LOC_Os01g05500.2	osa-miR156a	GGCCGCUCCACCGACCGUCGC	4	83	104	0.959254	-0.151125
ATLOC_Os01g57730LOC_Os01g57730.1	osa-miR156a	AUGCGAAGUACAGAUAUUUCA	4	1146	1167	1.48998	-0.395276
ATLOC_Os01g69970LOC_Os01g69970.1	osa-miR156a	GGCCGCCCUCCACUUGGGCAA	4	1236	1257	0.0646469	0.585105
ATLOC_Os02g05960LOC_Os02g05960.1	osa-miR156a	CCUCGCCCUCCUCGCCGUCGC	4	60	81	2.33784	-0.650119
ATLOC_Os02g46740LOC_Os02g46740.1	osa-miR156a	AGCUUGCCAAGGUGGUGCAG	4	1109	1129	0.442557	0.0484081
ATLOC_Os03g14830LOC_Os03g14830.1	osa-miR156a	NGAACACCUCCGCCGGCGUCGC	4	453	474	0.660792	-0.042222
ATLOC_Os01g13430LOC_Os01g13430.1	osa-miR156a	CUGCUCCCUCUUUUCUUGUCAG	4	781	803	1.59567	-0.421864
ATLOC_Os01g09740LOC_Os01g09740.1	osa-miR156a	A-GCUCGCUCUCUUUUGAUCC	4	2373	2393	2.3056	-0.645693
ATLOC_Os03g14110LOC_Os03g14110.1	osa-miR156a	A-GCUCGCUCUCUUUUGAUCC	4	2373	2393	0.303966	0.271903
ATLOC_Os03g22680LOC_Os03g22680.1	osa-miR156a	CUGCUCACUCUCGUCGGUCGU	4	420	441	2.20758	-0.583209
ATLOC_Os03g11590LOC_Os03g11590.5	osa-miR156a	CUGCUC-CUCUCAUCUGCCAU	4	964	984	0.153237	0.413297
ATLOC_Os03g63730LOC_Os03g63730.1	osa-miR156a	AGG-UCACUCUGUUCCCUGUUU	4	1538	1559	1.22744	-0.328157
ATLOC_Os03g59760LOC_Os03g59760.1	osa-miR156a	CUGCUCACUCUCGUCGGUCGU	4	420	441	2.93661	-0.71723
ATLOC_Os02g57630LOC_Os02g57630.1	osa-miR156a	AUGUUGUCUCUAUACU-UCA	4	244	263	1.19235	-0.283923
ATLOC_Os01g51300LOC_Os01g51300.1	osa-miR156a	UUGCCUUGCCUCAGGAGUUUGA	4	881	903	0.722965	-0.0595553
ATLOC_Os05g47890LOC_Os05g47890.1	osa-miR156a	CUGAUUCAUUUAGAGUUUGA	4	1	1	1.33389	-0.359118
ATLOC_Os06g16390LOC_Os06g16390.1	osa-miR156a	UUGCUGCAGUCUGCGAUAUGG	4	1184	1205	0.664237	-0.0441662
ATLOC_Os07g05610LOC_Os07g05610.3	osa-miR156a	GGUGUUACCUCCAGAAUCUGA	3	672	693	1.40291	-0.379681
ATLOC_Os12g42570LOC_Os12g42570.1	osa-miR156a	UUGCUGAUGCUCUUCUUGUCAU	3	1331	1353	0.656255	-0.0400886
ATLOC_Os07g11210LOC_Os07g11210.1	osa-miR156a	UUGCUGGCUAUGCUUCUGUCGG	4	907	929	1.19235	-0.306264
ATLOC_Os02g53700LOC_Os02g53700.3	osa-miR156a	AUGUUGUUUCU-UUCUGCCAU	4	875	895	3.01288	-0.808778
ATLOC_Os04g46340LOC_Os04g46340.1	osa-miR156a	CGUGCGGUGGAUCGUCGGCAG	4	537	558	0.619291	-0.0282671
ATLOC_Os03g03150LOC_Os03g03150.2	osa-miR156a	AGGACCCGACCAAGCUGUCC	4	17	37	1.19235	-0.291786
ATLOC_Os03g22900LOC_Os03g22900.1	osa-miR156a	AGCCCGAGGAAGAAUCUGACGG	4	914	936	0.932454	-0.13257
ATLOC_Os05g13970LOC_Os05g13970.2	osa-miR156a	AUGCUCUGAAUAAUCAUGCAC	4	1469	1490	1.0324	-0.187362
ATLOC_Os06g12110LOC_Os06g12110.1	osa-miR156a	CGCCGUACUGACAGAGGAGCUGCGU	4	588	613	1.06395	-0.202085
ATLOC_Os07g15440LOC_Os07g15440.1	osa-miR156a	AGGACCCGACCAAGCUGUCC	4	17	37	2.88382	-0.714906
ATLOC_Os08g22354LOC_Os08g22354.1	osa-miR156a	AGUGCUCAAUCU--UCGGUCAG	4	15	35	2.07918	-0.552176
ATLOC_Os07g01540LOC_Os07g01540.1	osa-miR156a	G-GCUCAUGCAACUUCUGGUCAA	4	1761	1783	0.569306	-0.0172548
ATLOC_Os02g06370LOC_Os02g06370.1	osa-miR156a	UUGCUGAUGCUCUUCUUGUCAU	4	1331	1353	1.39661	-0.373513
ATLOC_Os07g08890LOC_Os07g08890.1	osa-miR156a	CUGCUGCAUCUUCUUCU-UCAC	4	86	107	0.339896	0.18892
ATLOC_Os01g09130LOC_Os01g09130.1	osa-miR156a	A-GCUCGAUCUGCUAUCUGUCAA	4	869	891	2.58801	-0.688894
ATLOC_Os02g01250LOC_Os02g01250.1	osa-miR156a	CUGCUCCCUCUUUUCUUGUCAG	3	781	803	2.23167	-0.62931
ATLOC_Os07g05610LOC_Os07g05610.2	osa-miR156a	UUGCUGAUGCUCUUCUUGUCAU	4	1331	1353	1.85534	0.202738
ATLOC_Os01g74310LOC_Os01g74310.4	osa-miR156a	CUGUAAUCAAUCUCUUCCAGUCAU	4	1694	1718	0.916501	-0.117264
ATLOC_Os08g16880LOC_Os08g16880.1	osa-miR156a	CUGCUCACUCUCGUCGGUCGU	4	420	441	1.75852	-0.481981
ATLOC_Os04g51110LOC_Os04g51110.1	osa-miR156a	CUGCUCACUCUCGUCGGUCGU	4	420	441	1.3854	-0.370857
ATLOC_Os05g12140LOC_Os05g12140.1	osa-miR156a	A-GCUCGCUCUCUUUUGAUCC	4	2373	2393	1.06694	-0.206311
ATLOC_Os02g46990LOC_Os02g46990.1	osa-miR156a	A-GCUCGCUCUCUUUUGAUCC	4	2373	2393	0.864176	-0.096416
ATLOC_Os03g36760LOC_Os03g36760.2	osa-miR156a	UUGUUUACUUUAUUUUGUCU	4	1145	1165	1.18747	-0.272505
ATLOC_Os03g39740LOC_Os03g39740.1	osa-miR156a	UUGCUGGCUAUGCUUCUGUCGG	4	907	929	1.7478	0.430557
ATLOC_Os03g21140LOC_Os03g21140.1	osa-miR156a	AUGCU-GCUC-CUUCUGAUCC	3	632	651	0.904825	-0.110398
ATLOC_Os06g50910LOC_Os06g50910.1	osa-miR156a	CUGCUCACUCUCGUCGGUCGU	4	420	441	1.32274	-0.355836
ATLOC_Os01g26300LOC_Os01g26300.1	osa-miR156a	A-GUUCGUCUCUUUUCUGUCU	4	1221	1241	1.27197	-0.345479
ATLOC_Os01g57270LOC_Os01g57270.2	osa-miR156a	UUGCUGAUGCUCUUCUUGUCAU	4	1331	1353	0.675729	-0.0461076
ATLOC_Os08g44380LOC_Os08g44380.1	osa-miR156a	UUGCUCUCACAUCUUACUCUGG	4	970	992	2.42834	-0.663636
ATLOC_Os06g05190LOC_Os06g05190.1	osa-miR156a	UUGCUGGCUAUGCUUCUGUCGG	4	907	929	0.968331	-0.16101
ATLOC_Os01g37480LOC_Os01g37480.1	osa-miR156a	CUGUUCGCUUUCCUUUUGUCU	4	113	134	0.0222803	-0.856059
ATLOC_Os04g43440LOC_Os04g43440.1	osa-miR156a	A-GCUCGAUCUGCUAUCUGUCAA	4	869	891	1.19235	-0.291746
ATLOC_Os03g52400LOC_Os03g52400.1	osa-miR156a	UUGCUGGCUAUGCUUCUGUCGG	4	907	929	0.122584	0.464494
ATLOC_Os12g42730LOC_Os12g42730.1	osa-miR156a	UUGCUGGCUAUGCUUCUGUCGG	4	907	929	0.0553686	0.613975
ATLOC_Os03g12210LOC_Os03g12210.1	osa-miR156a	A-GCUCGCUCUCUUUUGAUCC	3	2373	2393	1.27197	-0.340934
ATLOC_Os06g19170LOC_Os06g19170.1	osa-miR156a	AUG-UCAGUCCCU-CUGUCAC	4	12656	12675	2.06766	-0.550127
ATLOC_Os04g39520LOC_Os04g39520.1	osa-miR156a	CUGCUC-CUCUCAUCUGCCAU	4	964	984	0.496788	0.00350265
ATLOC_Os03g55570LOC_Os03g55570.1	osa-miR156a	AUGCU-GCUC-CUUCUGAUCC	4	632	651	1.18747	-0.27634
ATLOC_Os03g59310LOC_Os03g59310.1	osa-miR156a	UUGCU-GCUCUCUGCUGUCC	4	960	979	3.01288	-0.739748
ATLOC_Os01g04190LOC_Os01g04190.4	osa-miR156a	A-GCUCGACCUCUUGCUGAUCGU	4	188	210	1.57416	-0.414759
ATLOC_Os03g04960LOC_Os03g04960.1	osa-miR156a	CUGCUCCCUCUUUUCUUGUCAG	4	781	803	1.02607	-0.182541
ATLOC_Os03g62200LOC_Os03g62200.1	osa-miR156a	A-GCUCGCUCUCUUUUGAUCC	3	2373	2393	1.58994	-0.419245
ATLOC_Os06g37400LOC_Os06g37400.1	osa-miR156a	AGCCUUGAGCACAAGCUAUUCGGUCAA	4	265	292	1.67369	-0.44787
ATLOC_Os12g23760LOC_Os12g23760.1	osa-miR156a	CGUGAACAUGGCGAGGUACAA	4	210	231	0.730323	-0.0614742
ATLOC_Os01g22954LOC_Os01g22954.1	osa-miR156a	AUGCUUAUGGAGGAAGAGCAG	4	451	472	2.31012	-0.647703
ATLOC_Os01g23370LOC_Os01g23370.1	osa-miR156a	CUGCUGCUGUCUCUGAUCCUGU-A	4	1340	1363	0.925585	-0.121354
ATLOC_Os02g42310LOC_Os02g42310.2	osa-miR156a	AGUUCUCCAUCUCAUUGAGUCAC	4	1836	1859	1.13105	-0.224867
ATLOC_Os01g13170LOC_Os01g13170.1	osa-miR156a	AGUUCUCCAUCUCAUUGAGUCAC	4	1836	1859	1.27197	-0.344945
ATLOC_Os12g03660LOC_Os12g03660.1	osa-miR156a	AGCCUUGAGCACAAGCUAUUCGGUCAA	4	265	292	0.34266	0.18466
ATLOC_Os06g02550LOC_Os06g02550.2	osa-miR156a	UUGCGCACUGCACUUCUGCAU	4	1258	1279	0.184813	0.363368
ATLOC_Os06g30310LOC_Os06g30310.1	osa-miR156a	UGUG-UCCGUCUCCUUCAGU-A	4	1	1	0.311573	0.207649
ATLOC_Os03g01720LOC_Os03g01720.1	osa-miR156a	A-GCUCGAGGAGGAGCUUUN	4	1967	1985	2.20758	-0.610002
ATLOC_Os08g09660LOC_Os08g09660.1	osa-miR156a	AGUGCUCAAUCU--UCGGUCAG	4	15	35	1.58012	-0.418177
ATLOC_Os01g66840LOC_Os01g66840.1	osa-miR156a	AUGCUUAUGGAGGAAGAGCAG	4	451	472	1.17483	-0.24331
ATLOC_Os05g40820LOC_Os05g40820.1	osa-miR156a	GGUUUGCAAGAAAUCGUUAA	4	961	981	1.45262	-0.389204
ATLOC_Os07g13930LOC_Os07g13930.1	osa-miR156a	AUGCACAGGCUCUCCU-UCC	4	1	20	1.17381	-0.241316
ATLOC_Os01g71160LOC_Os01g71160.1	osa-miR156a	CGUGCUCCCCUUCUCCU-UCC	4	99	119	2.00928	-0.541765
ATLOC_Os02g09080LOC_Os02g09080.1	osa-miR156a	UUGCUAA-UCACUUCUGUGAG	4	719	739	0.190535	0.357761
ATLOC_Os02g09330LOC_Os02g09330.1	osa-miR156a	CUGCUCCCUCUUUUCUUGUCAG	4	781	803	0.945211	-0.141813
ATLOC_Os04g36560LOC_Os04g36560.2	osa-miR156a	AUGAUCUCUCUGCUUCUGUGAG	4	1484	1506	1.85148	-0.503225
ATLOC_Os06g12876LOC_Os06g12876.1	osa-miR156a	UUGCU-GCUCUCUGCUGUCC	4	960	979	0.566845	-0.0166864
ATLOC_Os01g42820LOC_Os01g42820.2	osa-miR156a	AUGAGAAUUCUCUUCUGUCC	4	1097	1117	1.0324	-0.191023
ATLOC_Os03g46330LOC_Os03g46330.1	osa-miR156a	A-GCUCCCUC-CUUAUGAUCC	4	140	159	2.00928	-0.538547
ATLOC_Os01g04460LOC_Os01g04460.1	osa-miR156a	A-GCUCCCUCAUCGUGCUGUCU	3	2357	2378	0.0290719	-0.866958
ATLOC_Os03g25300LOC_Os03g25300.1	osa-miR156a	UGUGGAUA-UCUCUCCUGUCC	4	795	815	0.359404	0.168005
ATLOC_Os01g28650LOC_Os01g28650.1	osa-miR156a	AGGUCAUCAGCAGCUUCGACCAG	4	83	106	1.69284	-0.462003
ATLOC_Os03g11400LOC_Os03g11400.1	osa-miR156a	A-GUUCACGCACUUGGCUCUCAG	4	1370	1392	1.06439	-0.202576
ATLOC_Os01g54550LOC_Os01g54550.1	osa-miR156a	A-GCUCGCUCUCUUUUGAUCC	4	2373	2393	0.873687	-0.0983358
ATLOC_Os02g56480LOC_Os02g56480.1	osa-miR156a	A-GCUCGCUCUCUUUUGAUCC	4	2373	2393	0.655187	-0.038085
ATLOC_Os06g11860LOC_Os06g11860.1	osa-miR156a	CUGCUCCCUCUUUUCUUGUCAG	4	781	803	2.14806	-0.56917
ATLOC_Os06g37660LOC_Os06g37660.1	osa-miR156a	AGUGCUCACUCA-UUCUACCUGA	4	592	614	1.27197	-0.340191
ATLOC_Os02g02050LOC_Os02g02050.1	osa-miR156a	AGUGCUCACUCA-UUCUACCUGA	4	592	614	0.601757	-0.0229744
ATLOC_Os12g31490LOC_Os12g31490.1	osa-miR156a	CUGCUCACGCCCUCUUUGUCAA	4	2066	2088	0.94074	-0.14032
ATLOC_Os06g48800LOC_Os06g48800.1	osa-miR156a	AUGCUCACUCAGCUUGUGGCAU	4	757	779	1.59567	-0.424285
ATLOC_Os10g34064LOC_Os10g34064.1	osa-miR156a	CUGCUCACGCCCUCUUUGUCAA	4	2066	2088	1.0324	-0.190783
ATLOC_Os10g38980LOC_Os10g38980.1	osa-miR156a	UUGCUCA-UCUGGUUCUGUUU	4	732	752	0.648426	-0.0345851
ATLOC_Os01g09030LOC_Os01g09030.1	osa-miR156a	CUGCUC-CUCUCAUCUGCCAU	4	964	984	0.528689	-0.00682776
ATLOC_Os02g47630LOC_Os02g47630.1	osa-miR156a	CUGCGGAGCUCUUUCUGUGUCAG	4	2307	2330	3.01677	-0.816899
ATLOC_Os11g29190LOC_Os11g29190.1	osa-miR156a	UUGCUAA-UCACUUCUGUGAG	4	719	739	0.170805	0.395194
ATLOC_Os06g07540LOC_Os06g07540.2	osa-miR156a	UUGCG-AUUCUCUUCAUGCCAA	4	2340	2361	1.06694	-0.208522
ATLOC_Os06g23060LOC_Os06g23060.1	osa-miR156a	UUGCU-GCUCUCUGCUGUCC	4	960	979	2.06007	-0.549648
ATLOC_Os11g04370LOC_Os11g04370.1	osa-miR156a	AUGCACUUGCGCGAGGCUGA	4	736	756	1.69284	-0.460875
ATLOC_Os01g57620LOC_Os01g57620.1	osa-miR156a	AGUCUU-CUCUGCUUCUGCUCAA	4	470	492	2.89881	-0.716552
ATLOC_Os05g07070LOC_Os05g07070.3	osa-miR156a	CUGCUCCCUCUUUUCUUGUCAG	4	781	803	1.19235	-0.286504
ATLOC_Os03g37954LOC_Os03g37954.1	osa-miR156a	CUGCUCCCUCUUUUCUUGUCAG	3	781	803	1.00949	-0.176219
ATLOC_Os06g45480LOC_Os06g45480.1	osa-miR156a	CUGCUCCCUCUUUUCUUGUCAG	3	781	803	3.01288	-0.784763
ATLOC_Os03g49640LOC_Os03g49640.1	osa-miR156a	A-GCUCGAUCUGCUAUCUGUCAA	4	869	891	2.41588	-0.662741
ATLOC_Os10g36810LOC_Os10g36810.1	osa-miR156a	GGACUCACCCU-UUCUGGUCAU	4	542	563	0.524115	-0.00505199
ATLOC_Os05g24160LOC_Os05g24160.2	osa-miR156a	AGUCUU-CUCUGCUUCUGCUCAA	4	470	492	1.03444	-0.192507
ATLOC_Os02g49510LOC_Os02g49510.1	osa-miR156a	CUGCUC-CUCUCAUCUGCCAU	4	964	984	1.7478	0.426238
ATLOC_Os10g39400LOC_Os10g39400.1	osa-miR156a	CUGCUCCCUCUUUUCUUGUCAG	4	781	803	1.77799	-0.485658
ATLOC_Os01g69830LOC_Os01g69830.1	osa-miR156a	CUGCUCACUCUCGUCGGUCGU	4	420	441	1.40249	-0.37941
ATLOC_Os03g39100LOC_Os03g39100.1	osa-miR156a	AUGCCC-CUCUCGUC-GUCGA	4	164	183	1.18747	-0.274846
ATLOC_Os03g08300LOC_Os03g08300.1	osa-miR156a	UUGCACGCUAUUCUUCUCUCAU	4	1199	1221	1.18747	-0.262402
ATLOC_Os05g47780LOC_Os05g47780.1	osa-miR156a	A-GCACACU-UCUUCGGUGUCU	4	591	611	1.37369	-0.369145
ATLOC_Os05g43920LOC_Os05g43920.1	osa-miR156a	UGUGCAGCACGAUCUU-UGUCAC	4	1083	1105	1.19235	-0.303898
ATLOC_Os03g38710LOC_Os03g38710.1	osa-miR156a	CUGCUCCCUCUUUUCUUGUCAG	4	781	803	1.87353	-0.510383
ATLOC_Os03g19910LOC_Os03g19910.1	osa-miR156a	CUGCUCCCUCUC--CUGCAA	4	369	387	1.19235	-0.317151
ATLOC_Os04g21705LOC_Os04g21705.1	osa-miR156a	AGUGCCUCAGCCUCUUGCUGCAG	4	938	961	0.740046	-0.063974
ATLOC_Os01g35960LOC_Os01g35960.1	osa-miR156a	AUGAUCUCUCUGCUUCUGUGAG	4	1484	1506	1.14757	-0.231349
ATLOC_Os07g08880LOC_Os07g08880.2	osa-miR156a	UUGCUCA-UCUGGUUCUGUUU	4	732	752	1.89662	-0.518553
ATLOC_Os03g63360LOC_Os03g63360.1	osa-miR156a	CUGCACAAUC-CUUCUGCAG	4	397	416	0.703303	-0.055124
ATLOC_Os03g03280LOC_Os03g03280.1	osa-miR156a	AGG-UCAGAGUCUUCAUGU-A	4	305	324	0.0226915	-0.862924
ATLOC_Os02g44930LOC_Os02g44930.1	osa-miR156a	CUGCUCCCUCUUUUCUUGUCAG	4	781	803	0.310117	0.214774
ATLOC_Os01g06590LOC_Os01g06590.2	osa-miR156a	CUGCUCCCUCUUUUCUUGUCAG	4	781	803	1.14156	-0.228417
ATLOC_Os09g37240LOC_Os09g37240.1	osa-miR156a	CUGCUC-CUCUCAUCUGCCAU	4	964	984	0.303966	0.222902
ATLOC_Os01g55610LOC_Os01g55610.1	osa-miR156a	CUGCUCACGCCCUCUUUGUCAA	4	2066	2088	0.154527	0.41012
ATLOC_Os02g50760LOC_Os02g50760.1	osa-miR156a	CUGCUCACGCCCUCUUUGUCAA	4	2066	2088	1.43597	-0.386268
ATLOC_Os02g09960LOC_Os02g09960.1	osa-miR156a	UUGCU-GCUCUCUGCUGUCC	4	960	979	0.996875	-0.170861
ATLOC_Os01g69070LOC_Os01g69070.1	osa-miR156a	CUGCUC-CUCUCAUCUGCCAU	4	964	984	1.19235	-0.299672
ATLOC_Os01g68870LOC_Os01g68870.2	osa-miR156a	AUGAUCUCUCUGCUUCUGUGAG	4	1484	1506	1.69284	-0.458658
ATLOC_Os06g36530LOC_Os06g36530.1	osa-miR156a	CGUGCACAAGCUCAUGUUGUCAG	4	247	270	0.644482	-0.0334711
ATLOC_Os06g51270LOC_Os06g51270.1	osa-miR156a	AGCCUUGAGCACAAGCUAUUCGGUCAA	4	265	292	1.19235	-0.295756
ATLOC_Os01g69190LOC_Os01g69190.1	osa-miR156a	GGACUCACCCU-UUCUGGUCAU	4	542	563	2.94186	-0.717558
ATLOC_Os03g06220LOC_Os03g06220.1	osa-miR156a	UUGCUGAUGCUCUUCUUGUCAU	4	1331	1353	1.7478	-0.480989
ATLOC_Os02g39890LOC_Os02g39890.1	osa-miR156a	CUGCUCCCUCUUUUCUUGUCAG	4	781	803	1.19235	-0.295425
ATLOC_Os02g57780LOC_Os02g57780.2	osa-miR156a	CUGCUCACUCUCGUCGGUCGU	4	420	441	0.647689	-0.0344853
ATLOC_Os01g56630LOC_Os01g56630.2	osa-miR156a	C-GCUCAACCUUAUUCU-UCA	4	7668	7687	1.20239	-0.321027
ATLOC_Os04g46450LOC_Os04g46450.1	osa-miR156a	CUGCUGCAUCUUCUUCU-UCAC	4	86	107	0.470023	0.0277977
ATLOC_Os04g56990LOC_Os04g56990.2	osa-miR156a	CUGCUGCAUCUUCUUCU-UCAC	4	86	107	0.0322216	-0.869135
ATLOC_Os08g08570LOC_Os08g08570.1	osa-miR156a	AUGCUGCGUCUGUUCUGU-A	4	400	419	1.2848	-0.348525
ATLOC_Os03g20300LOC_Os03g20300.1	osa-miR156a	GGCCUCCCCAUUCUUCUUCGUCGC	4	1068	1092	0.831457	-0.0825161
ATLOC_Os07g08070LOC_Os07g08070.1	osa-miR156a	CUGCUGCAUCUUCUUCU-UCAC	4	86	107	1.19235	-0.307895
ATLOC_Os01g08200LOC_Os01g08200.1	osa-miR156a	A-GC-CACUCUUCUUCUAUGUCAA	4	155	177	1.18747	-0.264131
ATLOC_Os06g04830LOC_Os06g04830.1	osa-miR156a	CUGCUCCCUCUUUUCUUGUCAG	4	781	803	2.05182	-0.548782
ATLOC_Os05g51180LOC_Os05g51180.1	osa-miR156a	CUGCUCCCUCUUUUCUUGUCAG	4	781	803	1.13757	-0.226656
ATLOC_Os06g19650LOC_Os06g19650.1	osa-miR156a	CGCCAUCACUCUCCUUCUCGUCGG	4	270	294	0.614225	-0.027051
ATLOC_Os01g64820LOC_Os01g64820.1	osa-miR156a	CUGCUC-CUCUCAUCUGCCAU	4	964	984	1.35926	-0.364504
ATLOC_Os08g23360LOC_Os08g23360.1	osa-miR156a	UUGCUAA-UCACUUCUGUGAG	4	719	739	0.539447	-0.00836675
ATLOC_Os02g26140LOC_Os02g26140.1	osa-miR156a	UUGCUAA-UCACUUCUGUGAG	4	719	739	0.587645	-0.021075
ATLOC_Os01g25600LOC_Os01g25600.2	osa-miR156a	AGGACACAGCUGUAUUCUGUCU	4	2273	2295	1.21752	-0.324691
ATLOC_Os03g23909LOC_Os03g23909.1	osa-miR156a	C--CUCACAUCUCCUCUGUCC	4	235	254	1.06694	-0.204076
ATLOC_Os03g60580LOC_Os03g60580.1	osa-miR156a	CUGCUCACUCUCGUCGGUCGU	4	420	441	1.17381	-0.241363
ATLOC_Os03g16080LOC_Os03g16080.1	osa-miR156a	C--CUCACAUCUCCUCUGUCC	4	235	254	2.20758	-0.596683
ATLOC_Os07g49520LOC_Os07g49520.1	osa-miR156a	AGGACACAGCUGUAUUCUGUCU	4	2273	2295	1.18747	-0.256152
ATLOC_Os01g11960LOC_Os01g11960.2	osa-miR156a	CUGCUC-CUCUCAUCUGCCAU	4	964	984	1.20559	-0.322491
ATLOC_Os01g55799LOC_Os01g55799.2	osa-miR156a	AUGAUCUCUCUGCUUCUGUGAG	4	1484	1506	0.649049	-0.0356579
ATLOC_Os03g06950LOC_Os03g06950.1	osa-miR156a	CUGCUCCCUCUUUUCUUGUCAG	4	781	803	1.74563	-0.471464
ATLOC_Os01g20900LOC_Os01g20900.4	osa-miR156a	AUG-UCAGUCCCU-CUGUCAC	4	12656	12675	0.934139	-0.137774
ATLOC_Os04g51110LOC_Os04g51110.1	osa-miR156a	AGCUCAAGCAGGAGAUCAAGCUCUUCAGCCAG	4	1802	1834	1.14156	-0.228385
ATLOC_Os01g20940LOC_Os01g20940.1	osa-miR156a	UUGCUGAUGCUCUUCUUGUCAU	4	1331	1353	2.45853	-0.667403
ATLOC_Os03g30934LOC_Os03g30934.5	osa-miR156a	AGCCUUGAGCACAAGCUAUUCGGUCAA	4	265	292	1.80068	-0.493144
ATLOC_Os06g13680LOC_Os06g13680.1	osa-miR156a	CUGCUGCAUCUUCUUCU-UCAC	4	86	107	1.69284	-0.461436
ATLOC_Os03g57310LOC_Os03g57310.1	osa-miR156a	CUGCUGCAUCUUCUUCU-UCAC	4	86	107	3.55511	-0.833206
ATLOC_Os04g14220LOC_Os04g14220.2	osa-miR156a	GGCCUCCCCAUUCUUCUUCGUCGC	4	1068	1092	1.6135	-0.434554
ATLOC_Os05g27880LOC_Os05g27880.2	osa-miR156a	UUGCUGAUGCUCUUCUUGUCAU	4	1331	1353	1.69284	-0.462542
ATLOC_Os05g48370LOC_Os05g48370.1	osa-miR156a	UCUCUACUACAGCCUCUUCUG--A	4	691	713	0.959866	-0.156265
ATLOC_Os03g30934LOC_Os03g30934.2	osa-miR156a	AUGCUGUUUCAUCUUCUGU-G	4	428	448	1.33239	-0.357946
ATLOC_Os07g02950LOC_Os07g02950.1	osa-miR156a	CGAGAUCACCGAUGCUUCUGUCAU	4	798	822	2.20758	-0.610648
ATLOC_Os03g24590LOC_Os03g24590.1	osa-miR156a	AUGCUGCGUCUGUUCUGU-A	4	400	419	0.348523	0.181711
ATLOC_Os02g33320LOC_Os02g33320.2	osa-miR156a	UUGCUGAACAGCUUCUGUCAG	4	1145	1166	1.65689	-0.441751
ATLOC_Os02g47090LOC_Os02g47090.1	osa-miR156a	A-GCUCGACCUCUUGCUGAUCGU	4	188	210	0.562205	-0.01492
ATLOC_Os05g40770LOC_Os05g40770.1	osa-miR156a	AUGCUGCGUCUGUUCUGU-A	4	400	419	0.664237	-0.0436372
ATLOC_Os03g50340LOC_Os03g50340.1	osa-miR156a	UUGCUGAUGCUCUUCUUGUCAU	4	1331	1353	1.18747	-0.264422
ATLOC_Os09g39020LOC_Os09g39020.1	osa-miR156a	AGCUCAAGCAGGAGAUCAAGCUCUUCAGCCAG	4	1802	1834	0.849869	-0.0933354
ATLOC_Os07g10550LOC_Os07g10550.1	osa-miR156a	AGUGCUCAAUCU--UCGGUCAG	4	15	35	2.07088	-0.550634
ATLOC_Os01g23370LOC_Os01g23370.1	osa-miR156a	CUGCUCACUCUCGUCGGUCGU	4	420	441	0.78578	-0.0754351
ATLOC_Os06g05640LOC_Os06g05640.1	osa-miR156a	CGGUUAAGGCUCUUCUUAAGUCC	4	1165	1188	2.27697	-0.635275
ATLOC_Os02g46650LOC_Os02g46650.1	osa-miR156a	AUGCUGUUUCAUCUUCUGU-G	4	428	448	0.634323	-0.0305068
ATLOC_Os03g62790LOC_Os03g62790.1	osa-miR156a	UUGAUCGCCUGGUCUCUU-UGUCGG	4	827	851	1.0922	-0.214159
ATLOC_Os04g30680LOC_Os04g30680.1	osa-miR156a	CUGCUGCAUCUUCUUCU-UCAC	4	86	107	1.19235	-0.293227
ATLOC_Os02g11680LOC_Os02g11680.1	osa-miR156a	UGUGCUCCCUCAACGUC-GUCAC	4	332	354	2.20758	-0.62024
ATLOC_Os05g09200LOC_Os05g09200.1	osa-miR156a	CUGUAAUCAAUCUCUUCCAGUCAU	4	1694	1718	0.286408	0.303839
ATLOC_Os01g60230LOC_Os01g60230.4	osa-miR156a	AUG-UCAGUCCCU-CUGUCAC	4	12656	12675	0.996768	-0.170824
ATLOC_Os06g35530LOC_Os06g35530.1	osa-miR156a	CUGUAAUCAAUCUCUUCCAGUCAU	4	1694	1718	2.02092	-0.543408
ATLOC_Os03g32590LOC_Os03g32590.2	osa-miR156a	AGUGCUGACUAUGUUCUGCUCU	4	1399	1421	0.838357	-0.0883756
ATLOC_Os04g20474LOC_Os04g20474.4	osa-miR156a	GGACUCACCCU-UUCUGGUCAU	4	542	563	1.6409	-0.439207
ATLOC_Os04g49950LOC_Os04g49950.1	osa-miR156a	CUGCUCACUCUCGUCGGUCGU	4	420	441	0.303966	0.248168
ATLOC_Os07g42450LOC_Os07g42450.1	osa-miR156a	CUGCUCACUCUCGUCGGUCGU	4	420	441	1.70119	-0.464324
ATLOC_Os01g63930LOC_Os01g63930.2	osa-miR156a	CUGCUCCCUCUUUUCUUGUCAG	3	781	803	3.55511	-0.828041
ATLOC_Os02g07650LOC_Os02g07650.1	osa-miR156a	G-GCUCAUGCAACUUCUGGUCAA	4	1761	1783	1.18747	-0.262541
ATLOC_Os01g55070LOC_Os01g55070.1	osa-miR156a	AUG-UCAGUCCCU-CUGUCAC	4	12656	12675	0.62693	-0.0298779
ATLOC_Os03g16780LOC_Os03g16780.1	osa-miR156a	UUGCUGAUGCUCUUCUUGUCAU	4	1331	1353	2.20758	-0.600489
ATLOC_Os10g39570LOC_Os10g39570.1	osa-miR156a	UUGCUGAUGCUCUUCUUGUCAU	4	1331	1353	1.06395	-0.202355
ATLOC_Os04g21950LOC_Os04g21950.1	osa-miR156a	G-GCUCAUGCAACUUCUGGUCAA	4	1761	1783	1.19235	-0.307467
ATLOC_Os04g35840LOC_Os04g35840.1	osa-miR156a	AGUGCUCAAUCU--UCGGUCAG	4	15	35	1.13482	-0.225114
ATLOC_Os01g59050LOC_Os01g59050.1	osa-miR156a	CUGCUCCCUCUUUUCUUGUCAG	3	781	803	1.78338	-0.488687
ATLOC_Os01g16870LOC_Os01g16870.1	osa-miR156a	G-GCUCAUGCAACUUCUGGUCAA	4	1761	1783	0.894367	-0.108024
ATLOC_Os05g39380LOC_Os05g39380.1	osa-miR156a	CUGCUC-CUCUCAUCUGCCAU	4	964	984	1.0324	-0.189742
ATLOC_Os02g18090LOC_Os02g18090.1	osa-miR156a	UGUGCUCCCUCAACGUC-GUCAC	4	332	354	0.856754	-0.0944487
ATLOC_Os06g45670LOC_Os06g45670.1	osa-miR156a	UGUGCUCCCUCAACGUC-GUCAC	4	332	354	2.20758	-0.587837
ATLOC_Os03g02160LOC_Os03g02160.2	osa-miR156a	AGUGCUCAAUCU--UCGGUCAG	4	15	35	1.18747	-0.279796
ATLOC_Os05g48370LOC_Os05g48370.1	osa-miR156a	GGACUCACCCU-UUCUGGUCAU	4	542	563	0.0727036	0.570476
ATLOC_Os07g12890LOC_Os07g12890.1	osa-miR156a	AGUGCUCAAUCU--UCGGUCAG	4	15	35	1.20909	-0.323647
ATLOC_Os01g57490LOC_Os01g57490.1	osa-miR156a	UGUGCUCCCUCAACGUC-GUCAC	4	332	354	2.24743	-0.632415
ATLOC_Os03g28130LOC_Os03g28130.1	osa-miR156a	A-GCUCGAUCUGCUAUCUGUCAA	4	869	891	0.082078	0.536213
ATLOC_Os03g29350LOC_Os03g29350.4	osa-miR156a	AGUGCUCAAUCU--UCGGUCAG	4	15	35	0.439868	0.0502042
ATLOC_Os06g13650LOC_Os06g13650.3	osa-miR156a	CUGCUGCAUCUUCUUCU-UCAC	4	86	107	0.661309	-0.0427598
ATLOC_Os03g18840LOC_Os03g18840.1	osa-miR156a	AGUGCUGACUAUGUUCUGCUCU	4	1399	1421	1.13604	-0.225274
ATLOC_Os05g51630LOC_Os05g51630.2	osa-miR156a	CUGCUCACGCCCUCUUUGUCAA	4	2066	2088	1.1602	-0.235646
ATLOC_Os01g13260LOC_Os01g13260.1	osa-miR156a	UUGCUGAUGCUCUUCUUGUCAU	4	1331	1353	0.84814	-0.0913115
ATLOC_Os02g52370LOC_Os02g52370.1	osa-miR156a	AUGCUCACUCAGCUUGUGGCAU	4	757	779	1.14745	-0.230405
ATLOC_Os01g14100LOC_Os01g14100.2	osa-miR156a	AUGAUCUCUCUGCUUCUGUGAG	4	1484	1506	2.5038	-0.677664
ATLOC_Os06g05190LOC_Os06g05190.1	osa-miR156a	CUGCUCACGCCCUCUUUGUCAA	4	2066	2088	1.72691	-0.470213
ATLOC_Os11g03460LOC_Os11g03460.1	osa-miR156a	CUGCUC-CUCUCAUCUGCCAU	4	964	984	0.192037	0.356728
ATLOC_Os03g59860LOC_Os03g59860.1	osa-miR156a	AUGCUCACUCAGCUUGUGGCAU	4	757	779	1.31137	-0.354025
ATLOC_Os07g10970LOC_Os07g10970.1	osa-miR156a	A-GCUCACUCUGCUUCCUGAAUCGA	4	338	362	0.359404	0.154603
ATLOC_Os03g11400LOC_Os03g11400.1	osa-miR156a	AUGAUCUCUCUGCUUCUGUGAG	4	1484	1506	0.583555	-0.0198355
ATLOC_Os01g10680LOC_Os01g10680.1	osa-miR156a	CGCCAUCACUCUCCUUCUCGUCGG	4	270	294	1.50203	-0.399265
ATLOC_Os04g02110LOC_Os04g02110.3	osa-miR156a	CUGCUCACUCUCGUCGGUCGU	4	420	441	0.549815	-0.0118233
ATLOC_Os01g40094LOC_Os01g40094.1	osa-miR156a	AUGCACAUUAUCGUGCUGUUAG	4	356	378	1.13685	-0.22647
ATLOC_Os03g47930LOC_Os03g47930.1	osa-miR156a	AUGAUCUCUCUGCUUCUGUGAG	4	1484	1506	1.60195	-0.429522
ATLOC_Os01g35960LOC_Os01g35960.1	osa-miR156a	CUGCCCCACUUCUACUGCUGU-A	4	283	305	2.20758	-0.601211
ATLOC_Os05g45340LOC_Os05g45340.1	osa-miR156a	CUGCUCACUCUCGUCGGUCGU	4	420	441	0.436092	0.0537245
ATLOC_Os04g53770LOC_Os04g53770.1	osa-miR156a	CUGCCCCACUUCUACUGCUGU-A	4	283	305	1.44997	-0.387609
ATLOC_Os08g43300LOC_Os08g43300.1	osa-miR156a	CUGCCCCACUUCUACUGCUGU-A	4	283	305	0.0803913	0.556673
ATLOC_Os04g01560LOC_Os04g01560.1	osa-miR156a	UUGCUCCAUGCUCUUCUGUUG	4	3163	3184	0.832936	-0.087477
ATLOC_Os05g14550LOC_Os05g14550.1	osa-miR156a	CUGCUC-CUCUCAUCUGCCAU	4	964	984	1.0324	-0.186314
ATLOC_Os01g27630LOC_Os01g27630.1	osa-miR156a	AUGCCCGUUCUGUUCUUGUCAU	4	1253	1275	0.67565	-0.0456623
ATLOC_Os01g16220LOC_Os01g16220.1	osa-miR156a	UUGCACGCUAUUCUUCUCUCAU	4	1199	1221	1.14403	-0.228892
ATLOC_Os03g15650LOC_Os03g15650.3	osa-miR156a	UUGCACACUC-CUU-UGCCAA	4	965	984	1.24732	-0.334948
ATLOC_Os03g17470LOC_Os03g17470.1	osa-miR156a	CUGCCCCACUUCUACUGCUGU-A	4	283	305	1.19235	-0.30383
ATLOC_Os08g09660LOC_Os08g09660.1	osa-miR156a	AGCUCUAUUACCAAAUGAUACCUUUCUUAUUGUUG	4	36	71	2.20758	-0.585024
ATLOC_Os02g25900LOC_Os02g25900.2	osa-miR156a	UUGCACACUC-CUU-UGCCAA	4	965	984	0.0611917	0.587244
ATLOC_Os06g04070LOC_Os06g04070.1	osa-miR156a	AUGCACAUUAUCGUGCUGUUAG	4	356	378	1.36872	-0.367448
ATLOC_Os03g13240LOC_Os03g13240.2	osa-miR156a	UUGCACGCUAUUCUUCUCUCAU	4	1199	1221	1.24897	-0.335351
ATLOC_Os03g57660LOC_Os03g57660.2	osa-miR156a	UUGCUCA-UCUGGUUCUGUUU	4	732	752	0.742023	-0.0663121
ATLOC_Os05g40920LOC_Os05g40920.1	osa-miR156a	UUGCACGCUAUUCUUCUCUCAU	4	1199	1221	0.282823	0.310075
ATLOC_Os09g25620LOC_Os09g25620.1	osa-miR156a	UUGCUCA-UCUGGUUCUGUUU	4	732	752	0.334823	0.190183
ATLOC_Os04g32880LOC_Os04g32880.4	osa-miR156a	CGCCAUCACUCUCCUUCUCGUCGG	4	270	294	0.00998314	-0.79833
ATLOC_Os01g49320LOC_Os01g49320.1	osa-miR156a	UUGCACACUC-CUU-UGCCAA	4	965	984	1.04064	-0.1958
ATLOC_Os02g01340LOC_Os02g01340.2	osa-miR156a	AUGCCC-CUCUCGUC-GUCGA	4	164	183	1.20625	-0.322934
ATLOC_Os02g06370LOC_Os02g06370.1	osa-miR156a	CUGCCCCACUUCUACUGCUGU-A	4	283	305	0.897186	-0.108976
ATLOC_Os03g10590LOC_Os03g10590.1	osa-miR156a	CGCCAUCACUCUCCUUCUCGUCGG	3	270	294	2.12816	-0.556043
ATLOC_Os08g02540LOC_Os08g02540.1	osa-miR156a	CGCCAUCACUCUCCUUCUCGUCGG	3	270	294	0.881007	-0.10415
ATLOC_Os03g61470LOC_Os03g61470.1	osa-miR156a	AGUCUU-CUCUGCUUCUGCUCAA	4	470	492	1.13685	-0.226225
ATLOC_Os02g46610LOC_Os02g46610.1	osa-miR156a	CUGCUCACUCUCGUCGGUCGU	4	420	441	2.0067	-0.534265
ATLOC_Os08g25390LOC_Os08g25390.1	osa-miR156a	CGCCAUCACUCUCCUUCUCGUCGG	3	270	294	1.42544	-0.383925
ATLOC_Os08g29669LOC_Os08g29669.1	osa-miR156a	CGCCAUCACUCUCCUUCUCGUCGG	3	270	294	1.03073	-0.18361
ATLOC_Os02g12400LOC_Os02g12400.1	osa-miR156a	CUGCUCACUCUCGUCGGUCGU	4	420	441	0.870332	-0.0970034
ATLOC_Os05g05220LOC_Os05g05220.1	osa-miR156a	AGUCUU-CUCUGCUUCUGCUCAA	4	470	492	0.614225	-0.0269219
ATLOC_Os01g25386LOC_Os01g25386.1	osa-miR156a	CGCCAUCACUCUCCUUCUCGUCGG	3	270	294	0.806757	-0.0784827
ATLOC_Os10g37520LOC_Os10g37520.1	osa-miR156a	AUGAUCUCUCUGCUUCUGUGAG	4	1484	1506	1.13104	-0.22316
ATLOC_Os06g05800LOC_Os06g05800.1	osa-miR156a	UUGCUGCUCUCCUUUCUGCGG	4	1511	1532	1.57416	-0.414678
ATLOC_Os06g03570LOC_Os06g03570.2	osa-miR156a	AUGAUCUCUCUGCUUCUGUGAG	4	1484	1506	0.732603	-0.0615682
ATLOC_Os04g41229LOC_Os04g41229.2	osa-miR156a	UUGCGCACUGCACUUCUGCAU	4	1258	1279	0.803196	-0.0777781
ATLOC_Os05g14380LOC_Os05g14380.1	osa-miR156a	CGCGAGUCCUGUCUCUU-UGUGGA	4	1042	1065	0.417376	0.0705952
ATLOC_Os06g08840LOC_Os06g08840.2	osa-miR156a	UUGCUGCUCUCCUUUCUGCGG	4	1511	1532	1.12616	-0.220798
ATLOC_Os02g49150LOC_Os02g49150.2	osa-miR156a	AUGAUCUCUCUGCUUCUGUGAG	4	1484	1506	1.17381	-0.241186
ATLOC_Os03g10980LOC_Os03g10980.1	osa-miR156a	CUGCACAAUC-CUUCUGCAG	4	397	416	0.0296136	-0.868386
ATLOC_Os01g72990LOC_Os01g72990.2	osa-miR156a	NGCUAUAGCAAAAGAAGCUGC	3	1228	1248	1.39283	-0.372396
ATLOC_Os12g13320LOC_Os12g13320.1	osa-miR156a	NGCUAUAGCAAAAGAAGCUGC	3	1228	1248	1.57515	-0.415035
ATLOC_Os03g55200LOC_Os03g55200.1	osa-miR156a	UUGCGCACUGCACUUCUGCAU	4	1258	1279	1.6409	-0.439486
ATLOC_Os05g27880LOC_Os05g27880.1	osa-miR156a	CGCGAGUCCUGUCUCUU-UGUGGA	4	1042	1065	0.179669	0.382486
ATLOC_Os06g07160LOC_Os06g07160.1	osa-miR156a	AUGCUUCUCAUCUACUCUGCAG	4	1042	1064	1.24686	-0.334471
ATLOC_Os03g05610LOC_Os03g05610.1	osa-miR156a	UUGCUCA-UCUGGUUCUGUUU	4	732	752	1.83293	-0.497978
ATLOC_Os03g63360LOC_Os03g63360.1	osa-miR156a	UUGCUGCUCUCCUUUCUGCGG	4	1511	1532	1.10313	-0.216362
ATLOC_Os06g09830LOC_Os06g09830.1	osa-miR156a	UUGCUCA-UCUGGUUCUGUUU	4	732	752	1.39661	-0.375359
ATLOC_Os11g32110LOC_Os11g32110.1	osa-miR156a	NGCUAUAGCAAAAGAAGCUGC	3	1228	1248	1.80068	-0.492953
ATLOC_Os04g20474LOC_Os04g20474.1	osa-miR156a	AUGAUCUCUCUGCUUCUGUGAG	4	1484	1506	1.43009	-0.38516
ATLOC_Os02g11110LOC_Os02g11110.2	osa-miR156a	CUGCUCCCUCUC--CUGCAA	4	369	387	0.890141	0.107358
ATLOC_Os03g63720LOC_Os03g63720.1	osa-miR156a	GGACUCACCCU-UUCUGGUCAU	4	542	563	0.655055	0.0364159
ATLOC_Os01g53670LOC_Os01g53670.3	osa-miR156a	U--CUCUCUCUUUUCUCUCU	4	32	50	0.176877	0.385066
ATLOC_Os03g27990LOC_Os03g27990.1	osa-miR156a	GGACUCACCCU-UUCUGGUCAU	4	542	563	1.00949	-0.176552
ATLOC_Os03g16440LOC_Os03g16440.1	osa-miR156a	UUGCU-GCUCUCUGCUGUCC	4	960	979	0.181162	0.375973
ATLOC_Os11g06390LOC_Os11g06390.1	osa-miR156a	U--CUCUCUCUUUUCUCUCU	4	32	50	1.19235	-0.294046
ATLOC_Os11g14240LOC_Os11g14240.1	osa-miR156a	CUGCUCACUCUCGUCGGUCGU	4	420	441	1.34851	-0.361655
ATLOC_Os06g41010LOC_Os06g41010.4	osa-miR156a	AUGAUCUCUCUGCUUCUGUGAG	4	1484	1506	1.39661	-0.375803
ATLOC_Os07g05370LOC_Os07g05370.1	osa-miR156a	U--CUCUCUCUUUUCUCUCU	4	32	50	3.09818	-0.819134
ATLOC_Os01g55990LOC_Os01g55990.1	osa-miR156a	CUGCUCCCUCUUUUCUUGUCAG	3	781	803	0.845735	-0.0905899
ATLOC_Os02g47130LOC_Os02g47130.1	osa-miR156a	CUGCUCCCUCUUUUCUUGUCAG	2	781	803	1.19235	-0.317503
ATLOC_Os03g33012LOC_Os03g33012.1	osa-miR156a	AUGAUCUCUCUGCUUCUGUGAG	4	1484	1506	1.19235	-0.285052
ATLOC_Os05g51180LOC_Os05g51180.1	osa-miR156a	CUGCUCACUCUCGUCGGUCGU	4	420	441	1.59524	-0.420154
ATLOC_Os11g28980LOC_Os11g28980.1	osa-miR156a	A-GCUCGAUCUGCUAUCUGUCAA	4	869	891	0.303966	0.238914
ATLOC_Os09g39210LOC_Os09g39210.1	osa-miR156a	AUGAUCUCUCUGCUUCUGUGAG	4	1484	1506	0.303966	0.251394
ATLOC_Os06g12280LOC_Os06g12280.1	osa-miR156a	CUGCUCCCUCUUUUCUUGUCAG	3	781	803	0.0390955	-0.879907
ATLOC_Os12g16210LOC_Os12g16210.1	osa-miR156a	AUGAUCUCUCUGCUUCUGUGAG	4	1484	1506	0.959254	-0.151419
ATLOC_Os04g14220LOC_Os04g14220.2	osa-miR156a	CUGCUCCCUCUUUUCUUGUCAG	3	781	803	0.474802	0.0223062
ATLOC_Os04g43050LOC_Os04g43050.2	osa-miR156a	AUGAUCUCUCUGCUUCUGUGAG	4	1484	1506	1.19235	-0.294035
ATLOC_Os01g70810LOC_Os01g70810.1	osa-miR156a	CUGCUCCCUCUUUUCUUGUCAG	2	781	803	1.69284	-0.458437
ATLOC_Os02g35560LOC_Os02g35560.1	osa-miR156a	A-GCUCGAUCUGCUAUCUGUCAA	4	869	891	0.974781	-0.163808
ATLOC_Os07g13350LOC_Os07g13350.1	osa-miR156a	U--CUCUCUCUUUUCUCUCU	4	32	50	2.43562	-0.665282
ATLOC_Os05g16240LOC_Os05g16240.1	osa-miR156a	CUGCUC-CUCUCAUCUGCCAU	4	964	984	0.932454	-0.131422
ATLOC_Os10g41390LOC_Os10g41390.1	osa-miR156a	CUGCUCACUCUCGUCGGUCGU	4	420	441	1.59213	-0.419818
ATLOC_Os02g38950LOC_Os02g38950.1	osa-miR156a	AUGAUCUCUCUGCUUCUGUGAG	4	1484	1506	1.66474	-0.445854
ATLOC_Os05g37400LOC_Os05g37400.2	osa-miR156a	CUGCUCCCUCUUUUCUUGUCAG	3	781	803	1.5333	-0.407558
ATLOC_Os03g29584LOC_Os03g29584.1	osa-miR156a	CUGCUCCCUCUUUUCUUGUCAG	2	781	803	2.54074	-0.682335
ATLOC_Os04g43540LOC_Os04g43540.1	osa-miR156a	UUGCU-GCUCUCUGCUGUCC	4	960	979	1.06694	-0.205932
ATLOC_Os04g28020LOC_Os04g28020.1	osa-miR156a	CUGCUCCCUCUUUUCUUGUCAG	3	781	803	0.959866	-0.156466
ATLOC_Os05g41440LOC_Os05g41440.1	osa-miR156a	CUGCUCCCUCUUUUCUUGUCAG	3	781	803	1.78338	-0.489896
ATLOC_Os03g46910LOC_Os03g46910.1	osa-miR156a	CUGCUCCCUCUUUUCUUGUCAG	3	781	803	1.06694	-0.205835
ATLOC_Os03g30934LOC_Os03g30934.2	osa-miR156a	U--CUCUCUCUUUUCUCUCU	4	32	50	0.417239	0.0718276
ATLOC_Os07g40920LOC_Os07g40920.1	osa-miR156a	CUGCUCCCUCUUUUCUUGUCAG	2	781	803	2.22555	-0.628826
ATLOC_Os03g06220LOC_Os03g06220.1	osa-miR156a	UUGCU-GCUCUCUGCUGUCC	4	960	979	1.46854	-0.391985
ATLOC_Os05g48030LOC_Os05g48030.1	osa-miR156a	GGACUCACCCU-UUCUGGUCAU	4	542	563	1.18747	-0.253496
ATLOC_Os10g33230LOC_Os10g33230.1	osa-miR156a	AUGAUCUCUCUGCUUCUGUGAG	4	1484	1506	0.130054	0.451694
ATLOC_Os06g13650LOC_Os06g13650.2	osa-miR156a	CUGCUCCCUCUUUUCUUGUCAG	3	781	803	1.78728	-0.490965
ATLOC_Os02g53340LOC_Os02g53340.1	osa-miR156a	AUGAUCUCUCUGCUUCUGUGAG	3	1484	1506	3.01288	-0.811174
ATLOC_Os03g58890LOC_Os03g58890.2	osa-miR156a	CUGCUCCCUCUUUUCUUGUCAG	3	781	803	0.383452	0.111674
ATLOC_Os12g37380LOC_Os12g37380.1	osa-miR156a	AUGAUCUCUCUGCUUCUGUGAG	4	1484	1506	1.24897	-0.335291
ATLOC_Os05g34670LOC_Os05g34670.1	osa-miR156a	CUGCUCCCUCUUUUCUUGUCAG	3	781	803	1.79925	-0.492605
ATLOC_Os06g45480LOC_Os06g45480.1	osa-miR156a	CUGCUCACUCUCGUCGGUCGU	4	420	441	0.641938	-0.0330767
ATLOC_Os02g03340LOC_Os02g03340.3	osa-miR156a	CUGCUCCCUCUUUUCUUGUCAG	3	781	803	1.88553	-0.514151
ATLOC_Os03g29350LOC_Os03g29350.4	osa-miR156a	CUGCUCCCUCUUUUCUUGUCAG	4	781	803	0.569306	-0.0174382
ATLOC_Os08g40230LOC_Os08g40230.1	osa-miR156a	AUGAUCUCUCUGCUUCUGUGAG	4	1484	1506	0.153237	0.41427
ATLOC_Os08g41630LOC_Os08g41630.1	osa-miR156a	CUGCUCACUCUCGUCGGUCGU	4	420	441	0.831457	-0.0844251
ATLOC_Os04g48140LOC_Os04g48140.1	osa-miR156a	CUGCUCCCUCUUUUCUUGUCAG	2	781	803	1.52182	-0.405121
ATLOC_Os03g58060LOC_Os03g58060.3	osa-miR156a	A-GCUCGAUCUGCUAUCUGUCAA	4	869	891	0.927006	0.122036
ATLOC_Os01g43910LOC_Os01g43910.1	osa-miR156a	UUGCUAA-UCACUUCUGUGAG	4	719	739	0.758489	0.0685948
ATLOC_Os01g14420LOC_Os01g14420.1	osa-miR156a	CUGCUCACUCUCGUCGGUCGU	4	420	441	1.45079	-0.38904
ATLOC_Os04g44700LOC_Os04g44700.2	osa-miR156a	CUGCUC-CUCUCAUCUGCCAU	4	964	984	0.932454	-0.135971
ATLOC_Os03g44840LOC_Os03g44840.1	osa-miR156a	AUGAUCUCUCUGCUUCUGUGAG	4	1484	1506	2.20758	-0.604228
ATLOC_Os05g40770LOC_Os05g40770.2	osa-miR156a	CUGCUCACUCUCGUCGGUCGU	4	420	441	1.19235	-0.317031
ATLOC_Os02g01500LOC_Os02g01500.1	osa-miR156a	AUGAUCUCUCUGCUUCUGUGAG	4	1484	1506	0.932454	-0.132074
ATLOC_Os05g46470LOC_Os05g46470.1	osa-miR156a	AUGAUCUCUCUGCUUCUGUGAG	3	1484	1506	2.20758	-0.609153
ATLOC_Os03g21680LOC_Os03g21680.1	osa-miR156a	CUGCUC-CUCUCAUCUGCCAU	4	964	984	0.00998314	-0.846103
ATLOC_Os01g45920LOC_Os01g45920.1	osa-miR156a	CUGCUC-CUCUCAUCUGCCAU	4	964	984	1.67369	-0.449763
ATLOC_Os10g39820LOC_Os10g39820.1	osa-miR156a	CUGCUCCCUCUUUUCUUGUCAG	4	781	803	1.19235	-0.311494
ATLOC_Os01g72820LOC_Os01g72820.6	osa-miR156a	GGACUCACCCU-UUCUGGUCAU	4	542	563	1.06694	-0.207484
ATLOC_Os04g31210LOC_Os04g31210.5	osa-miR156a	A-GC-CACUCUUCUUCUAUGUCAA	4	155	177	2.05182	-0.548005
ATLOC_Os03g03810LOC_Os03g03810.1	osa-miR156a	GGCCUCACCGUGUCUUUUGUCGA	4	706	729	0.471079	0.0257144
ATLOC_Os06g14750LOC_Os06g14750.1	osa-miR156a	CUGCUCACUCUCGUCGGUCGU	4	420	441	1.18747	-0.268781
ATLOC_Os01g53420LOC_Os01g53420.1	osa-miR156a	CUGCUC-CUCUCAUCUGCCAU	4	964	984	0.962907	-0.158331
ATLOC_Os02g48560LOC_Os02g48560.1	osa-miR156a	GGCCUCACCGUGUCUUUUGUCGA	4	706	729	1.13235	-0.224948
ATLOC_Os08g18150LOC_Os08g18150.1	osa-miR156a	AUGCU-ACUACUGUGUUGUCAC	4	1223	1244	1.69048	-0.455986
ATLOC_Os04g42580LOC_Os04g42580.1	osa-miR156a	A-GCUC-CUCUCUGCUCGUCGC	4	145	165	1.4693	-0.392076
ATLOC_Os02g11760LOC_Os02g11760.1	osa-miR156a	CUGCUCACGCCCUCUUUGUCAA	4	2066	2088	2.28653	-0.641177
ATLOC_Os06g01480LOC_Os06g01480.1	osa-miR156a	GGCCUCACCGUGUCUUUUGUCGA	4	706	729	0.658527	0.0414859
ATLOC_Os03g28410LOC_Os03g28410.1	osa-miR156a	A-GCUC-CUCUCUGCUCGUCGC	4	145	165	0.928323	0.123089
ATLOC_Os09g29980LOC_Os09g29980.2	osa-miR156a	A-GCUCUACUCUCUG--GUCAC	4	290	309	1.24268	-0.333264
ATLOC_Os12g18150LOC_Os12g18150.1	osa-miR156a	GGCCUCACCGUGUCUUUUGUCGA	4	706	729	2.36211	-0.653073
ATLOC_Os06g04130LOC_Os06g04130.2	osa-miR156a	CUGCGGAGCUCUUUCUGUGUCAG	4	2307	2330	0.359404	0.177444
ATLOC_Os04g53440LOC_Os04g53440.1	osa-miR156a	A-GCUCUACUCUCUG--GUCAC	4	290	309	1.18747	-0.253965
ATLOC_Os08g20440LOC_Os08g20440.1	osa-miR156a	A-GCUCGCUCUCUUUUGAUCC	4	2373	2393	1.13685	-0.22621
ATLOC_Os01g59110LOC_Os01g59110.1	osa-miR156a	A-GCUAGCUAUCUU-UGUCGA	4	2399	2418	0.494178	0.00582059
ATLOC_Os03g24410LOC_Os03g24410.1	osa-miR156a	A-GCUAGCAGU--UCUGGUCU	4	2712	2730	1.89662	-0.516361
ATLOC_Os01g24950LOC_Os01g24950.1	osa-miR156a	GGUGGGCACGCUGUUACUGUGGA	4	748	771	1.69284	-0.460942
ATLOC_Os04g43690LOC_Os04g43690.1	osa-miR156a	A-GCUCCCUCAUCGUGCUGUCU	4	2357	2378	0.831457	-0.0849959
ATLOC_Os05g30430LOC_Os05g30430.1	osa-miR156a	AGUGCUGACUAUGUUCUGCUCU	4	1399	1421	1.59567	-0.426246
ATLOC_Os06g32350LOC_Os06g32350.1	osa-miR156a	AUGCU-GCUC-CUUCUGAUCC	4	632	651	1.99561	-0.533251
ATLOC_Os07g17180LOC_Os07g17180.1	osa-miR156a	UUGA-CAAUCUCUUUUGUCGC	4	815	835	0.959254	-0.152182
ATLOC_Os03g54840LOC_Os03g54840.1	osa-miR156a	UUGCUGGCUAUGCUUCUGUCGG	4	907	929	1.39661	-0.377901
ATLOC_Os07g03240LOC_Os07g03240.1	osa-miR156a	AUGCGCGGUUUCUUUUGUCAU	4	536	557	0.303966	0.283733
ATLOC_Os08g38240LOC_Os08g38240.1	osa-miR156a	GGUGCCUGCUG-CUUCUGCAG	4	339	359	0.764744	-0.0699701
ATLOC_Os01g01390LOC_Os01g01390.1	osa-miR156a	A-GCUAGCAGU--UCUGGUCU	4	2712	2730	2.17256	-0.57288
ATLOC_Os03g07290LOC_Os03g07290.1	osa-miR156a	UGUGUUCAACCUGCUUGUGUGGA	4	1108	1131	2.08479	-0.553279
ATLOC_Os01g39810LOC_Os01g39810.4	osa-miR156a	UUGCU-GCUCUCUGCUGUCC	4	960	979	1.60792	-0.431279
ATLOC_Os05g06420LOC_Os05g06420.1	osa-miR156a	AUG-UCAGUCCCU-CUGUCAC	4	12656	12675	0.264129	-0.402079
ATLOC_Os02g32410LOC_Os02g32410.1	osa-miR156a	AUGCU-GCUC-CUUCUGAUCC	4	632	651	1.19235	-0.31291
ATLOC_Os03g18840LOC_Os03g18840.1	osa-miR156a	UGUGUUCAACCUGCUUGUGUGGA	4	1108	1131	1.70177	-0.464479
ATLOC_Os06g21390LOC_Os06g21390.2	osa-miR156a	GGUGGGCACGCUGUUACUGUGGA	4	748	771	0.873687	-0.0979255
ATLOC_Os05g51510LOC_Os05g51510.1	osa-miR156a	AGUGCUGACUAUGUUCUGCUCU	4	1399	1421	1.13757	-0.226877
ATLOC_Os11g32110LOC_Os11g32110.1	osa-miR156a	UGUGUCGACAGUCUCUUCUGCAG	4	1737	1760	1.89662	-0.518347
ATLOC_Os02g49992LOC_Os02g49992.3	osa-miR156a	CUGCUGACCCU-UUCCAUCUC	4	257	277	1.7478	0.433184
ATLOC_Os03g10540LOC_Os03g10540.2	osa-miR156a	UUGAGGAACAUUCUUUUGUUAG	4	923	945	0.524541	-0.00521128
ATLOC_Os03g15080LOC_Os03g15080.1	osa-miR156a	GGUGCCUGCUG-CUUCUGCAG	4	339	359	2.20758	-0.617274
ATLOC_Os03g47800LOC_Os03g47800.1	osa-miR156a	A-GCUAGCAGU--UCUGGUCU	4	2712	2730	1.78162	-0.486167
ATLOC_Os04g55500LOC_Os04g55500.1	osa-miR156a	C-GCUGGCUCCC--CUGCUCC	3	58	76	1.232	-0.328668
ATLOC_Os02g56014LOC_Os02g56014.1	osa-miR156a	UUGCUGGCUAUGCUUCUGUCGG	4	907	929	1.7478	-0.477213
ATLOC_Os03g17950LOC_Os03g17950.1	osa-miR156a	UUGCUGGCUAUGCUUCUGUCGG	4	907	929	0.00998314	-0.342398
ATLOC_Os02g46990LOC_Os02g46990.1	osa-miR156a	C-GCUGGCUCCC--CUGCUCC	3	58	76	2.39569	-0.659376
ATLOC_Os01g58500LOC_Os01g58500.1	osa-miR156a	UUGAGACACCUCCUAUUGUCGU	4	236	258	1.54924	-0.411248
ATLOC_Os01g67210LOC_Os01g67210.1	osa-miR156a	UGUGAAGAACACUCUUCCUGUCAG	4	2064	2088	0.959254	-0.145379
ATLOC_Os09g08430LOC_Os09g08430.1	osa-miR156a	GGUGGGCACGCUGUUACUGUGGA	4	748	771	1.7478	-0.472152
ATLOC_Os01g52270LOC_Os01g52270.1	osa-miR156a	A-GCAUGCUAUACUUCUGUGGG	4	915	936	1.53912	-0.40874
ATLOC_Os04g42130LOC_Os04g42130.1	osa-miR156a	A-GCUAGCUAUCUU-UGUCGA	4	2399	2418	0.596974	-0.0223213
ATLOC_Os02g01500LOC_Os02g01500.1	osa-miR156a	CUGCACAAUC-CUUCUGCAG	3	397	416	1.42374	-0.383835
ATLOC_Os10g41390LOC_Os10g41390.1	osa-miR156a	UGUGGACACUC-CUUGUGC--	4	1397	1415	0.818479	-0.0802074
ATLOC_Os08g42620LOC_Os08g42620.1	osa-miR156a	AGUGGACA-UAUUUUCUUUCAG	4	1875	1896	3.01288	-0.780473
ATLOC_Os03g10850LOC_Os03g10850.2	osa-miR156a	A-GCAAGCUGUUCUUAUGUCU	4	1256	1276	0.215075	0.345756
ATLOC_Os03g37070LOC_Os03g37070.1	osa-miR156a	GGUGGGCACGCUGUUACUGUGGA	4	748	771	0.359404	0.179739
ATLOC_Os07g12590LOC_Os07g12590.1	osa-miR156a	UUGCU-GCUCUCUGCUGUCC	4	960	979	0.00943091	-0.79198
ATLOC_Os02g46650LOC_Os02g46650.1	osa-miR156a	AUGCU-GCUC-CUUCUGAUCC	4	632	651	1.69284	-0.459064
ATLOC_Os04g32020LOC_Os04g32020.1	osa-miR156a	A-GCUAGCUAUCUU-UGUCGA	4	2399	2418	3.01677	-0.814922
ATLOC_Os03g04840LOC_Os03g04840.1	osa-miR156a	UGUGUCGACAGUCUCUUCUGCAG	4	1737	1760	0.359404	0.156821
ATLOC_Os02g55110LOC_Os02g55110.1	osa-miR156a	UUGCU-GCUCUCUGCUGUCC	4	960	979	1.7478	0.429623
ATLOC_Os04g51700LOC_Os04g51700.1	osa-miR156a	AGUGGACA-UAUUUUCUUUCAG	4	1875	1896	0.42012	0.0687942
ATLOC_Os01g11210LOC_Os01g11210.1	osa-miR156a	AGUGCUGACUAUGUUCUGCUCU	4	1399	1421	1.06694	-0.206913
ATLOC_Os03g50850LOC_Os03g50850.1	osa-miR156a	UUGCU-GCUCUCUGCUGUCC	4	960	979	1.7478	0.507046
ATLOC_Os11g38590LOC_Os11g38590.1	osa-miR156a	A-GCAGGCUGGCCUCUGAUCAC	4	2029	2050	0.0553686	0.588909
ATLOC_Os02g54820LOC_Os02g54820.1	osa-miR156a	CUGCUCCCUCUUUUCUUGUCAG	4	781	803	0.039967	0.851341
ATLOC_Os02g42310LOC_Os02g42310.2	osa-miR156a	AUGCCUACUC-CUUUUGUUG	4	661	680	1.7478	-0.472594
ATLOC_Os02g45590LOC_Os02g45590.1	osa-miR156a	GGUGGGCACGCUGUUACUGUGGA	4	748	771	0.457578	0.0365041
ATLOC_Os01g08700LOC_Os01g08700.2	osa-miR156a	A-GCAUGCUAUACUUCUGUGGG	4	915	936	0.359404	0.157882
ATLOC_Os03g40020LOC_Os03g40020.1	osa-miR156a	UGUGGACACUC-CUUGUGC--	4	1397	1415	0.248364	0.336526
ATLOC_Os01g08760LOC_Os01g08760.1	osa-miR156a	GGUGCCUGCUG-CUUCUGCAG	4	339	359	0.0553686	0.592577
ATLOC_Os08g40230LOC_Os08g40230.1	osa-miR156a	A-GCUAGCUAUCUU-UGUCGA	4	2399	2418	0.703303	-0.0546584
ATLOC_Os04g43840LOC_Os04g43840.1	osa-miR156a	UGUGAAGAACACUCUUCCUGUCAG	4	2064	2088	0.601784	-0.0235868
ATLOC_Os02g04240LOC_Os02g04240.1	osa-miR156a	AGCUGACAUACUAUGGUUCUGUUC	4	203	227	0.655187	-0.0369023
ATLOC_Os06g50910LOC_Os06g50910.3	osa-miR156a	AUGCCUACUC-CUUUUGUUG	4	661	680	1.18747	-0.275096
ATLOC_Os06g48620LOC_Os06g48620.1	osa-miR156a	CUGCUCACUCUCGUCGGUCGU	4	420	441	1.19235	-0.300787
ATLOC_Os12g05120LOC_Os12g05120.1	osa-miR156a	G-GCUUCCUCCUCUUCGGCGA	4	868	888	2.30665	-0.64751
ATLOC_Os04g40950LOC_Os04g40950.1	osa-miR156a	CUGCCUCA-UCUCAUUCAGGUA	3	5	26	1.19235	-0.30198
ATLOC_Os12g16130LOC_Os12g16130.1	osa-miR156a	AGUGACUACA-UCUGCUGUCAC	4	934	955	0.658527	-0.0414875
ATLOC_Os03g55730LOC_Os03g55730.2	osa-miR156a	AGCCGUUUUCAGCCUUUU-UGUCAG	4	1365	1389	1.85148	-0.502304
ATLOC_Os01g34930LOC_Os01g34930.1	osa-miR156a	CUGCUCCCUCUUUUCUUGUCAG	4	781	803	0.039967	0.784504
ATLOC_Os03g57660LOC_Os03g57660.1	osa-miR156a	CUGCUCCCUCUUUUCUUGUCAG	4	781	803	0.34266	0.184561
ATLOC_Os01g55720LOC_Os01g55720.1	osa-miR156a	CUGCUC-CUCUCAUCUGCCAU	4	964	984	1.53776	-0.408453
ATLOC_Os02g23870LOC_Os02g23870.1	osa-miR156a	A-GCUCGAUCUGCUAUCUGUCAA	4	869	891	1.73597	-0.470818
ATLOC_Os05g04560LOC_Os05g04560.1	osa-miR156a	UGUGC-CACACGCUGUGUGUCAC	4	407	429	0.821482	-0.0809068
ATLOC_Os10g22394LOC_Os10g22394.1	osa-miR156a	CUGCUC-CUCUCAUCUGCCAU	4	964	984	0.332455	0.197388
ATLOC_Os01g38229LOC_Os01g38229.3	osa-miR156a	CUGCUC-CUCUCAUCUGCCAU	4	964	984	0.334771	0.193351
ATLOC_Os02g45010LOC_Os02g45010.1	osa-miR156a	CUGCUCACGCCCUCUUUGUCAA	4	2066	2088	0.45368	0.0380281
ATLOC_Os03g58430LOC_Os03g58430.1	osa-miR156a	CUGCUCACGCCCUCUUUGUCAA	4	2066	2088	1.62088	-0.437272
ATLOC_Os05g19010LOC_Os05g19010.1	osa-miR156a	CGCCAUCACUCUCCUUCUCGUCGG	4	270	294	0.913657	-0.115887
ATLOC_Os05g36120LOC_Os05g36120.1	osa-miR156a	CUGCUCACUCUCGUCGGUCGU	4	420	441	0.742292	-0.0664495
ATLOC_Os03g61960LOC_Os03g61960.1	osa-miR156a	GGACUCACCCU-UUCUGGUCAU	4	542	563	1.13685	-0.226181
ATLOC_Os03g38710LOC_Os03g38710.1	osa-miR156a	CUGCUCACUCUCGUCGGUCGU	4	420	441	1.18747	-0.276231
ATLOC_Os06g51270LOC_Os06g51270.1	osa-miR156a	CUGCUCACGCCCUCUUUGUCAA	4	2066	2088	1.74353	-0.47113
ATLOC_Os05g46330LOC_Os05g46330.1	osa-miR156a	CUGCUC-CUCUCAUCUGCCAU	4	964	984	2.71548	-0.704158
ATLOC_Os11g40150LOC_Os11g40150.1	osa-miR156a	UUGCU-GCUCUCUGCUGUCC	4	960	979	0.959254	-0.151541
ATLOC_Os02g38200LOC_Os02g38200.1	osa-miR156a	GGACUCACCCU-UUCUGGUCAU	4	542	563	0.649049	-0.0356474
ATLOC_Os03g27300LOC_Os03g27300.1	osa-miR156a	CUGCUCCCUCUUUUCUUGUCAG	4	781	803	1.5238	-0.406323
ATLOC_Os02g04950LOC_Os02g04950.1	osa-miR156a	UUGCUGGCUAUGCUUCUGUCGG	4	907	929	1.19235	-0.318643
ATLOC_Os01g14340LOC_Os01g14340.1	osa-miR156a	UUGCUGGCUAUGCUUCUGUCGG	4	907	929	0.151197	0.417209
ATLOC_Os02g22780LOC_Os02g22780.1	osa-miR156a	AUGCUGUUUCAUCUUCUGU-G	4	428	448	1.60677	-0.431182
ATLOC_Os02g07260LOC_Os02g07260.1	osa-miR156a	AUGCUGUUUCAUCUUCUGU-G	4	428	448	3.01288	-0.773191
ATLOC_Os03g46600LOC_Os03g46600.1	osa-miR156a	CUGCUCACUCUCGUCGGUCGU	4	420	441	0.181162	0.376222
ATLOC_Os05g30530LOC_Os05g30530.1	osa-miR156a	AUGAUCUCUCUGCUUCUGUGAG	4	1484	1506	0.723794	-0.0597259
ATLOC_Os06g21390LOC_Os06g21390.3	osa-miR156a	CUGCUCACUCUCGUCGGUCGU	4	420	441	0.516304	-0.00395548
ATLOC_Os03g54840LOC_Os03g54840.1	osa-miR156b	UUGCUGAUGCUCUUCUUGUCAU	4	1331	1353	0.938699	-0.139177
ATLOC_Os03g42799LOC_Os03g42799.1	osa-miR156b	CUGCUCACUCUCGUCGGUCGU	3	420	441	1.4108	-0.381311
ATLOC_Os05g09360LOC_Os05g09360.1	osa-miR156b	UUGCUCCAUGCUCUUCUGUUG	4	3163	3184	1.18747	-0.252018
ATLOC_Os06g35530LOC_Os06g35530.1	osa-miR156b	UUGCUCA-UCUGGUUCUGUUU	4	732	752	2.20758	-0.60831
ATLOC_Os03g11734LOC_Os03g11734.3	osa-miR156b	AUGCCCGUUCUGUUCUUGUCAU	4	1253	1275	0.334771	0.191466
ATLOC_Os05g48800LOC_Os05g48800.2	osa-miR156b	AGUGCUCAAUCU--UCGGUCAG	4	15	35	2.20758	-0.618614
ATLOC_Os09g03939LOC_Os09g03939.1	osa-miR156b	AUGAGAAUUCUCUUCUGUCC	4	1097	1117	0.641938	-0.0331276
ATLOC_Os02g02750LOC_Os02g02750.4	osa-miR156b	AGCAUCACCUCCAUUGCUGUCAA	4	877	900	1.05424	-0.199372
ATLOC_Os01g58680LOC_Os01g58680.1	osa-miR156b	CUGCUGCAUCUUCUUCU-UCAC	4	86	107	1.67369	-0.447583
ATLOC_Os02g02690LOC_Os02g02690.1	osa-miR156b	UUGCUAA-UCACUUCUGUGAG	4	719	739	1.25975	-0.338124
ATLOC_Os06g05720LOC_Os06g05720.1	osa-miR156b	A-GUUCCCU-UCUUCUGCUCAA	4	1190	1210	1.39582	-0.372699
ATLOC_Os10g39570LOC_Os10g39570.1	osa-miR156b	UUGCUGGCUAUGCUUCUGUCGG	4	907	929	1.18747	-0.263614
ATLOC_Os01g52330LOC_Os01g52330.1	osa-miR156b	AUGCU-GCUC-CUUCUGAUCC	4	632	651	1.18747	-0.271314
ATLOC_Os03g13240LOC_Os03g13240.1	osa-miR156b	UGUGAAGAACACUCUUCCUGUCAG	4	2064	2088	0.439457	0.0507141
ATLOC_Os03g41350LOC_Os03g41350.2	osa-miR156b	AUGAUCUCUCUGCUUCUGUGAG	4	1484	1506	1.17905	-0.246072
ATLOC_Os04g02030LOC_Os04g02030.1	osa-miR156b	CUGCUCACUCUCGUCGGUCGU	3	420	441	1.67369	-0.45044
ATLOC_Os04g31120LOC_Os04g31120.3	osa-miR156b	UUGCUCA-UCUGGUUCUGUUU	4	732	752	0.039967	0.782556
ATLOC_Os05g29676LOC_Os05g29676.1	osa-miR156b	AUGAGAAUUCUCUUCUGUCC	4	1097	1117	0.714812	-0.0580749
ATLOC_Os06g37364LOC_Os06g37364.3	osa-miR156b	CUGCUCACUCUCGUCGGUCGU	4	420	441	1.19235	-0.30741
ATLOC_Os02g57180LOC_Os02g57180.1	osa-miR156b	A-GCUCCCUCAUCGUGCUGUCU	4	2357	2378	0.467515	0.0298952
ATLOC_Os02g36360LOC_Os02g36360.2	osa-miR156b	AGACUCAAAUCUUCUGCUCUCAA	4	170	193	0.75966	-0.0687684
ATLOC_Os05g07070LOC_Os05g07070.7	osa-miR156b	UUGCUCUCACAUCUUACUCUGG	4	970	992	1.7478	-0.472387
ATLOC_Os07g08880LOC_Os07g08880.4	osa-miR156b	CUGCUCACUCUCGUCGGUCGU	4	420	441	0.551785	-0.0132368
ATLOC_Os06g16390LOC_Os06g16390.1	osa-miR156b	A-GCUCCCUC-CUUAUGAUCC	4	140	159	0.84052	-0.0894371
ATLOC_Os02g34080LOC_Os02g34080.1	osa-miR156b	GGACUCACCCU-UUCUGGUCAU	4	542	563	1.37271	-0.368399
ATLOC_Os05g44320LOC_Os05g44320.1	osa-miR156b	CUGCUC-CUCUCAUCUGCCAU	4	964	984	0.959254	-0.153653
ATLOC_Os03g10920LOC_Os03g10920.1	osa-miR156b	UUGCU-GCUCUCUGCUGUCC	4	960	979	3.01288	-0.761203
ATLOC_Os03g17950LOC_Os03g17950.1	osa-miR156b	AUCCUCUC---CUUCUGUCAA	4	2017	2035	0.359404	0.133713
ATLOC_Os10g39400LOC_Os10g39400.1	osa-miR156b	UUGCUAA-UCACUUCUGUGAG	4	719	739	0.303966	0.242051
ATLOC_Os01g15470LOC_Os01g15470.2	osa-miR156b	AGUGCUCAAUCU--UCGGUCAG	4	15	35	1.59567	-0.425202
ATLOC_Os02g51770LOC_Os02g51770.4	osa-miR156b	A-GUUCCCU-UCUUCUGCUCAA	4	1190	1210	0.996875	-0.170879
ATLOC_Os04g31120LOC_Os04g31120.5	osa-miR156b	CGCUCUGGAUCAUCUGCUGUCAA	4	325	348	1.12616	-0.220722
ATLOC_Os05g05700LOC_Os05g05700.1	osa-miR156b	A-GCUC-CUCUCUGCUCGUCGC	4	145	165	1.03879	-0.194668
ATLOC_Os07g12800LOC_Os07g12800.2	osa-miR156b	A-GCUCGAUCUGCUAUCUGUCAA	4	869	891	1.78338	-0.489352
ATLOC_Os01g49290LOC_Os01g49290.1	osa-miR156b	CGAGGGUCUCU-UCUUCUGCCAC	3	255	277	0.657586	-0.0412272
ATLOC_Os03g02685LOC_Os03g02685.1	osa-miR156b	AUGAUCUCUCUGCUUCUGUGAG	3	1484	1506	1.34967	-0.361872
ATLOC_Os03g24410LOC_Os03g24410.1	osa-miR156b	CGAGGGUCUCU-UCUUCUGCCAC	4	255	277	1.69284	-0.457271
ATLOC_Os03g51080LOC_Os03g51080.1	osa-miR156b	UUGCUGAUGCUCUUCUUGUCAU	4	1331	1353	1.18747	-0.270161
ATLOC_Os03g08560LOC_Os03g08560.1	osa-miR156b	AGCAUCACCUCCAUUGCUGUCAA	4	877	900	2.20758	-0.601732
ATLOC_Os02g52880LOC_Os02g52880.1	osa-miR156b	UUGCUGAUGCUCUUCUUGUCAU	4	1331	1353	1.06183	-0.201278
ATLOC_Os01g05780LOC_Os01g05780.1	osa-miR156b	AUGAUCUCUCUGCUUCUGUGAG	4	1484	1506	0.334771	0.193263
ATLOC_Os09g20910LOC_Os09g20910.1	osa-miR156b	AUGCU-GCUC-CUUCUGAUCC	4	632	651	2.42834	-0.663693
ATLOC_Os05g30640LOC_Os05g30640.1	osa-miR156b	UUGCUGAUGCUCUUCUUGUCAU	4	1331	1353	1.45079	-0.387684
ATLOC_Os06g19730LOC_Os06g19730.1	osa-miR156b	AGUGCUGACUAUGUUCUGCUCU	4	1399	1421	1.48998	-0.39451
ATLOC_Os07g06660LOC_Os07g06660.1	osa-miR156b	A-GUUCCCU-UCUUCUGCUCAA	4	1190	1210	0.421715	0.0677701
ATLOC_Os01g07110LOC_Os01g07110.1	osa-miR156b	CUGCUCACUCUCGUCGGUCGU	3	420	441	0.359404	0.177072
ATLOC_Os03g20300LOC_Os03g20300.2	osa-miR156b	UUGCUCUCACAUCUUACUCUGG	4	970	992	1.57527	-0.416475
ATLOC_Os03g50760LOC_Os03g50760.1	osa-miR156b	UUGCUAA-UCACUUCUGUGAG	4	719	739	1.57527	-0.416142
ATLOC_Os03g51140LOC_Os03g51140.1	osa-miR156b	CUGCUC-CUCUCAUCUGCCAU	4	964	984	0.234961	0.339988
ATLOC_Os06g35730LOC_Os06g35730.1	osa-miR156b	CUGCUCCCUCUUUUCUUGUCAG	3	781	803	0.959254	-0.154754
ATLOC_Os11g29050LOC_Os11g29050.1	osa-miR156b	CUGCUCACUCUCGUCGGUCGU	3	420	441	1.39661	-0.378612
ATLOC_Os01g05870LOC_Os01g05870.1	osa-miR156b	UUGCUAA-UCACUUCUGUGAG	4	719	739	0.549815	-0.0117462
ATLOC_Os02g29630LOC_Os02g29630.1	osa-miR156b	UUGCUGAUGCUCUUCUUGUCAU	4	1331	1353	0.359404	0.14412
ATLOC_Os02g42110LOC_Os02g42110.1	osa-miR156b	A-GCUCCCUCAUCGUGCUGUCU	4	2357	2378	1.19235	-0.319055
ATLOC_Os06g21920LOC_Os06g21920.1	osa-miR156b	CUGCUCCCUCUUUUCUUGUCAG	3	781	803	1.39185	-0.371933
ATLOC_Os02g48560LOC_Os02g48560.1	osa-miR156b	CGCCAUCACUCUCCUUCUCGUCGG	4	270	294	1.40139	-0.379318
ATLOC_Os05g05470LOC_Os05g05470.1	osa-miR156b	UUGCUGAUGCUCUUCUUGUCAU	4	1331	1353	0.6871	-0.0484999
ATLOC_Os03g22990LOC_Os03g22990.1	osa-miR156b	AUGAUCUCUCUGCUUCUGUGAG	4	1484	1506	0.0390955	-0.906373
ATLOC_Os03g53530LOC_Os03g53530.1	osa-miR156b	AGCAUCAGUCAUAUGCUGUCAC	4	1773	1795	0.0102878	-0.800383
ATLOC_Os03g58060LOC_Os03g58060.1	osa-miR156b	A-GUUCCCU-UCUUCUGCUCAA	4	1190	1210	1.0324	-0.186874
ATLOC_Os05g03530LOC_Os05g03530.2	osa-miR156b	UUGCUCUCACAUCUUACUCUGG	4	970	992	1.6389	-0.438948
ATLOC_Os06g45820LOC_Os06g45820.3	osa-miR156b	CGCCAUCACUCUCCUUCUCGUCGG	4	270	294	1.18747	-0.255802
ATLOC_Os05g38150LOC_Os05g38150.1	osa-miR156b	CUGCUCCCUCUUUUCUUGUCAG	3	781	803	0.806757	-0.0784779
ATLOC_Os01g74310LOC_Os01g74310.4	osa-miR156b	UUGCUGGCUAUGCUUCUGUCGG	4	907	929	2.30579	-0.645768
ATLOC_Os03g03150LOC_Os03g03150.1	osa-miR156b	G-GCUCAUGCAACUUCUGGUCAA	4	1761	1783	1.17483	-0.24284
ATLOC_Os01g01130LOC_Os01g01130.1	osa-miR156b	CUGCUGCAUCUUCUUCU-UCAC	4	86	107	1.70563	-0.465341
ATLOC_Os04g32880LOC_Os04g32880.2	osa-miR156b	CUGCUC-CUCUCAUCUGCCAU	4	964	984	1.40249	-0.379554
ATLOC_Os04g49700LOC_Os04g49700.1	osa-miR156b	UUGCACGCUAUUCUUCUCUCAU	4	1199	1221	0.543472	-0.00874438
ATLOC_Os06g13860LOC_Os06g13860.1	osa-miR156b	CUGCUCCCUCUUUUCUUGUCAG	3	781	803	1.69284	-0.458657
ATLOC_Os08g10470LOC_Os08g10470.1	osa-miR156b	AGUGCUGACUAUGUUCUGCUCU	4	1399	1421	0.437443	0.0528062
ATLOC_Os02g45010LOC_Os02g45010.1	osa-miR156b	UUGCUGAUGCUCUUCUUGUCAU	4	1331	1353	1.44713	-0.387417
ATLOC_Os01g22660LOC_Os01g22660.2	osa-miR156b	UUGCUCCAUGCUCUUCUGUUG	4	3163	3184	1.85148	-0.499797
ATLOC_Os02g32350LOC_Os02g32350.1	osa-miR156b	AUGCUUAAUCG-UUCUGUGAA	4	2104	2124	1.92583	-0.524732
ATLOC_Os02g50770LOC_Os02g50770.1	osa-miR156b	A-GCUCGCUCUCUUUUGAUCC	4	2373	2393	0.655187	-0.0393626
ATLOC_Os06g11740LOC_Os06g11740.1	osa-miR156b	AUG-UCAGUCCCU-CUGUCAC	4	12656	12675	0.959254	-0.149997
ATLOC_Os06g47330LOC_Os06g47330.2	osa-miR156b	UUGCUCA-UCUGGUUCUGUUU	4	732	752	0.875816	-0.100717
ATLOC_Os01g56810LOC_Os01g56810.2	osa-miR156b	AUGCU-GCUC-CUUCUGAUCC	4	632	651	1.72587	-0.469876
ATLOC_Os02g41550LOC_Os02g41550.4	osa-miR156b	CGAGGGUCUCU-UCUUCUGCCAC	4	255	277	1.16978	-0.237651
ATLOC_Os06g10960LOC_Os06g10960.1	osa-miR156b	CUGCUCACUCUCGUCGGUCGU	4	420	441	0.0553686	0.596038
ATLOC_Os05g43252LOC_Os05g43252.1	osa-miR156b	A-GCUCCCUC-CUUAUGAUCC	4	140	159	0.549815	-0.0100296
ATLOC_Os06g41020LOC_Os06g41020.1	osa-miR156b	G-GCUCAUGCAACUUCUGGUCAA	4	1761	1783	1.17483	-0.243201
ATLOC_Os03g45410LOC_Os03g45410.1	osa-miR156b	UUGCUGGCUAUGCUUCUGUCGG	4	907	929	0.986788	-0.168916
ATLOC_Os07g10254LOC_Os07g10254.1	osa-miR156b	AUG-UCAGUCCCU-CUGUCAC	4	12656	12675	1.19235	-0.297512
ATLOC_Os03g03610LOC_Os03g03610.2	osa-miR156b	CUGCUCCCUCUUUUCUUGUCAG	4	781	803	0.362742	0.130375
ATLOC_Os01g43050LOC_Os01g43050.1	osa-miR156b	A-GUUCGUCUCUUUUCUGUCU	4	1221	1241	2.14806	-0.561797
ATLOC_Os02g53280LOC_Os02g53280.1	osa-miR156b	UUGUUUACUUUAUUUUGUCU	4	1145	1165	0.310843	0.208289
ATLOC_Os06g05720LOC_Os06g05720.1	osa-miR156b	GGACUCACCCU-UUCUGGUCAU	3	542	563	0.593066	-0.0216407
ATLOC_Os05g34650LOC_Os05g34650.1	osa-miR156b	UUGCUGAUGCUCUUCUUGUCAU	4	1331	1353	1.59567	-0.422916
ATLOC_Os06g34070LOC_Os06g34070.1	osa-miR156b	G-GCU-GCUCUGCUUC-GUCU	4	1790	1808	0.964267	-0.159413
ATLOC_Os01g29330LOC_Os01g29330.1	osa-miR156b	CUGCUCCCUCUC--CUGCAA	4	369	387	1.20444	-0.322364
ATLOC_Os05g49680LOC_Os05g49680.1	osa-miR156b	AUGAGAAUUCUCUUCUGUCC	4	1097	1117	1.0324	-0.190601
ATLOC_Os02g19990LOC_Os02g19990.1	osa-miR156b	AGGACACAGCUGUAUUCUGUCU	4	2273	2295	1.36256	-0.365852
ATLOC_Os04g51610LOC_Os04g51610.1	osa-miR156b	CGCCUUCCCUCUCC-CUGCCU	4	42	62	0.181162	0.378701
ATLOC_Os10g33680LOC_Os10g33680.1	osa-miR156b	CGUUCUC-CUCUGU-CUGUCC	4	167	186	1.53776	-0.408122
ATLOC_Os03g12350LOC_Os03g12350.4	osa-miR156b	CUGCACAAUC-CUUCUGCAG	4	397	416	1.56421	-0.412825
ATLOC_Os02g14500LOC_Os02g14500.1	osa-miR156b	UGUGCUCCCUCAACGUC-GUCAC	4	332	354	1.41932	-0.383286
ATLOC_Os03g58430LOC_Os03g58430.1	osa-miR156b	AGUGCUGACUAUGUUCUGCUCU	4	1399	1421	0.334771	0.194477
ATLOC_Os02g04950LOC_Os02g04950.1	osa-miR156b	AUGCCCAAUCUCUUCUC---	4	1	1	0.268507	0.323887
ATLOC_Os05g09530LOC_Os05g09530.1	osa-miR156b	UUGCUGGAGUCCCUUUUGUUG	4	1844	1865	2.17057	-0.572474
ATLOC_Os05g48180LOC_Os05g48180.1	osa-miR156b	CUGCUC-CUCUCAUCUGCCAU	4	964	984	1.0324	-0.189999
ATLOC_Os06g03380LOC_Os06g03380.1	osa-miR156b	AGCAUCACCUCCAUUGCUGUCAA	4	877	900	0.303966	0.256519
ATLOC_Os03g49800LOC_Os03g49800.1	osa-miR156b	G-GCUCAUGCAACUUCUGGUCAA	4	1761	1783	1.25377	-0.336165
ATLOC_Os05g48290LOC_Os05g48290.3	osa-miR156b	UUGCUCA-UCUGGUUCUGUUU	4	732	752	1.36154	-0.365353
ATLOC_Os06g28720LOC_Os06g28720.1	osa-miR156b	CUGC-CACACUUCUACUGUUG	4	295	315	1.19039	-0.283099
ATLOC_Os06g36160LOC_Os06g36160.1	osa-miR156b	CUGCUCACUGACGUACUGAUCAA	4	604	627	0.0568463	0.588389
ATLOC_Os01g04210LOC_Os01g04210.1	osa-miR156b	AGCCUCCCCACCCUCCUUCUGUCC	4	38	62	1.17404	-0.242546
ATLOC_Os07g02890LOC_Os07g02890.1	osa-miR156b	CUGCUCACUCUCGUCGGUCGU	3	420	441	1.63388	-0.438459
ATLOC_Os07g09910LOC_Os07g09910.1	osa-miR156b	CUGC-CACUGGUUUCUGACAC	4	1965	1985	0.875816	-0.101253
ATLOC_Os12g41860LOC_Os12g41860.1	osa-miR156b	CUGCUCCCUCUUUUCUUGUCAG	4	781	803	0.649049	-0.0354518
ATLOC_Os05g15040LOC_Os05g15040.2	osa-miR156b	CGAGGGUCUCU-UCUUCUGCCAC	4	255	277	1.52137	-0.404879
ATLOC_Os06g02144LOC_Os06g02144.1	osa-miR156b	CUGCACAAUC-CUUCUGCAG	4	397	416	0.835366	-0.0879998
ATLOC_Os07g13430LOC_Os07g13430.1	osa-miR156b	UUGCUGGAGUCCCUUUUGUUG	4	1844	1865	0.179666	0.383327
ATLOC_Os01g18070LOC_Os01g18070.1	osa-miR156b	AGUGCUGACUAUGUUCUGCUCU	4	1399	1421	1.72691	-0.470152
ATLOC_Os12g06920LOC_Os12g06920.1	osa-miR156b	UUGUAUCACGCUGUU-UGUCGA	4	288	309	1.17381	-0.241156
ATLOC_Os01g01800LOC_Os01g01800.1	osa-miR156b	CUGCUUUCUUCGUCUUCAUGUCU	3	113	136	0.913657	-0.115621
ATLOC_Os01g07110LOC_Os01g07110.1	osa-miR156b	UUGCUGAACAGCUUCUGUCAG	4	1145	1166	0.303966	0.287389
ATLOC_Os01g62550LOC_Os01g62550.1	osa-miR156b	GGACUCACCCU-UUCUGGUCAU	4	542	563	1.18747	-0.275576
ATLOC_Os01g52390LOC_Os01g52390.1	osa-miR156b	AGUGCCUCAGCCUCUUGCUGCAG	4	938	961	0.00506204	-0.719513
ATLOC_Os03g17300LOC_Os03g17300.1	osa-miR156b	AGCCUCCCCACCCUCCUUCUGUCC	4	38	62	2.1218	-0.554856
ATLOC_Os04g41229LOC_Os04g41229.2	osa-miR156b	UUGCU-GCUCUCUGCUGUCC	4	960	979	1.14457	-0.22895
ATLOC_Os01g49470LOC_Os01g49470.1	osa-miR156b	AGUGCCUCAGCCUCUUGCUGCAG	4	938	961	1.22744	-0.327939
ATLOC_Os03g52400LOC_Os03g52400.1	osa-miR156b	AGCCUCCCCACCCUCCUUCUGUCC	4	38	62	0.176877	0.387389
ATLOC_Os04g45270LOC_Os04g45270.1	osa-miR156b	CGCCAUCACUCUCCUUCUCGUCGG	4	270	294	1.42618	-0.384584
ATLOC_Os05g32660LOC_Os05g32660.1	osa-miR156b	AGUUGUCUCUGCUAAUUCUGUGCAU	4	1557	1582	0.284845	0.308023
ATLOC_Os02g13480LOC_Os02g13480.1	osa-miR156b	CUGCUUCAUCCUCUUCGUUC-	4	36	56	2.14806	-0.569853
ATLOC_Os04g55420LOC_Os04g55420.1	osa-miR156b	UUGUU-ACUAUACUUCAGUCU	4	525	545	0.932454	-0.125425
ATLOC_Os05g46380LOC_Os05g46380.1	osa-miR156b	UUGCUGGCUAUGCUUCUGUCGG	3	907	929	1.40369	-0.379724
ATLOC_Os01g03180LOC_Os01g03180.1	osa-miR156b	CUGCUCACUCUCGUCGGUCGU	3	420	441	1.13104	-0.222485
ATLOC_Os08g43160LOC_Os08g43160.1	osa-miR156b	GGACUCACCCU-UUCUGGUCAU	4	542	563	1.19235	-0.311039
ATLOC_Os01g10980LOC_Os01g10980.1	osa-miR156b	AUGCUCACUCAGCUUGUGGCAU	4	757	779	0.543477	-0.00892278
ATLOC_Os01g47360LOC_Os01g47360.1	osa-miR156b	A-GCUCCCUCAUCGUGCUGUCU	4	2357	2378	2.5806	-0.687116
ATLOC_Os01g61190LOC_Os01g61190.1	osa-miR156b	AUGCUCACUCAGCUUGUGGCAU	4	757	779	1.11704	-0.219572
ATLOC_Os10g42840LOC_Os10g42840.1	osa-miR156b	CUGCUGAUUUACUACUGCUGUCC	4	557	580	1.19235	-0.313909
ATLOC_Os02g15880LOC_Os02g15880.2	osa-miR156b	CUGCUCCCUCUUUUCUUGUCAG	3	781	803	1.18747	-0.27759
ATLOC_Os03g58040LOC_Os03g58040.1	osa-miR156b	CUGUAAUCAAUCUCUUCCAGUCAU	4	1694	1718	1.47322	-0.392402
ATLOC_Os01g31980LOC_Os01g31980.1	osa-miR156b	AUGAUCUCUCUGCUUCUGUGAG	4	1484	1506	1.01017	-0.177391
ATLOC_Os02g35070LOC_Os02g35070.1	osa-miR156b	AUGCUCCUCCUCCUCCUGCUGG	4	1620	1642	2.14806	-0.563546
ATLOC_Os06g04470LOC_Os06g04470.1	osa-miR156b	CUGCUCACUCUCGUCGGUCGU	4	420	441	1.23795	-0.332416
ATLOC_Os01g41140LOC_Os01g41140.1	osa-miR156b	G-GCUCGUUCUUCUCCGGUCC	4	76	96	0.925585	-0.121518
ATLOC_Os01g15020LOC_Os01g15020.2	osa-miR156b	C-GCUCCACUUCUCCCUCUGCGA	4	83	105	1.47073	-0.392215
ATLOC_Os07g08880LOC_Os07g08880.1	osa-miR156b	CUGCUCACUCUCGUCGGUCGU	4	420	441	3.01288	-0.767316
ATLOC_Os01g59350LOC_Os01g59350.2	osa-miR156b	G-GCUCG-UCGCUGCUGUCC	4	814	832	1.18747	-0.254001
ATLOC_Os03g12940LOC_Os03g12940.1	osa-miR156b	UUGCU-GCUCUCUGCUGUCC	3	960	979	1.71472	-0.468899
ATLOC_Os01g11960LOC_Os01g11960.2	osa-miR156b	AGUGCUGACUAUGUUCUGCUCU	4	1399	1421	1.03041	-0.183422
ATLOC_Os01g56800LOC_Os01g56800.1	osa-miR156b	A-GCUCCCUC-CUUAUGAUCC	4	140	159	1.19235	-0.283604
ATLOC_Os04g32020LOC_Os04g32020.2	osa-miR156b	CUGCUCCCUCUUUUCUUGUCAG	4	781	803	0.913657	-0.115661
ATLOC_Os06g22440LOC_Os06g22440.2	osa-miR156b	CUGUAAUCAAUCUCUUCCAGUCAU	4	1694	1718	1.17381	-0.24104
ATLOC_Os03g59860LOC_Os03g59860.1	osa-miR156b	AUGAUCUCUCUGCUUCUGUGAG	4	1484	1506	2.48792	-0.671722
ATLOC_Os05g43576LOC_Os05g43576.1	osa-miR156b	CUGCUC-CUCUCAUCUGCCAU	4	964	984	0.803196	-0.0780669
ATLOC_Os07g02230LOC_Os07g02230.1	osa-miR156b	UUGCGCACUGCACUUCUGCAU	3	1258	1279	2.20758	-0.578496
ATLOC_Os05g27880LOC_Os05g27880.3	osa-miR156b	AUGAUCUCUCUGCUUCUGUGAG	4	1484	1506	1.72762	-0.470269
ATLOC_Os02g46760LOC_Os02g46760.1	osa-miR156b	CUGCUCACUCUCGUCGGUCGU	4	420	441	0.755268	-0.068293
ATLOC_Os01g45960LOC_Os01g45960.1	osa-miR156b	CGCCAUCACUCUCCUUCUCGUCGG	4	270	294	1.36344	-0.366753
ATLOC_Os02g32960LOC_Os02g32960.1	osa-miR156b	CUGCUCACUCUCGUCGGUCGU	4	420	441	1.49674	-0.395702
ATLOC_Os01g16870LOC_Os01g16870.1	osa-miR156b	AUGAUCUCUCUGCUUCUGUGAG	4	1484	1506	1.87353	-0.509998
ATLOC_Os06g46720LOC_Os06g46720.1	osa-miR156b	CUGCUCACUCUCGUCGGUCGU	4	420	441	0.359404	0.176359
ATLOC_Os05g01510LOC_Os05g01510.2	osa-miR156b	UGUGCUCCCUCAACGUC-GUCAC	4	332	354	0.394117	0.10603
ATLOC_Os05g24160LOC_Os05g24160.1	osa-miR156b	CUGUUCAAUCCACCUUCUGUUU	4	736	758	1.19235	-0.310195
ATLOC_Os05g51510LOC_Os05g51510.1	osa-miR156b	AUGGUCGUCUCAUCAUCUACGUCAA	4	298	323	1.60036	-0.429378
ATLOC_Os01g55990LOC_Os01g55990.1	osa-miR156b	GGUGUUCGCUCUACGGUCUUUCAC	4	688	712	3.01288	-0.755583
ATLOC_Os06g14470LOC_Os06g14470.1	osa-miR156b	CUGCUCCCUCUUUUCUUGUCAG	3	781	803	0.722965	-0.0596834
ATLOC_Os01g57490LOC_Os01g57490.1	osa-miR156b	AUGCGGCGCGGCGGCGGCGG	4	571	591	3.01288	-0.763383
ATLOC_Os06g09890LOC_Os06g09890.3	osa-miR156b	CUGCUC-CUCUCAUCUGCCAU	4	964	984	1.79279	-0.491493
ATLOC_Os02g16000LOC_Os02g16000.1	osa-miR156b	CUGCUCCCUCUUUUCUUGUCAG	3	781	803	2.46309	-0.668053
ATLOC_Os06g15600LOC_Os06g15600.1	osa-miR156b	CGCCAUCACUCUCCUUCUCGUCGG	3	270	294	0.082078	0.527714
ATLOC_Os03g06750LOC_Os03g06750.1	osa-miR156b	AUG-UCAGUCCCU-CUGUCAC	4	12656	12675	0.649049	-0.0355746
ATLOC_Os06g05070LOC_Os06g05070.1	osa-miR156b	CUGCUCACUCUCGUCGGUCGU	4	420	441	1.19235	-0.318648
ATLOC_Os02g10440LOC_Os02g10440.1	osa-miR156b	A-GCUCGAUCUGCUAUCUGUCAA	4	869	891	0.299144	0.288864
ATLOC_Os01g14090LOC_Os01g14090.1	osa-miR156b	UUGA-CAAUCUCUUUUGUCGC	4	815	835	1.85534	-0.504564
ATLOC_Os01g13160LOC_Os01g13160.1	osa-miR156b	GGACUCACCCU-UUCUGGUCAU	4	542	563	1.19235	-0.300907
ATLOC_Os02g55540LOC_Os02g55540.1	osa-miR156b	CUGCUCACGCCCUCUUUGUCAA	4	2066	2088	1.10645	-0.216977
ATLOC_Os06g45320LOC_Os06g45320.1	osa-miR156b	CUGCUCACUCUCGUCGGUCGU	4	420	441	2.42834	-0.664374
ATLOC_Os03g11460LOC_Os03g11460.1	osa-miR156b	CUGCUCACUCUCGUCGGUCGU	4	420	441	1.60847	-0.432976
ATLOC_Os03g63300LOC_Os03g63300.1	osa-miR156b	UUGCUCCAUGCUCUUCUGUUG	4	3163	3184	0.904825	-0.111146
ATLOC_Os01g18850LOC_Os01g18850.3	osa-miR156b	CUGCUCACUCUCGUCGGUCGU	4	420	441	1.47792	-0.393064
ATLOC_Os01g10680LOC_Os01g10680.1	osa-miR156b	UUGCUCCAUGCUCUUCUGUUG	4	3163	3184	0.959254	-0.155576
ATLOC_Os06g45800LOC_Os06g45800.1	osa-miR156b	CUGCUCACUCUCGUCGGUCGU	4	420	441	0.730323	-0.0614765
ATLOC_Os06g40780LOC_Os06g40780.1	osa-miR156b	UCUCAGAUCUCUCAUUCUGUCU	4	1647	1669	0.467515	0.0310815
ATLOC_Os06g21390LOC_Os06g21390.3	osa-miR156b	UGUGCUAAAUGUCUUGCUGCAG	4	181	203	2.05825	-0.549261
ATLOC_Os01g66580LOC_Os01g66580.1	osa-miR156b	CGUGCUCCACUCGCUCCUGCGC	4	381	403	1.86975	-0.508627
ATLOC_Os03g31630LOC_Os03g31630.1	osa-miR156b	CGUGCUCCACUCGCUCCUGCGC	4	381	403	0.696708	-0.0503864
ATLOC_Os03g61470LOC_Os03g61470.1	osa-miR156b	A-GUUCCCU-UCUUCUGCUCAA	4	1190	1210	1.29089	-0.350243
ATLOC_Os07g49390LOC_Os07g49390.1	osa-miR156b	A-GUUCGUCUCUUUUCUGUCU	4	1221	1241	1.18747	-0.263193
ATLOC_Os03g15650LOC_Os03g15650.2	osa-miR156b	AUGAUCUCUCUGCUUCUGUGAG	4	1484	1506	0.655187	-0.0385854
ATLOC_Os06g02120LOC_Os06g02120.1	osa-miR156b	CUGCUCCCUCUUUUCUUGUCAG	4	781	803	1.39661	-0.376281
ATLOC_Os07g49260LOC_Os07g49260.1	osa-miR156b	CUGCUCACGCCCUCUUUGUCAA	4	2066	2088	0.0314705	-0.868915
ATLOC_Os02g02530LOC_Os02g02530.2	osa-miR156b	AUGAUCUCUCUGCUUCUGUGAG	3	1484	1506	3.01288	-0.743018
ATLOC_Os03g50940LOC_Os03g50940.2	osa-miR156b	CUGCUCCCUCUUUUCUUGUCAG	3	781	803	1.39283	-0.372188
ATLOC_Os01g11960LOC_Os01g11960.1	osa-miR156b	U--CUCUCUCUUUUCUCUCU	4	32	50	0.758489	-0.0684938
ATLOC_Os01g15470LOC_Os01g15470.1	osa-miR156b	UUGCUAA-UCACUUCUGUGAG	4	719	739	1.07316	-0.210394
ATLOC_Os01g14100LOC_Os01g14100.1	osa-miR156b	UUGCUAA-UCACUUCUGUGAG	4	719	739	0.897875	-0.109577
ATLOC_Os06g21480LOC_Os06g21480.1	osa-miR156b	AUGAUCUCUCUGCUUCUGUGAG	3	1484	1506	0.400352	0.094296
ATLOC_Os03g11660LOC_Os03g11660.1	osa-miR156b	UUGCUAA-UCACUUCUGUGAG	4	719	739	1.18747	-0.263531
ATLOC_Os01g50320LOC_Os01g50320.1	osa-miR156b	U--CUCUCUCUUUUCUCUCU	4	32	50	1.62088	-0.436535
ATLOC_Os04g58890LOC_Os04g58890.1	osa-miR156b	CUGCUCCCUCUUUUCUUGUCAG	3	781	803	0.303966	0.245558
ATLOC_Os06g04800LOC_Os06g04800.1	osa-miR156b	A-GC-CACUCUUCUUCUAUGUCAA	4	155	177	1.19235	-0.309898
ATLOC_Os01g65650LOC_Os01g65650.1	osa-miR156b	AGUGCUCAAUCU--UCGGUCAG	4	15	35	0.248364	0.336261
ATLOC_Os07g15600LOC_Os07g15600.1	osa-miR156b	UUGUUUACUUUAUUUUGUCU	4	1145	1165	0.0553686	0.596976
ATLOC_Os01g02240LOC_Os01g02240.1	osa-miR156b	UUGCU-GCUCUCUGCUGUCC	4	960	979	1.22182	-0.326403
ATLOC_Os06g41690LOC_Os06g41690.1	osa-miR156b	A-GC-CACUCUUCUUCUAUGUCAA	4	155	177	2.63329	-0.693384
ATLOC_Os03g04320LOC_Os03g04320.1	osa-miR156b	CUGCUCCCUCUUUUCUUGUCAG	4	781	803	0.0390955	-0.881673
ATLOC_Os02g29510LOC_Os02g29510.2	osa-miR156b	CUGCUCCCUCUUUUCUUGUCAG	4	781	803	0.359404	0.165664
ATLOC_Os04g29310LOC_Os04g29310.1	osa-miR156b	CUGCUCACUCUCGUCGGUCGU	4	420	441	0.842027	-0.0897966
ATLOC_Os01g32790LOC_Os01g32790.1	osa-miR156b	CUGCUCACGCCCUCUUUGUCAA	4	2066	2088	0.89572	-0.108623
ATLOC_Os03g04490LOC_Os03g04490.1	osa-miR156b	CUGCUC-CUCUCAUCUGCCAU	4	964	984	0.619987	-0.0282733
ATLOC_Os01g45390LOC_Os01g45390.2	osa-miR156b	CUGCUCACUCUCGUCGGUCGU	4	420	441	1.18747	-0.25841
ATLOC_Os05g50160LOC_Os05g50160.1	osa-miR156b	UUGGAC-CUGUCAAGUCUGA	4	325	344	0.190535	0.357934
ATLOC_Os07g09600LOC_Os07g09600.1	osa-miR156b	GGUGGAACAAU-UCUGAGGCAA	4	424	445	1.85534	-0.504766
ATLOC_Os08g06200LOC_Os08g06200.1	osa-miR156b	AGCGCGCGCGAUACCUGGAGGCAC	3	161	185	3.01288	-0.773935
ATLOC_Os09g26830LOC_Os09g26830.1	osa-miR156b	AGCCACAGAAUCCACAGU-A	4	2117	2136	2.20758	-0.617747
ATLOC_Os01g02370LOC_Os01g02370.1	osa-miR156b	AGGACCUCGACGCCACCGUCAG	4	623	645	0.718201	-0.0583745
ATLOC_Os01g14100LOC_Os01g14100.2	osa-miR156b	CGCCGCUGAAUCCGCCGUCGA	4	41	62	1.06694	-0.205501
ATLOC_Os01g35960LOC_Os01g35960.1	osa-miR156b	AGGAUACAUCUGGGCCA--G	4	812	830	0.549815	-0.0109832
ATLOC_Os02g36360LOC_Os02g36360.2	osa-miR156b	AGCCGCUCGGCCGCGCGCAG	4	542	562	1.25539	-0.337194
ATLOC_Os03g18130LOC_Os03g18130.1	osa-miR156b	CGCGCGCGCCCGCAGAAGGUUC	4	141	163	0.835637	-0.0880211
ATLOC_Os03g40780LOC_Os03g40780.1	osa-miR156b	CGCCGCGCGCGCCGCGGCCGA	4	705	726	0.399021	0.0987986
ATLOC_Os05g12660LOC_Os05g12660.1	osa-miR156b	UUGGAC-CUGUCAAGUCUGA	3	325	344	1.67369	-0.44793
ATLOC_Os05g41440LOC_Os05g41440.1	osa-miR156b	UUGGUAACUCCAAAGUGU-A	4	1913	1932	1.17905	-0.246424
ATLOC_Os05g50610LOC_Os05g50610.1	osa-miR156b	AGCUCUUCCUCUCCAUCAACUGCCAG	4	116	142	1.67369	-0.449812
ATLOC_Os06g13860LOC_Os06g13860.1	osa-miR156b	UUG-UGGAUGACUGGACUGA	4	4826	4845	1.13805	-0.228227
ATLOC_Os06g21140LOC_Os06g21140.1	osa-miR156b	AUGCCCCCGCUAGCC-GUCC	3	16	35	1.18747	-0.261664
ATLOC_Os06g47350LOC_Os06g47350.1	osa-miR156b	CGCCGCCCUCCCGCGCCUCGC	4	663	684	1.37107	-0.368071
ATLOC_Os08g16600LOC_Os08g16600.1	osa-miR156b	AGCCACGGCGAACUAAGCAA	4	340	360	1.0324	-0.185715
ATLOC_Os03g28990LOC_Os03g28990.1	osa-miR156b	AUGCGCCCACUGAUGUGUUG	4	10034	10054	0.264129	-0.40094
ATLOC_Os03g29350LOC_Os03g29350.1	osa-miR156b	AUGCACAUCUGCGCUAUUUCA	4	587	608	1.68468	-0.454037
ATLOC_Os03g50740LOC_Os03g50740.3	osa-miR156b	AGCCUGAGUCUCAGAUCGCAG	3	482	503	1.43009	-0.385013
ATLOC_Os05g08320LOC_Os05g08320.1	osa-miR156b	AGUUCCCCACCCCUCAAGUCAU	4	1016	1038	1.7478	-0.478495
ATLOC_Os05g24010LOC_Os05g24010.2	osa-miR156b	CGCGAAGUCGCGCAGGGAUGA	4	174	195	1.76851	-0.483815
ATLOC_Os05g26870LOC_Os05g26870.1	osa-miR156b	CGCCGCCGUCUCAGGUGGCAA	4	135	156	0.0118597	-0.343399
ATLOC_Os06g47910LOC_Os06g47910.1	osa-miR156b	CGCUCGCGCCAAAUCCACCCCCUCGACAUGUCC	4	226	259	1.17381	-0.239607
ATLOC_Os07g12770LOC_Os07g12770.1	osa-miR156b	UUUCAUUCCCAAGAUUUUGA	4	39	59	2.67601	-0.700716
ATLOC_Os01g11210LOC_Os01g11210.1	osa-miR156b	CCUCGCCCCCUCCGACGGCAU	2	525	546	1.20334	-0.321494
ATLOC_Os06g01480LOC_Os06g01480.1	osa-miR156b	AGCGCGCGCGAUACCUGGAGGCAC	4	161	185	1.07793	-0.211296
ATLOC_Os10g36420LOC_Os10g36420.1	osa-miR156b	CCUCGCCCUCCUCGCCGUCGC	4	60	81	0.849749	-0.0928469
ATLOC_Os11g26130LOC_Os11g26130.1	osa-miR156b	CGCCGCCGUCUCAGGUGGCAA	3	135	156	2.00928	-0.536663
ATLOC_Os01g10680LOC_Os01g10680.1	osa-miR156b	GGUGUAUCUCCCUUGAGCAA	4	778	798	1.18747	-0.260524
ATLOC_Os01g28260LOC_Os01g28260.1	osa-miR156b	AGCGCACCAGCGGCGCCGUCAU	4	602	624	1.89662	-0.517636
ATLOC_Os01g49320LOC_Os01g49320.1	osa-miR156b	CGCGUCACUAUCCCAACUGA	4	697	717	1.39661	-0.378029
ATLOC_Os03g03610LOC_Os03g03610.3	osa-miR156b	AGCAUCAAUAUGAUGAUCUGA	4	941	962	0.555829	-0.0142014
ATLOC_Os05g49750LOC_Os05g49750.2	osa-miR156b	CGCCGAUCUCCCGCCGAAGUCC	4	324	346	0.913852	-0.116953
ATLOC_Os06g47910LOC_Os06g47910.1	osa-miR156b	CGCGAAGUCGCGCAGGGAUGA	4	174	195	0.160938	0.402881
ATLOC_Os07g07560LOC_Os07g07560.1	osa-miR156b	GGCGACCCCCACACCCACUUCC	4	109	131	0.569306	-0.0173737
ATLOC_Os01g02290LOC_Os01g02290.1	osa-miR156b	CGUACGCGUCCCUCGGCCGGCGA	4	236	259	0.50009	0.00195178
ATLOC_Os01g43370LOC_Os01g43370.2	osa-miR156b	CUGCUGAAUCAAAUGACUGG	4	194	214	0.664237	-0.0432386
ATLOC_Os01g49470LOC_Os01g49470.2	osa-miR156b	GGCCACCGUGCUCGGCACUGA	4	1464	1485	1.35699	-0.36381
ATLOC_Os01g58860LOC_Os01g58860.1	osa-miR156b	GGCGACCCCCACACCCACUUCC	4	109	131	1.18747	-0.280083
ATLOC_Os01g63480LOC_Os01g63480.1	osa-miR156b	CCUCGCCCCCUCCGACGGCAU	3	525	546	1.42618	-0.384358
ATLOC_Os02g09490LOC_Os02g09490.1	osa-miR156b	CGCUGCUCUCCCCCGGGAGCAA	4	209	231	0.614225	-0.0264945
ATLOC_Os02g22280LOC_Os02g22280.2	osa-miR156b	AUGAGGAUUAAUAAGGUCUGA	4	1	1	0.857922	-0.0950586
ATLOC_Os02g55800LOC_Os02g55800.1	osa-miR156b	A-GCUAACACGAGAAUUUGA	4	2690	2709	1.12797	-0.221386
ATLOC_Os02g56370LOC_Os02g56370.1	osa-miR156b	A-GCACAAUCCGUCGCCUGA	4	241	260	0.75199	-0.0676447
ATLOC_Os02g12939LOC_Os02g12939.1	osa-miR156b	CUGCUCCCUCUUUUCUUGUCAG	4	781	803	1.39661	-0.377764
ATLOC_Os01g04460LOC_Os01g04460.1	osa-miR156b	CUGCUCCCUCUUUUCUUGUCAG	4	781	803	0.831457	-0.0867305
ATLOC_Os03g31044LOC_Os03g31044.2	osa-miR156b	CUGCUCACUCUCGUCGGUCGU	4	420	441	0.82385	-0.0815247
ATLOC_Os03g15430LOC_Os03g15430.2	osa-miR156b	CUGCUCACUCUCGUCGGUCGU	4	420	441	0.862826	-0.0960273
ATLOC_Os08g40090LOC_Os08g40090.1	osa-miR156b	A-GCUCGCUCUCUUUUGAUCC	4	2373	2393	1.18747	-0.258937
ATLOC_Os02g06970LOC_Os02g06970.1	osa-miR156b	A-GCUCGCUCUCUUUUGAUCC	4	2373	2393	1.04454	-0.197086
ATLOC_Os03g62790LOC_Os03g62790.1	osa-miR156b	AGG-UCACUCCCUCUUGUCGG	4	61	81	1.02763	-0.18302
ATLOC_Os07g11380LOC_Os07g11380.1	osa-miR156b	GGCGCGCGAUCUCCUCCUGUCGU	4	114	137	1.19235	-0.316589
ATLOC_Os08g02730LOC_Os08g02730.1	osa-miR156b	CUGUAAUCAAUCUCUUCCAGUCAU	4	1694	1718	0.44137	0.0490691
ATLOC_Os06g47100LOC_Os06g47100.1	osa-miR156b	AUGUUGUCUCUAUACU-UCA	4	244	263	0.989987	-0.169911
ATLOC_Os01g55500LOC_Os01g55500.1	osa-miR156b	UUGCUGCAGUCUGCGAUAUGG	4	1184	1205	1.1702	-0.238238
ATLOC_Os08g44010LOC_Os08g44010.1	osa-miR156b	UUGCCUUGCCUCAGGAGUUUGA	4	881	903	1.6409	-0.43929
ATLOC_Os01g59430LOC_Os01g59430.1	osa-miR156b	GGCGCGCGAUCUCCUCCUGUCGU	4	114	137	1.02763	-0.183101
ATLOC_Os05g43670LOC_Os05g43670.1	osa-miR156b	CGCUACCUUCCUCUCCUUCAGUUC	4	24	48	2.20758	-0.60431
ATLOC_Os01g53970LOC_Os01g53970.1	osa-miR156b	AGUGCCCCAUCGUGGAGCGCCUGA	4	179	203	1.92558	-0.523301
ATLOC_Os02g04160LOC_Os02g04160.1	osa-miR156b	UUGCCUUGCCUCAGGAGUUUGA	4	881	903	0.986788	-0.168468
ATLOC_Os02g06970LOC_Os02g06970.1	osa-miR156b	AUGCUGUUUCAUCUUCUGU-G	4	428	448	1.45079	-0.388736
ATLOC_Os04g08034LOC_Os04g08034.1	osa-miR156b	UUGCUGAUGCUCUUCUUGUCAU	4	1331	1353	0.0728778	0.569682
ATLOC_Os04g46100LOC_Os04g46100.1	osa-miR156b	AUGAGAAUUCUCUUCUGUCC	4	1097	1117	1.19235	-0.316898
ATLOC_Os02g57190LOC_Os02g57190.1	osa-miR156b	G-GUUUUCUC-CUUCUGUUG	4	749	767	1.82124	-0.495706
ATLOC_Os03g40780LOC_Os03g40780.1	osa-miR156b	G-GUUUUCUC-CUUCUGUUG	4	749	767	0.970739	-0.162867
ATLOC_Os07g19400LOC_Os07g19400.1	osa-miR156b	GGUGUUACCUCCAGAAUCUGA	3	672	693	1.39661	-0.376012
ATLOC_Os05g42240LOC_Os05g42240.1	osa-miR156b	AUGCUCUGAAUAAUCAUGCAC	4	1469	1490	1.7478	0.434718
ATLOC_Os10g27190LOC_Os10g27190.1	osa-miR156b	AUUGUGUCGAGGGAUUGUCAN	4	2216	2236	1.14745	-0.230121
ATLOC_Os02g04490LOC_Os02g04490.1	osa-miR156b	AGCUGGUGGCCAAGGAUCUGCAC	4	563	586	1.0324	-0.186046
ATLOC_Os04g10650LOC_Os04g10650.1	osa-miR156b	AGUGCUCAAUCU--UCGGUCAG	4	15	35	0.543477	-0.0089979
ATLOC_Os02g48290LOC_Os02g48290.1	osa-miR156b	UUGCUGAUGCUCUUCUUGUCAU	4	1331	1353	1.00949	-0.176594
ATLOC_Os06g02120LOC_Os06g02120.2	osa-miR156b	UGUGCUCCCUCAACGUC-GUCAC	4	332	354	0.911524	-0.113455
ATLOC_Os05g19970LOC_Os05g19970.1	osa-miR156b	CUGCUC-CUCUCAUCUGCCAU	4	964	984	1.12295	-0.22012
ATLOC_Os01g70780LOC_Os01g70780.1	osa-miR156b	GGACUCACCCU-UUCUGGUCAU	4	542	563	2.46576	-0.668453
ATLOC_Os01g12304LOC_Os01g12304.1	osa-miR156b	A-GCUCGCUCUCUUUUGAUCC	3	2373	2393	0.928323	-0.123074
ATLOC_Os01g48390LOC_Os01g48390.1	osa-miR156b	A-GCUCGCUCUCUUUUGAUCC	4	2373	2393	1.13685	-0.226036
ATLOC_Os02g32690LOC_Os02g32690.2	osa-miR156b	C-GC-CGCUCUACUUC-GUCU	4	1001	1019	0.0520134	0.638553
ATLOC_Os02g34080LOC_Os02g34080.1	osa-miR156b	UUGCUGGCUAUGCUUCUGUCGG	4	907	929	1.62088	-0.436406
ATLOC_Os01g60230LOC_Os01g60230.1	osa-miR156b	CUGUUCGCUUUCCUUUUGUCU	4	113	134	1.18747	-0.278639
ATLOC_Os05g06420LOC_Os05g06420.1	osa-miR156b	AUGCU-GCUC-CUUCUGAUCC	3	632	651	1.19235	-0.317664
ATLOC_Os08g32600LOC_Os08g32600.1	osa-miR156b	UUGCUGAUGCUCUUCUUGUCAU	4	1331	1353	0.566529	-0.0159939
ATLOC_Os07g22534LOC_Os07g22534.1	osa-miR156b	UUGCUGAUGCUCUUCUUGUCAU	4	1331	1353	2.00928	-0.540378
ATLOC_Os05g30250LOC_Os05g30250.2	osa-miR156b	UUGCU-GCUCUCUGCUGUCC	4	960	979	0.614207	-0.0257686
ATLOC_Os10g17740LOC_Os10g17740.1	osa-miR156b	CUGCUCCCUCUUUUCUUGUCAG	3	781	803	1.59567	-0.426577
ATLOC_Os11g29190LOC_Os11g29190.1	osa-miR156b	CUGCUC-CUCUCAUCUGCCAU	4	964	984	1.17483	-0.243577
ATLOC_Os01g67590LOC_Os01g67590.1	osa-miR156b	UUGCUGAUGCUCUUCUUGUCAU	4	1331	1353	0.78641	-0.0755844
ATLOC_Os07g44499LOC_Os07g44499.1	osa-miR156b	AUGCU-GCUC-CUUCUGAUCC	4	632	651	1.03282	-0.192045
ATLOC_Os10g32550LOC_Os10g32550.1	osa-miR156b	UUGCU-GCUCUCUGCUGUCC	4	960	979	1.17483	-0.243762
ATLOC_Os01g53970LOC_Os01g53970.1	osa-miR156b	CUGCUCACUCUCGUCGGUCGU	4	420	441	0.959254	-0.150666
ATLOC_Os03g56800LOC_Os03g56800.1	osa-miR156b	UUGCUGGCUAUGCUUCUGUCGG	4	907	929	1.00949	-0.176618
ATLOC_Os03g63040LOC_Os03g63040.1	osa-miR156b	UUGCAGCAAUCGUCUUCGGCCAU	4	1047	1070	0.947075	-0.141877
ATLOC_Os04g49520LOC_Os04g49520.1	osa-miR156b	UUGCUCUCACAUCUUACUCUGG	4	970	992	0.594113	-0.0217348
ATLOC_Os04g42320LOC_Os04g42320.1	osa-miR156b	CUGUUCGCUUUCCUUUUGUCU	4	113	134	1.66563	-0.446063
ATLOC_Os01g13370LOC_Os01g13370.1	osa-miR156b	AUGCU-GCUC-CUUCUGAUCC	4	632	651	1.34967	-0.361837
ATLOC_Os07g05320LOC_Os07g05320.1	osa-miR156b	AUGCGCGGUUUCUUUUGUCAU	3	536	557	0.874803	-0.0990551
ATLOC_Os02g22280LOC_Os02g22280.2	osa-miR156b	AUGCCCGCAGUGUUCUUGUCAU	4	899	921	0.913657	-0.114541
ATLOC_Os03g04960LOC_Os03g04960.3	osa-miR156b	UUGA-CAAUCUCUUUUGUCGC	4	815	835	0.934368	-0.13828
ATLOC_Os03g33012LOC_Os03g33012.1	osa-miR156b	CUGCUCCCUCUUUUCUUGUCAG	4	781	803	1.70475	-0.465061
ATLOC_Os06g09890LOC_Os06g09890.2	osa-miR156b	AUGCGCGGUUUCUUUUGUCAU	4	536	557	0.831457	-0.085575
ATLOC_Os04g35840LOC_Os04g35840.1	osa-miR156b	CUGCUC-CUCUCAUCUGCCAU	4	964	984	2.07918	-0.551936
ATLOC_Os01g34930LOC_Os01g34930.1	osa-miR156b	CUGCUCACUCUCGUCGGUCGU	4	420	441	1.17416	-0.242565
ATLOC_Os06g51230LOC_Os06g51230.1	osa-miR156b	CGUGCACAAGCUCAUGUUGUCAG	4	247	270	1.85148	-0.50078
ATLOC_Os10g34380LOC_Os10g34380.1	osa-miR156b	CUGCUCACUGACGUACUGAUCAA	4	604	627	1.14457	-0.229231
ATLOC_Os01g72990LOC_Os01g72990.2	osa-miR156b	UGUGUUCAACCUGCUUGUGUGGA	4	1108	1131	1.32274	-0.355857
ATLOC_Os05g51590LOC_Os05g51590.1	osa-miR156b	UGUG-UCCGUCUCCUUCAGU-A	4	1	1	1.69828	-0.463862
ATLOC_Os01g20900LOC_Os01g20900.6	osa-miR156b	UCUCAGAUCUCUCAUUCUGUCU	4	1647	1669	1.46046	-0.390109
ATLOC_Os03g46330LOC_Os03g46330.1	osa-miR156b	UUGCUGAACAGCUUCUGUCAG	4	1145	1166	0.88233	-0.104968
ATLOC_Os08g04780LOC_Os08g04780.1	osa-miR156b	A-GCUCGAGGAGGAGCUUUN	4	1967	1985	0.996875	-0.172355
ATLOC_Os04g40470LOC_Os04g40470.1	osa-miR156b	AUGCUUAUGGAGGAAGAGCAG	4	451	472	1.45079	-0.388299
ATLOC_Os01g61044LOC_Os01g61044.1	osa-miR156b	UCUCUCUCUCUCU-CUCUCU	3	324	343	2.76079	-0.706848
ATLOC_Os10g19190LOC_Os10g19190.1	osa-miR156b	CUGCUCCCUCUUUUCUUGUCAG	4	781	803	1.6479	-0.440463
ATLOC_Os04g50740LOC_Os04g50740.1	osa-miR156b	ACUCAUGAUGAAGCUCUUCUUUCAA	4	1615	1640	0.901654	-0.110116
ATLOC_Os01g12540LOC_Os01g12540.2	osa-miR156b	UGUGAAGAACACUCUUCCUGUCAG	4	2064	2088	0.932454	-0.128026
ATLOC_Os01g14100LOC_Os01g14100.1	osa-miR156b	CUGCUCAACGUCUUC-GUCGC	4	346	366	0.303966	0.262546
ATLOC_Os03g04960LOC_Os03g04960.1	osa-miR156b	UUGUCUCAGGUGCUUCAGUCAG	4	2176	2198	0.959254	-0.154447
ATLOC_Os07g16960LOC_Os07g16960.1	osa-miR156b	UUGCUGAUGCUCUUCUUGUCAU	3	1331	1353	1.2632	-0.338261
ATLOC_Os04g32880LOC_Os04g32880.5	osa-miR156b	UUGCUCAAGGGCUUCCUUUCAG	4	838	860	1.04758	-0.197656
ATLOC_Os08g38200LOC_Os08g38200.1	osa-miR156b	AGUCUCACCAUGGCUUCAGCCAA	4	1275	1298	2.20758	-0.609443
ATLOC_Os03g58060LOC_Os03g58060.2	osa-miR156b	CUGCUCGGGCUCUACC-UCAU	4	142	162	0.176877	0.386452
ATLOC_Os01g09790LOC_Os01g09790.1	osa-miR156b	CUGCUCCCUCUUUUCUUGUCAG	3	781	803	1.13105	-0.22362
ATLOC_Os03g46330LOC_Os03g46330.1	osa-miR156b	CUGCUC-CUCUCAUCUGCCAU	4	964	984	1.10703	-0.21702
ATLOC_Os01g16940LOC_Os01g16940.1	osa-miR156b	CUGCUCCCUCUUUUCUUGUCAG	3	781	803	0.843947	-0.0902773
ATLOC_Os01g02240LOC_Os01g02240.1	osa-miR156b	CGCGGAUCCCUCGUCUUCUCCGUCU	4	44	69	1.0324	-0.190445
ATLOC_Os02g17400LOC_Os02g17400.1	osa-miR156b	CUGCUC-CUCUCAUCUGCCAU	4	964	984	1.69074	-0.456083
ATLOC_Os04g42370LOC_Os04g42370.1	osa-miR156b	AUGAUCUCUCUGCUUCUGUGAG	4	1484	1506	0.12536	0.46316
ATLOC_Os06g31210LOC_Os06g31210.1	osa-miR156b	CUGCUCACUCUCGUCGGUCGU	4	420	441	1.16145	-0.235848
ATLOC_Os01g46280LOC_Os01g46280.1	osa-miR156b	CUGCUCACGCCCUCUUUGUCAA	4	2066	2088	0.398872	0.100337
ATLOC_Os03g21680LOC_Os03g21680.4	osa-miR156b	CGCCAUCACUCUCCUUCUCGUCGG	4	270	294	2.19041	-0.575107
ATLOC_Os01g12040LOC_Os01g12040.1	osa-miR156b	AUGCAAACU-UCUUC-GUUU	4	2607	2625	0.831457	-0.0847194
ATLOC_Os03g20700LOC_Os03g20700.2	osa-miR156b	UUGCACACUC-CUU-UGCCAA	4	965	984	1.67369	-0.447807
ATLOC_Os06g16550LOC_Os06g16550.1	osa-miR156b	CUGCGGAGCUCUUUCUGUGUCAG	4	2307	2330	1.07392	-0.210698
ATLOC_Os05g07070LOC_Os05g07070.2	osa-miR156b	AUGAUCUCUCUGCUUCUGUGAG	4	1484	1506	1.24186	-0.332822
ATLOC_Os07g06660LOC_Os07g06660.1	osa-miR156b	UUGCUAA-UCACUUCUGUGAG	4	719	739	1.57193	-0.414458
ATLOC_Os02g47620LOC_Os02g47620.1	osa-miR156b	UUGCGGUUACCACUAUUUGA	4	568	588	0.363048	0.129224
ATLOC_Os03g49485LOC_Os03g49485.1	osa-miR156b	CGCCAUCACUCUCCUUCUCGUCGG	4	270	294	0.769924	-0.0713505
ATLOC_Os06g14470LOC_Os06g14470.1	osa-miR156b	CGUG-UCGCUGCUGUUCUGCCAC	4	357	379	2.14806	-0.567874
ATLOC_Os01g50460LOC_Os01g50460.1	osa-miR156b	CUGCUCACUCUCGUCGGUCGU	4	420	441	0.743685	-0.0664894
ATLOC_Os02g07340LOC_Os02g07340.1	osa-miR156b	UUGCUGAUGCUCUUCUUGUCAU	4	1331	1353	0.337073	0.189551
ATLOC_Os03g21210LOC_Os03g21210.1	osa-miR156b	CUGCUCCCUCUUUUCUUGUCAG	4	781	803	1.0324	-0.189759
ATLOC_Os10g26690LOC_Os10g26690.1	osa-miR156b	A-GCUCGAUCUGCUAUCUGUCAA	4	869	891	0.614225	-0.0270823
ATLOC_Os02g32350LOC_Os02g32350.1	osa-miR156b	CUGCUCACUCUCGUCGGUCGU	4	420	441	0.740046	-0.0628584
ATLOC_Os03g20080LOC_Os03g20080.1	osa-miR156b	UGUGCCUCAGUCAUUCUUCUCGUCAC	4	1433	1459	1.17402	-0.242014
ATLOC_Os07g11380LOC_Os07g11380.2	osa-miR156b	AGUGCUGACUAUGUUCUGCUCU	4	1399	1421	1.19235	-0.302796
ATLOC_Os05g37350LOC_Os05g37350.1	osa-miR156b	CUGCUCACUCUCGUCGGUCGU	4	420	441	1.19235	-0.309547
ATLOC_Os07g07560LOC_Os07g07560.2	osa-miR156b	UUGCUGAUGCUCUUCUUGUCAU	4	1331	1353	1.50299	-0.39979
ATLOC_Os04g47040LOC_Os04g47040.1	osa-miR156b	UUGCUGAUGCUCUUCUUGUCAU	4	1331	1353	0.959254	-0.147819
ATLOC_Os04g53540LOC_Os04g53540.2	osa-miR156b	CGCCAUCACUCUCCUUCUCGUCGG	4	270	294	1.19235	-0.311925
ATLOC_Os06g35660LOC_Os06g35660.1	osa-miR156b	AGUCUU-CUCUGCUUCUGCUCAA	4	470	492	1.24686	-0.334645
ATLOC_Os03g03610LOC_Os03g03610.1	osa-miR156b	AGUCUU-CUCUGCUUCUGCUCAA	4	470	492	1.16207	-0.236136
ATLOC_Os04g50940LOC_Os04g50940.2	osa-miR156b	CUGCUC-CUCUCAUCUGCCAU	4	964	984	0.371021	0.120782
ATLOC_Os02g50700LOC_Os02g50700.1	osa-miR156b	AUGCCC-CUCUCGUC-GUCGA	4	164	183	0.812865	-0.0791471
ATLOC_Os04g03796LOC_Os04g03796.1	osa-miR156b	CUGCCCCACUUCUACUGCUGU-A	4	283	305	0.815708	-0.0798244
ATLOC_Os05g51780LOC_Os05g51780.1	osa-miR156b	CUGCUCACUCUCGUCGGUCGU	4	420	441	1.0324	-0.188835
ATLOC_Os05g34680LOC_Os05g34680.1	osa-miR156b	UGUGCAGCACGAUCUU-UGUCAC	4	1083	1105	0.0728778	0.564362
ATLOC_Os05g51630LOC_Os05g51630.2	osa-miR156b	GGCCUCACCGUGUCUUUUGUCGA	4	706	729	1.18464	-0.248885
ATLOC_Os03g31630LOC_Os03g31630.1	osa-miR156b	CUGCUCCCUCUUUUCUUGUCAG	4	781	803	0.0102878	-0.73227
ATLOC_Os06g37160LOC_Os06g37160.1	osa-miR156b	CUGCUC-CUCUCAUCUGCCAU	4	964	984	1.77514	-0.48526
ATLOC_Os02g56565LOC_Os02g56565.1	osa-miR156b	A-GCUCGCUCUCUUUUGAUCC	4	2373	2393	2.07918	-0.552922
ATLOC_Os02g17650LOC_Os02g17650.1	osa-miR156b	CUGCUCACGCCCUCUUUGUCAA	4	2066	2088	2.75548	-0.705563
ATLOC_Os03g22120LOC_Os03g22120.3	osa-miR156b	CUGCUCACGCCCUCUUUGUCAA	4	2066	2088	2.60668	-0.691206
ATLOC_Os03g48320LOC_Os03g48320.1	osa-miR156b	A-GCUCACUCUGCUUCCUGAAUCGA	4	338	362	0.264129	-0.401159
ATLOC_Os06g45640LOC_Os06g45640.1	osa-miR156b	UUGCUGAUGCUCUUCUUGUCAU	4	1331	1353	3.01288	-0.784261
ATLOC_Os01g07350LOC_Os01g07350.1	osa-miR156b	CUGCUGCAUCUUCUUCU-UCAC	4	86	107	3.01288	-0.770149
ATLOC_Os05g34880LOC_Os05g34880.1	osa-miR156b	CGUGCACAAGCUCAUGUUGUCAG	4	247	270	1.08514	-0.212481
ATLOC_Os04g01490LOC_Os04g01490.2	osa-miR156b	UUGCUGAUGCUCUUCUUGUCAU	4	1331	1353	0.941928	-0.140916
ATLOC_Os03g04340LOC_Os03g04340.1	osa-miR156b	GGACUCACCCU-UUCUGGUCAU	4	542	563	0.309105	0.217864
ATLOC_Os02g57630LOC_Os02g57630.1	osa-miR156b	UCUCUACUACAGCCUCUUCUG--A	4	691	713	1.43974	-0.386766
ATLOC_Os01g27170LOC_Os01g27170.1	osa-miR156b	G-GCGGAAACUCUUCAGGUCAG	4	2305	2326	0.0786217	0.558663
ATLOC_Os03g10640LOC_Os03g10640.1	osa-miR156b	C-GCUCAACCUUAUUCU-UCA	4	7668	7687	0.913657	-0.116084
ATLOC_Os05g07260LOC_Os05g07260.3	osa-miR156b	UUGCUGAUGCUCUUCUUGUCAU	3	1331	1353	1.02198	-0.181487
ATLOC_Os01g36500LOC_Os01g36500.1	osa-miR156b	UUGCUGAUGCUCUUCUUGUCAU	4	1331	1353	2.00928	-0.539396
ATLOC_Os06g17970LOC_Os06g17970.1	osa-miR156b	AUGCUGCGUCUGUUCUGU-A	4	400	419	1.6135	-0.433794
ATLOC_Os03g19910LOC_Os03g19910.1	osa-miR156b	AUGCUGCGUCUGUUCUGU-A	4	400	419	1.31754	-0.354784
ATLOC_Os06g24490LOC_Os06g24490.1	osa-miR156b	A-GCUCACUCUGCUUCCUGAAUCGA	4	338	362	1.90662	-0.519905
ATLOC_Os03g17180LOC_Os03g17180.1	osa-miR156b	A-GC-CACUCUUCUUCUAUGUCAA	4	155	177	2.20758	-0.621679
ATLOC_Os03g54084LOC_Os03g54084.1	osa-miR156b	CUGCUCACUCUCGUCGGUCGU	4	420	441	0.800488	-0.0771781
ATLOC_Os06g02550LOC_Os06g02550.1	osa-miR156b	CUGCUC-CUCUCAUCUGCCAU	4	964	984	0.959254	-0.151773
ATLOC_Os09g39020LOC_Os09g39020.1	osa-miR156b	A-GCUCACUCUGCUUCCUGAAUCGA	4	338	362	0.843269	-0.0900438
ATLOC_Os02g41550LOC_Os02g41550.4	osa-miR156b	A-GC-CACUCUUCUUCUAUGUCAA	4	155	177	1.60847	-0.432692
ATLOC_Os03g04960LOC_Os03g04960.2	osa-miR156b	AUGAUCUCUCUGCUUCUGUGAG	4	1484	1506	1.13757	-0.226815
ATLOC_Os06g04169LOC_Os06g04169.2	osa-miR156b	CUGCUCACUCUCGUCGGUCGU	4	420	441	0.974781	-0.164048
ATLOC_Os02g05320LOC_Os02g05320.2	osa-miR156b	CUGCUCCCUCUUUUCUUGUCAG	4	781	803	1.19235	-0.305282
ATLOC_Os06g05100LOC_Os06g05100.5	osa-miR156b	AUGAUCUCUCUGCUUCUGUGAG	4	1484	1506	2.20758	-0.591389
ATLOC_Os01g59670LOC_Os01g59670.1	osa-miR156b	CGUUCUC-CUCUGU-CUGUCC	4	167	186	1.78162	-0.486258
ATLOC_Os04g45930LOC_Os04g45930.3	osa-miR156b	AGUGCUGACUAUGUUCUGCUCU	4	1399	1421	1.19235	-0.287006
ATLOC_Os05g08640LOC_Os05g08640.1	osa-miR156b	AUGAUCUCUCUGCUUCUGUGAG	4	1484	1506	2.20758	-0.612096
ATLOC_Os06g39050LOC_Os06g39050.1	osa-miR156b	CGCCAUCACUCUCCUUCUCGUCGG	4	270	294	1.7478	-0.477047
ATLOC_Os04g58310LOC_Os04g58310.1	osa-miR156b	UCUCCUC-CUCGUCGUC-GUCGA	4	305	326	0.443343	0.0461935
ATLOC_Os01g62840LOC_Os01g62840.1	osa-miR156b	UUGCUGAUGCUCUUCUUGUCAU	4	1331	1353	1.19235	-0.312995
ATLOC_Os05g34680LOC_Os05g34680.2	osa-miR156b	GGUGCACACGCUCUGUUUCUGUUG	4	2726	2750	0.971215	-0.16295
ATLOC_Os01g45390LOC_Os01g45390.2	osa-miR156b	GGUGCACACGCUCUGUUUCUGUUG	4	2726	2750	1.20334	-0.321746
ATLOC_Os01g45370LOC_Os01g45370.1	osa-miR156b	UUGCUGAACAGCUUCUGUCAG	4	1145	1166	0.264129	-0.403668
ATLOC_Os03g10980LOC_Os03g10980.1	osa-miR156b	CGCCAUCACUCUCCUUCUCGUCGG	4	270	294	1.16552	-0.23671
ATLOC_Os05g41810LOC_Os05g41810.2	osa-miR156b	CGUGCACAAGCUCAUGUUGUCAG	3	247	270	2.36266	-0.653671
ATLOC_Os02g52880LOC_Os02g52880.1	osa-miR156b	G-GCGGAAACUCUUCAGGUCAG	4	2305	2326	3.73604	-0.932222
ATLOC_Os02g43760LOC_Os02g43760.1	osa-miR156b	AGG-UCAGAGUCUUCAUGU-A	4	305	324	3.01288	-0.807482
ATLOC_Os06g49620LOC_Os06g49620.1	osa-miR156b	AUGCUGUUUCAUCUUCUGU-G	4	428	448	1.18747	-0.254493
ATLOC_Os01g43050LOC_Os01g43050.1	osa-miR156b	UUGCUGAACAGCUUCUGUCAG	4	1145	1166	0.310243	0.213972
ATLOC_Os02g32030LOC_Os02g32030.1	osa-miR156b	AGCCUUGAGCACAAGCUAUUCGGUCAA	4	265	292	1.66474	-0.445824
ATLOC_Os01g40340LOC_Os01g40340.3	osa-miR156b	AUGCUUCAGGCCUCCUCUGCUCC	4	3617	3640	0.22578	0.345119
ATLOC_Os03g50500LOC_Os03g50500.1	osa-miR156b	AGUGCCCAAGCCCAUC-GUCAA	4	2590	2611	0.359404	0.176646
ATLOC_Os02g51460LOC_Os02g51460.1	osa-miR156b	AGCCUUGAGCACAAGCUAUUCGGUCAA	4	265	292	0.303966	0.246713
ATLOC_Os02g57620LOC_Os02g57620.1	osa-miR156b	A-GCUCGACCUCUUGCUGAUCGU	4	188	210	1.06694	-0.204107
ATLOC_Os04g50950LOC_Os04g50950.1	osa-miR156b	UCUCUACUACAGCCUCUUCUG--A	4	691	713	0.176812	0.390655
ATLOC_Os07g09580LOC_Os07g09580.1	osa-miR156b	AUGCUGUUUCAUCUUCUGU-G	4	428	448	1.39661	-0.37656
ATLOC_Os01g13520LOC_Os01g13520.1	osa-miR156b	UUGCUGAUGCUCUUCUUGUCAU	4	1331	1353	0.0342615	-0.870154
ATLOC_Os01g38229LOC_Os01g38229.2	osa-miR156b	GGACUCACCCU-UUCUGGUCAU	4	542	563	1.19235	-0.305322
ATLOC_Os03g17310LOC_Os03g17310.1	osa-miR156b	AGCCUUGAGCACAAGCUAUUCGGUCAA	4	265	292	0.932454	-0.12909
ATLOC_Os06g51410LOC_Os06g51410.1	osa-miR156b	GGACUCACCCU-UUCUGGUCAU	4	542	563	0.0123108	-0.851989
ATLOC_Os08g01160LOC_Os08g01160.1	osa-miR156b	AUGCUGUUUCAUCUUCUGU-G	4	428	448	1.18747	-0.269617
ATLOC_Os05g08610LOC_Os05g08610.4	osa-miR156b	GGCAGUACAACGUCUUCAUGGCAC	4	831	855	3.01288	-0.775398
ATLOC_Os03g18840LOC_Os03g18840.1	osa-miR156b	ACUUGCAAA-UCUUCUGUCAA	4	621	641	1.85148	-0.503836
ATLOC_Os06g04800LOC_Os06g04800.1	osa-miR156b	CGUGAAC-CUGU-UGAUGUCAG	4	520	540	1.67369	-0.451344
ATLOC_Os03g36760LOC_Os03g36760.1	osa-miR156b	UUGCUGAUGCUCUUCUUGUCAU	4	1331	1353	1.5693	-0.413637
ATLOC_Os04g54759LOC_Os04g54759.1	osa-miR156b	UGUGCCUCAGUCAUUCUUCUCGUCAC	4	1433	1459	0.334771	0.190911
ATLOC_Os03g45410LOC_Os03g45410.1	osa-miR156b	CUGCUC-CUCUCAUCUGCCAU	4	964	984	0.151197	0.425298
ATLOC_Os05g39860LOC_Os05g39860.1	osa-miR156b	AUG-UCAGUCCCU-CUGUCAC	4	12656	12675	0.491427	0.00973676
ATLOC_Os05g40410LOC_Os05g40410.1	osa-miR156b	CUGCUCACGCCCUCUUUGUCAA	4	2066	2088	0.303966	0.234151
ATLOC_Os02g04610LOC_Os02g04610.1	osa-miR156b	CUGCUC-CUCUCAUCUGCCAU	4	964	984	0.303966	0.244645
ATLOC_Os01g71270LOC_Os01g71270.1	osa-miR156b	UGUGCCUCAGUCAUUCUUCUCGUCAC	4	1433	1459	1.66675	-0.446395
ATLOC_Os01g39810LOC_Os01g39810.2	osa-miR156b	CUGUAAUCAAUCUCUUCCAGUCAU	4	1694	1718	1.20334	-0.322051
ATLOC_Os01g32900LOC_Os01g32900.1	osa-miR156b	CUGCUCACUCUCGUCGGUCGU	4	420	441	1.39661	-0.377319
ATLOC_Os03g30934LOC_Os03g30934.4	osa-miR156b	GGACUCACCCU-UUCUGGUCAU	4	542	563	1.37723	-0.369695
ATLOC_Os05g08610LOC_Os05g08610.1	osa-miR156b	CUGUAAUCAAUCUCUUCCAGUCAU	4	1694	1718	0.67565	-0.0457471
ATLOC_Os02g44930LOC_Os02g44930.1	osa-miR156b	CUGCUCCCUCUUUUCUUGUCAG	3	781	803	0.130054	0.442335
ATLOC_Os05g04860LOC_Os05g04860.2	osa-miR156b	UGUGCUCCCUCAACGUC-GUCAC	4	332	354	2.89881	-0.71656
ATLOC_Os02g13890LOC_Os02g13890.2	osa-miR156b	A-GCUCGAUCUGCUAUCUGUCAA	4	869	891	0.913657	-0.116283
ATLOC_Os01g42710LOC_Os01g42710.1	osa-miR156b	AGUGCUCAAUCU--UCGGUCAG	4	15	35	0.762275	-0.0695889
ATLOC_Os04g08200LOC_Os04g08200.1	osa-miR156b	UGUGCCUCAGUCAUUCUUCUCGUCAC	4	1433	1459	1.22042	-0.325302
ATLOC_Os06g05100LOC_Os06g05100.5	osa-miR156b	AUGAUCUCUCUGCUUCUGUGAG	4	1484	1506	1.18747	-0.270459
ATLOC_Os05g21250LOC_Os05g21250.1	osa-miR156b	A-GCUCGAUCUGCUAUCUGUCAA	4	869	891	1.37323	-0.368755
ATLOC_Os03g21680LOC_Os03g21680.1	osa-miR156b	CUGUAAUCAAUCUCUUCCAGUCAU	4	1694	1718	3.01288	-0.813714
ATLOC_Os03g26200LOC_Os03g26200.1	osa-miR156b	CUGCUC-CUCUCAUCUGCCAU	4	964	984	1.50229	-0.399576
ATLOC_Os03g57660LOC_Os03g57660.1	osa-miR156b	CUGUAAUCAAUCUCUUCCAGUCAU	4	1694	1718	1.13805	-0.228238
ATLOC_Os05g37190LOC_Os05g37190.1	osa-miR156b	AUGAUCUCUCUGCUUCUGUGAG	4	1484	1506	2.20758	-0.607337
ATLOC_Os02g23890LOC_Os02g23890.1	osa-miR156b	A-GCUCGAUCUGCUAUCUGUCAA	4	869	891	1.6135	-0.433778
ATLOC_Os03g27420LOC_Os03g27420.1	osa-miR156b	GGACUCACCCU-UUCUGGUCAU	4	542	563	1.97747	-0.531595
ATLOC_Os02g19410LOC_Os02g19410.1	osa-miR156b	AGUGCUCAAUCU--UCGGUCAG	4	15	35	1.59567	-0.426117
ATLOC_Os05g37350LOC_Os05g37350.1	osa-miR156b	AUGCUCACUCAGCUUGUGGCAU	4	757	779	0.359404	0.171812
ATLOC_Os01g51300LOC_Os01g51300.1	osa-miR156b	UUGCUGAUGCUCUUCUUGUCAU	4	1331	1353	0.718201	-0.0588099
ATLOC_Os03g21520LOC_Os03g21520.2	osa-miR156b	CUGCUCCCUCUUUUCUUGUCAG	3	781	803	1.19235	-0.310258
ATLOC_Os02g54470LOC_Os02g54470.1	osa-miR156b	UUGCUGAUGCUCUUCUUGUCAU	4	1331	1353	1.19235	-0.300115
ATLOC_Os01g71160LOC_Os01g71160.1	osa-miR156b	CUGCUCACGCCCUCUUUGUCAA	4	2066	2088	1.59893	-0.427722
ATLOC_Os03g12730LOC_Os03g12730.1	osa-miR156b	AUGAUCUCUCUGCUUCUGUGAG	4	1484	1506	0.303966	0.252435
ATLOC_Os02g57510LOC_Os02g57510.4	osa-miR156b	CUGCUCCCUCUUUUCUUGUCAG	3	781	803	1.92626	-0.525357
ATLOC_Os04g59394LOC_Os04g59394.2	osa-miR156b	AUGCUCACUCAGCUUGUGGCAU	4	757	779	0.989357	-0.169697
ATLOC_Os05g33160LOC_Os05g33160.1	osa-miR156b	CUGCUCACUCUCGUCGGUCGU	4	420	441	1.7478	-0.473034
ATLOC_Os01g57270LOC_Os01g57270.2	osa-miR156b	AUGCUCACUCAGCUUGUGGCAU	4	757	779	0.807448	-0.0786952
ATLOC_Os03g28140LOC_Os03g28140.1	osa-miR156b	A-GCUCACUCUGCUUCCUGAAUCGA	4	338	362	2.17321	-0.572986
ATLOC_Os01g64530LOC_Os01g64530.1	osa-miR156b	CUGCUCACUCUCGUCGGUCGU	4	420	441	0.875816	-0.100148
ATLOC_Os03g10980LOC_Os03g10980.1	osa-miR156b	UUGA-CAAUCUCUUUUGUCGC	4	815	835	0.740046	-0.0648323
ATLOC_Os04g40950LOC_Os04g40950.1	osa-miR156b	CUGCCCCACUUCUACUGCUGU-A	4	283	305	0.875112	-0.0996986
ATLOC_Os04g41200LOC_Os04g41200.1	osa-miR156b	CGCCAUCACUCUCCUUCUCGUCGG	4	270	294	0.660792	-0.0422664
ATLOC_Os02g13890LOC_Os02g13890.2	osa-miR156b	UUGCUCCAUGCUCUUCUGUUG	4	3163	3184	0.400352	0.0921968
ATLOC_Os02g10220LOC_Os02g10220.1	osa-miR156b	AUGCCCGUUCUGUUCUUGUCAU	4	1253	1275	1.19235	-0.290509
ATLOC_Os01g61410LOC_Os01g61410.3	osa-miR156b	CUGCCCCACUUCUACUGCUGU-A	4	283	305	0.263871	0.328113
ATLOC_Os07g08880LOC_Os07g08880.3	osa-miR156b	UUGCG-AUUCUCUUCAUGCCAA	4	2340	2361	0.918762	-0.118831
ATLOC_Os01g42950LOC_Os01g42950.1	osa-miR156b	AUGAGAAUUCUCUUCUGUCC	4	1097	1117	0.831457	-0.0856259
ATLOC_Os01g55799LOC_Os01g55799.2	osa-miR156b	CUGCCCCACUUCUACUGCUGU-A	4	283	305	0.314202	0.205752
ATLOC_Os05g28510LOC_Os05g28510.1	osa-miR156b	A-GCACACU-UCUUCGGUGUCU	4	591	611	2.20758	-0.592485
ATLOC_Os01g50320LOC_Os01g50320.2	osa-miR156b	CUGCUC-CUCUCAUCUGCCAU	4	964	984	0.153237	0.411684
ATLOC_Os03g53730LOC_Os03g53730.1	osa-miR156b	UUGA-CAAUCUCUUUUGUCGC	4	815	835	1.04758	-0.19759
ATLOC_Os01g62020LOC_Os01g62020.1	osa-miR156b	UUGCUCCAUGCUCUUCUGUUG	4	3163	3184	0.655187	-0.0390772
ATLOC_Os06g49390LOC_Os06g49390.1	osa-miR156b	UUGCUCA-UCUGGUUCUGUUU	4	732	752	0.892008	-0.107453
ATLOC_Os02g06540LOC_Os02g06540.1	osa-miR156b	CUGCUCACUCUCGUCGGUCGU	4	420	441	1.18747	-0.25478
ATLOC_Os03g14110LOC_Os03g14110.1	osa-miR156b	AGUCUU-CUCUGCUUCUGCUCAA	4	470	492	0.957745	-0.144495
ATLOC_Os05g45340LOC_Os05g45340.1	osa-miR156b	AGUCUU-CUCUGCUUCUGCUCAA	4	470	492	0.932454	-0.127559
ATLOC_Os01g40980LOC_Os01g40980.2	osa-miR156b	AGUCUU-CUCUGCUUCUGCUCAA	4	470	492	1.0324	-0.18593
ATLOC_Os04g57570LOC_Os04g57570.1	osa-miR156b	CGCCAUCACUCUCCUUCUCGUCGG	3	270	294	1.92759	-0.526451
ATLOC_Os07g17250LOC_Os07g17250.1	osa-miR156b	CGCCAUCACUCUCCUUCUCGUCGG	3	270	294	1.70119	-0.464317
ATLOC_Os05g50610LOC_Os05g50610.2	osa-miR156b	UUGCUGCUCUCCUUUCUGCGG	4	1511	1532	1.18747	-0.271934
ATLOC_Os01g59520LOC_Os01g59520.3	osa-miR156b	AUGAUCUCUCUGCUUCUGUGAG	4	1484	1506	1.22042	-0.325691
ATLOC_Os06g40840LOC_Os06g40840.1	osa-miR156b	AUGAUCUCUCUGCUUCUGUGAG	4	1484	1506	1.18747	-0.268947
ATLOC_Os01g56050LOC_Os01g56050.1	osa-miR156b	NGCUAUAGCAAAAGAAGCUGC	3	1228	1248	1.84712	-0.498683
ATLOC_Os02g44010LOC_Os02g44010.1	osa-miR156b	AUGCUUCUCAUCUACUCUGCAG	4	1042	1064	0.558697	-0.0146477
ATLOC_Os01g69070LOC_Os01g69070.1	osa-miR156b	UUGCGCACUGCACUUCUGCAU	4	1258	1279	0.082078	0.530273
ATLOC_Os01g24470LOC_Os01g24470.2	osa-miR156b	UUGCUGCUCUCCUUUCUGCGG	4	1511	1532	0.748354	-0.0671664
ATLOC_Os11g40150LOC_Os11g40150.1	osa-miR156b	UUGCUGCUCUCCUUUCUGCGG	4	1511	1532	1.27197	-0.345552
ATLOC_Os02g28200LOC_Os02g28200.1	osa-miR156b	AUGAUCUCUCUGCUUCUGUGAG	4	1484	1506	1.03497	-0.194187
ATLOC_Os04g33080LOC_Os04g33080.1	osa-miR156b	AUGCUUCUCAUCUACUCUGCAG	4	1042	1064	1.27197	-0.345929
ATLOC_Os05g03040LOC_Os05g03040.3	osa-miR156b	NGCUAUAGCAAAAGAAGCUGC	3	1228	1248	0.857037	-0.0948584
ATLOC_Os01g43370LOC_Os01g43370.2	osa-miR156b	CUGCACAAUC-CUUCUGCAG	4	397	416	1.61933	-0.435215
ATLOC_Os02g38050LOC_Os02g38050.3	osa-miR156b	UUGCUGCUCUCCUUUCUGCGG	4	1511	1532	3.01288	-0.813186
ATLOC_Os07g08840LOC_Os07g08840.1	osa-miR156b	AUGCUUCUCAUCUACUCUGCAG	4	1042	1064	0.986487	-0.166674
ATLOC_Os03g55570LOC_Os03g55570.1	osa-miR156b	NGCUAUAGCAAAAGAAGCUGC	3	1228	1248	1.39661	-0.374996
ATLOC_Os02g57640LOC_Os02g57640.1	osa-miR156b	CGUGCUCCACUCGCUCCUGCGC	4	381	403	1.14796	-0.231607
ATLOC_Os03g30934LOC_Os03g30934.5	osa-miR156b	CUGCACAAUC-CUUCUGCAG	4	397	416	0.519815	-0.00436896
ATLOC_Os02g12290LOC_Os02g12290.1	osa-miR156b	UUGCUGCUCUCCUUUCUGCGG	4	1511	1532	2.68941	-0.703062
ATLOC_Os01g08700LOC_Os01g08700.3	osa-miR156b	NGCUAUAGCAAAAGAAGCUGC	3	1228	1248	1.59963	-0.428258
ATLOC_Os01g53930LOC_Os01g53930.2	osa-miR156b	UUGCUGCUCUCCUUUCUGCGG	4	1511	1532	0.169864	0.396342
ATLOC_Os02g06410LOC_Os02g06410.1	osa-miR156b	AUGAUCUCUCUGCUUCUGUGAG	4	1484	1506	0.558697	-0.0146884
ATLOC_Os02g19410LOC_Os02g19410.1	osa-miR156b	AUGAUCUCUCUGCUUCUGUGAG	4	1484	1506	0.25158	0.33162
ATLOC_Os04g37520LOC_Os04g37520.1	osa-miR156b	UUGCUAA-UCACUUCUGUGAG	4	719	739	2.20758	-0.611865
ATLOC_Os08g38850LOC_Os08g38850.1	osa-miR156b	CUGCUCACUCUCGUCGGUCGU	4	420	441	1.52755	-0.406759
ATLOC_Os07g12300LOC_Os07g12300.1	osa-miR156b	GGACUCACCCU-UUCUGGUCAU	4	542	563	2.10291	-0.554475
ATLOC_Os06g21910LOC_Os06g21910.1	osa-miR156b	CUGCUC-CUCUCAUCUGCCAU	4	964	984	1.72657	-0.47003
ATLOC_Os12g42870LOC_Os12g42870.1	osa-miR156b	CUGCUCCCUCUUUUCUUGUCAG	3	781	803	1.04064	-0.195786
ATLOC_Os01g11960LOC_Os01g11960.2	osa-miR156b	AUGAUCUCUCUGCUUCUGUGAG	3	1484	1506	1.53134	-0.407391
ATLOC_Os04g31000LOC_Os04g31000.1	osa-miR156b	CUGCUCCCUCUUUUCUUGUCAG	2	781	803	1.40959	-0.380963
ATLOC_Os07g02760LOC_Os07g02760.2	osa-miR156b	AUGAUCUCUCUGCUUCUGUGAG	3	1484	1506	1.16792	-0.237126
ATLOC_Os03g56580LOC_Os03g56580.1	osa-miR156b	CUGCUCCCUCUUUUCUUGUCAG	4	781	803	1.14457	-0.229225
ATLOC_Os02g56880LOC_Os02g56880.1	osa-miR156b	CUGCUCCCUCUUUUCUUGUCAG	3	781	803	1.75434	-0.481809
ATLOC_Os11g35030LOC_Os11g35030.1	osa-miR156b	CUGCUC-CUCUCAUCUGCCAU	4	964	984	1.41862	-0.383196
ATLOC_Os04g10380LOC_Os04g10380.1	osa-miR156b	AUGAUCUCUCUGCUUCUGUGAG	4	1484	1506	0.151197	0.425383
ATLOC_Os02g32590LOC_Os02g32590.2	osa-miR156b	CUGCUCCCUCUUUUCUUGUCAG	2	781	803	1.52137	-0.40473
ATLOC_Os03g13240LOC_Os03g13240.2	osa-miR156b	A-GCUCGAUCUGCUAUCUGUCAA	4	869	891	1.18747	-0.251722
ATLOC_Os03g55220LOC_Os03g55220.1	osa-miR156b	UUGCUAA-UCACUUCUGUGAG	4	719	739	0.913657	-0.116703
ATLOC_Os01g53600LOC_Os01g53600.2	osa-miR156b	CUGCUCCCUCUUUUCUUGUCAG	4	781	803	0.239117	0.339524
ATLOC_Os03g57920LOC_Os03g57920.1	osa-miR156b	AUGAUCUCUCUGCUUCUGUGAG	4	1484	1506	1.57786	-0.4174
ATLOC_Os07g12610LOC_Os07g12610.1	osa-miR156b	A-GCUCGAUCUGCUAUCUGUCAA	4	869	891	1.13685	-0.225413
ATLOC_Os01g67210LOC_Os01g67210.1	osa-miR156b	AUGAUCUCUCUGCUUCUGUGAG	3	1484	1506	1.50203	-0.396994
ATLOC_Os05g06420LOC_Os05g06420.1	osa-miR156b	GGACUCACCCU-UUCUGGUCAU	4	542	563	0.967956	-0.16075
ATLOC_Os03g13470LOC_Os03g13470.1	osa-miR156b	CUGCUC-CUCUCAUCUGCCAU	4	964	984	0.959254	-0.154968
ATLOC_Os12g36170LOC_Os12g36170.1	osa-miR156b	CUGCUC-CUCUCAUCUGCCAU	4	964	984	0.932454	-0.136168
ATLOC_Os01g08760LOC_Os01g08760.1	osa-miR156b	CUGCUCACUCUCGUCGGUCGU	4	420	441	0.897875	-0.109507
ATLOC_Os02g46450LOC_Os02g46450.1	osa-miR156b	GGACUCACCCU-UUCUGGUCAU	4	542	563	0.754416	-0.0676633
ATLOC_Os04g16670LOC_Os04g16670.1	osa-miR156b	CUGCUC-CUCUCAUCUGCCAU	4	964	984	0.664237	-0.04322
ATLOC_Os01g44040LOC_Os01g44040.2	osa-miR156b	CUGCUCCCUCUUUUCUUGUCAG	3	781	803	1.34273	-0.360334
ATLOC_Os02g38050LOC_Os02g38050.2	osa-miR156b	A-GCUCGAUCUGCUAUCUGUCAA	4	869	891	0.957745	-0.144851
ATLOC_Os06g35080LOC_Os06g35080.1	osa-miR156b	CUGCUCACUCUCGUCGGUCGU	4	420	441	0.184142	0.365043
ATLOC_Os04g34100LOC_Os04g34100.1	osa-miR156b	CUGCUCCCUCUUUUCUUGUCAG	3	781	803	1.54178	-0.409038
ATLOC_Os09g39970LOC_Os09g39970.1	osa-miR156b	UUGCUAA-UCACUUCUGUGAG	4	719	739	1.92626	-0.524938
ATLOC_Os01g12210LOC_Os01g12210.1	osa-miR156b	CUGCUCACUCUCGUCGGUCGU	4	420	441	0.732931	-0.0619531
ATLOC_Os02g47400LOC_Os02g47400.1	osa-miR156b	CUGCUCACUCUCGUCGGUCGU	4	420	441	1.21752	-0.32466
ATLOC_Os02g48790LOC_Os02g48790.5	osa-miR156b	AUGAUCUCUCUGCUUCUGUGAG	3	1484	1506	0.831457	-0.0855773
ATLOC_Os04g21705LOC_Os04g21705.1	osa-miR156b	CUGCUCACUCUCGUCGGUCGU	4	420	441	1.59963	-0.428597
ATLOC_Os02g21280LOC_Os02g21280.1	osa-miR156b	CUGCUCCCUCUUUUCUUGUCAG	2	781	803	1.53776	-0.408305
ATLOC_Os06g50910LOC_Os06g50910.3	osa-miR156b	CUGCUCCCUCUUUUCUUGUCAG	3	781	803	0.959254	-0.146449
ATLOC_Os01g41960LOC_Os01g41960.1	osa-miR156b	U--CUCUCUCUUUUCUCUCU	4	32	50	0.439227	0.051167
ATLOC_Os03g45300LOC_Os03g45300.1	osa-miR156b	CUGCUCCCUCUUUUCUUGUCAG	4	781	803	0.875112	-0.0993659
ATLOC_Os01g29488LOC_Os01g29488.1	osa-miR156b	CUGCUCCCUCUUUUCUUGUCAG	3	781	803	1.48998	-0.394599
ATLOC_Os06g29710LOC_Os06g29710.1	osa-miR156b	GGACUCACCCU-UUCUGGUCAU	4	542	563	0.603839	-0.0239325
ATLOC_Os01g71540LOC_Os01g71540.1	osa-miR156b	CUGCUCACUCUCGUCGGUCGU	4	420	441	0.305948	0.220214
ATLOC_Os02g38200LOC_Os02g38200.1	osa-miR156b	GGACUCACCCU-UUCUGGUCAU	4	542	563	2.05182	-0.547918
ATLOC_Os06g45630LOC_Os06g45630.1	osa-miR156b	CUGCUCACUCUCGUCGGUCGU	4	420	441	0.181162	0.375237
ATLOC_Os04g18810LOC_Os04g18810.1	osa-miR156b	CUGCUCCCUCUUUUCUUGUCAG	3	781	803	1.19235	-0.314688
ATLOC_Os05g51630LOC_Os05g51630.1	osa-miR156b	CUGCUCCCUCUUUUCUUGUCAG	2	781	803	0.360817	0.131476
ATLOC_Os05g08640LOC_Os05g08640.1	osa-miR156b	AUGAUCUCUCUGCUUCUGUGAG	4	1484	1506	0.303966	0.24164
ATLOC_Os02g57640LOC_Os02g57640.1	osa-miR156b	CUGCUCACUCUCGUCGGUCGU	4	420	441	0.082078	0.530539
ATLOC_Os03g29350LOC_Os03g29350.4	osa-miR156b	CUGCUCCCUCUUUUCUUGUCAG	2	781	803	0.154886	0.409218
ATLOC_Os06g10950LOC_Os06g10950.1	osa-miR156b	CUGCUCCCUCUUUUCUUGUCAG	4	781	803	1.14705	-0.229826
ATLOC_Os04g59550LOC_Os04g59550.1	osa-miR156b	A-GC-CACUCUUCUUCUAUGUCAA	4	155	177	1.0324	-0.187761
ATLOC_Os03g50780LOC_Os03g50780.1	osa-miR156b	CUGCUCCCUCUUUUCUUGUCAG	4	781	803	0.932454	-0.130329
ATLOC_Os05g33030LOC_Os05g33030.1	osa-miR156b	A-GC-CACUCUUCUUCUAUGUCAA	4	155	177	0.181863	0.367555
ATLOC_Os04g32920LOC_Os04g32920.5	osa-miR156b	A-GC-CACUCUUCUUCUAUGUCAA	4	155	177	0.359404	0.176336
ATLOC_Os06g41750LOC_Os06g41750.1	osa-miR156b	CUGCUCCCUCUUUUCUUGUCAG	4	781	803	0.359404	0.133068
ATLOC_Os05g07220LOC_Os05g07220.2	osa-miR156b	A-GC-CACUCUUCUUCUAUGUCAA	4	155	177	0.78578	-0.0754708
ATLOC_Os01g07350LOC_Os01g07350.1	osa-miR156b	CUGCGGAGCUCUUUCUGUGUCAG	4	2307	2330	2.20758	-0.607838
ATLOC_Os01g51940LOC_Os01g51940.1	osa-miR156b	CUGCUCACGCCCUCUUUGUCAA	4	2066	2088	1.50203	-0.397579
ATLOC_Os01g37480LOC_Os01g37480.1	osa-miR156b	A-GCUCGCUCUCUUUUGAUCC	4	2373	2393	1.45079	-0.388844
ATLOC_Os01g05010LOC_Os01g05010.1	osa-miR156b	CUGCUCCCUCUUUUCUUGUCAG	4	781	803	0.191691	0.357262
ATLOC_Os06g23420LOC_Os06g23420.2	osa-miR156b	C--CUCACAUCUCCUCUGUCC	4	235	254	3.01288	-0.753006
ATLOC_Os06g04820LOC_Os06g04820.1	osa-miR156b	CUGCUC-CUCUCAUCUGCCAU	4	964	984	1.19235	-0.291738
ATLOC_Os04g55930LOC_Os04g55930.1	osa-miR156b	AUG-UCAC-CUCUUAUGUGGA	4	206	225	0.645337	-0.0337528
ATLOC_Os06g21140LOC_Os06g21140.1	osa-miR156b	AUGC-CACUGUCUCGUGUGCAU	4	1450	1471	1.79103	-0.491471
ATLOC_Os04g57860LOC_Os04g57860.1	osa-miR156b	CUGCUCCCUCUUUUCUUGUCAG	4	781	803	1.18747	-0.264816
ATLOC_Os01g33810LOC_Os01g33810.1	osa-miR156b	A-GCAAGCUGUUCUUAUGUCU	4	1256	1276	1.64907	-0.440701
ATLOC_Os03g40020LOC_Os03g40020.1	osa-miR156b	AGUGGAUGCUAUUGUAUUGUCAC	4	139	162	1.61933	-0.435368
ATLOC_Os03g42350LOC_Os03g42350.1	osa-miR156b	GGUGGGCACGCUGUUACUGUGGA	4	748	771	0.00998314	-0.730778
ATLOC_Os10g36710LOC_Os10g36710.1	osa-miR156b	A-GCUAGCAGU--UCUGGUCU	4	2712	2730	1.20559	-0.322549
ATLOC_Os01g67530LOC_Os01g67530.1	osa-miR156b	UUGCGUAAUCUUCUUGCUGUGAA	4	2734	2757	2.18493	-0.574382
ATLOC_Os03g02470LOC_Os03g02470.2	osa-miR156b	UGUGAAGAACACUCUUCCUGUCAG	4	2064	2088	1.37323	-0.36864
ATLOC_Os03g27250LOC_Os03g27250.1	osa-miR156b	UUGA-CAAUCUCUUUUGUCGC	4	815	835	0.959254	-0.151052
ATLOC_Os06g05800LOC_Os06g05800.2	osa-miR156b	UUGAGACACCUCCUAUUGUCGU	4	236	258	0.425657	0.0646977
ATLOC_Os10g39400LOC_Os10g39400.1	osa-miR156b	A-GCAGGCUGGCCUCUGAUCAC	4	2029	2050	0.932454	-0.132411
ATLOC_Os05g29676LOC_Os05g29676.1	osa-miR156b	A-GCAAGCUGUUCUUAUGUCU	4	1256	1276	0.303966	0.243822
ATLOC_Os02g29510LOC_Os02g29510.3	osa-miR156b	CUGCUCCCUCUUUUCUUGUCAG	4	781	803	0.359404	0.177193
ATLOC_Os06g13960LOC_Os06g13960.1	osa-miR156b	G-GCUAGACCU-UGCUGUCU	4	1964	1982	2.02559	-0.546229
ATLOC_Os01g62150LOC_Os01g62150.2	osa-miR156b	GGUGCCUGCUG-CUUCUGCAG	4	339	359	1.77503	-0.485018
ATLOC_Os04g09620LOC_Os04g09620.1	osa-miR156b	A-GCAAGCUGUUCUUAUGUCU	4	1256	1276	0.151197	0.416192
ATLOC_Os03g17520LOC_Os03g17520.1	osa-miR156b	A-GCUAGCUAUCUU-UGUCGA	4	2399	2418	1.19235	-0.294999
ATLOC_Os02g02750LOC_Os02g02750.3	osa-miR156b	UUGAGGAACAUUCUUUUGUUAG	4	923	945	1.7478	-0.480331
ATLOC_Os06g29490LOC_Os06g29490.2	osa-miR156b	CUGCACAAUC-CUUCUGCAG	3	397	416	1.31582	-0.354675
ATLOC_Os10g35010LOC_Os10g35010.1	osa-miR156b	UUGCU-GCUCUCUGCUGUCC	4	960	979	0.359404	0.14565
ATLOC_Os05g46330LOC_Os05g46330.1	osa-miR156b	A-GCAGGCUGGCCUCUGAUCAC	4	2029	2050	0.409316	0.0814882
ATLOC_Os02g06540LOC_Os02g06540.1	osa-miR156b	CUGCUGACCCU-UUCCAUCUC	4	257	277	1.57527	-0.416517
ATLOC_Os02g35560LOC_Os02g35560.1	osa-miR156b	CUGCUCCCUCUUUUCUUGUCAG	4	781	803	0.968875	-0.162007
ATLOC_Os02g04950LOC_Os02g04950.1	osa-miR156b	GGUGCCUGCUG-CUUCUGCAG	4	339	359	0.605816	-0.0239542
ATLOC_Os04g51110LOC_Os04g51110.1	osa-miR156b	A-GCAAGCUGUUCUUAUGUCU	4	1256	1276	0.700918	-0.0509384
ATLOC_Os05g19974LOC_Os05g19974.1	osa-miR156b	AGUGCUGACUAUGUUCUGCUCU	4	1399	1421	0.831457	-0.0855379
ATLOC_Os02g07760LOC_Os02g07760.1	osa-miR156b	A-GCAGGCUGGCCUCUGAUCAC	4	2029	2050	0.772665	-0.0720364
ATLOC_Os04g35890LOC_Os04g35890.1	osa-miR156b	CUGCUGACCCU-UUCCAUCUC	4	257	277	0.872638	-0.0975189
ATLOC_Os06g34070LOC_Os06g34070.1	osa-miR156b	UGUGUUCAACCUGCUUGUGUGGA	4	1108	1131	1.19235	-0.304105
ATLOC_Os03g50880LOC_Os03g50880.1	osa-miR156b	GGUGGGCACGCUGUUACUGUGGA	4	748	771	1.69284	-0.457511
ATLOC_Os03g55570LOC_Os03g55570.1	osa-miR156b	G-GCUAGACCU-UGCUGUCU	4	1964	1982	2.29213	-0.64406
ATLOC_Os04g53440LOC_Os04g53440.1	osa-miR156b	C-GCUGGCUCCC--CUGCUCC	3	58	76	1.70563	-0.465279
ATLOC_Os04g08034LOC_Os04g08034.3	osa-miR156b	GGUGCCUGCUG-CUUCUGCAG	4	339	359	1.69074	-0.455992
ATLOC_Os03g28960LOC_Os03g28960.2	osa-miR156b	UGUGGACACUC-CUUGUGC--	4	1397	1415	1.06694	-0.204232
ATLOC_Os03g28960LOC_Os03g28960.1	osa-miR156b	AGUGGACA-UAUUUUCUUUCAG	4	1875	1896	0.176877	0.387631
ATLOC_Os01g53670LOC_Os01g53670.3	osa-miR156b	CUGCUGACCCU-UUCCAUCUC	4	257	277	0.409316	0.0818836
ATLOC_Os02g54340LOC_Os02g54340.2	osa-miR156b	AUGCCUACUC-CUUUUGUUG	4	661	680	1.82124	-0.495758
ATLOC_Os03g11470LOC_Os03g11470.1	osa-miR156b	GGUGCCUGCUG-CUUCUGCAG	4	339	359	1.07251	-0.210325
ATLOC_Os04g27190LOC_Os04g27190.1	osa-miR156b	AUGCGCGGUUUCUUUUGUCAU	4	536	557	0.0390955	-0.883887
ATLOC_Os01g32790LOC_Os01g32790.1	osa-miR156b	UUGAGGAACAUUCUUUUGUUAG	4	923	945	0.359404	0.161469
ATLOC_Os04g01940LOC_Os04g01940.1	osa-miR156b	CUGCUGACCCU-UUCCAUCUC	4	257	277	2.39569	-0.659859
ATLOC_Os02g36960LOC_Os02g36960.1	osa-miR156b	AUG-UCAGUCCCU-CUGUCAC	4	12656	12675	0.416745	0.073611
ATLOC_Os01g66840LOC_Os01g66840.1	osa-miR156b	A-GCUCCCUCAUCGUGCUGUCU	4	2357	2378	0.932454	-0.130785
ATLOC_Os04g32920LOC_Os04g32920.1	osa-miR156b	UUGCUGGCUAUGCUUCUGUCGG	4	907	929	1.60847	-0.431398
ATLOC_Os05g06690LOC_Os05g06690.2	osa-miR156b	UGUGGACACUC-CUUGUGC--	4	1397	1415	1.87353	-0.509491
ATLOC_Os06g22440LOC_Os06g22440.2	osa-miR156b	C-GCUGGCUCCC--CUGCUCC	3	58	76	1.01098	-0.178208
ATLOC_Os03g52090LOC_Os03g52090.1	osa-miR156b	CGUGGAAGCAAUUUCAUCUGUUG	4	1680	1703	0.5078	-0.00191407
ATLOC_Os03g17450LOC_Os03g17450.1	osa-miR156b	AGCUGACAUACUAUGGUUCUGUUC	4	203	227	1.04758	-0.197773
ATLOC_Os02g58560LOC_Os02g58560.3	osa-miR156b	UUGCUGGCUAUGCUUCUGUCGG	4	907	929	0.359404	0.136497
ATLOC_Os06g14050LOC_Os06g14050.1	osa-miR156b	A-GCUAGCUAUCUU-UGUCGA	4	2399	2418	0.617639	-0.0279401
ATLOC_Os02g38050LOC_Os02g38050.3	osa-miR156b	UGUGAAGAACACUCUUCCUGUCAG	4	2064	2088	1.05411	-0.199358
ATLOC_Os03g50940LOC_Os03g50940.2	osa-miR156b	UUGCGUAAUCUUCUUGCUGUGAA	4	2734	2757	1.05882	-0.201057
ATLOC_Os03g38960LOC_Os03g38960.1	osa-miR156b	AGCUGACAUACUAUGGUUCUGUUC	4	203	227	0.932454	-0.133218
ATLOC_Os02g22090LOC_Os02g22090.1	osa-miR156b	CUGC-CACACUUCUACUGUUG	3	295	315	1.3273	-0.356714
ATLOC_Os02g36960LOC_Os02g36960.1	osa-miR156b	UUGC--AGUGGCUAUGUGUCAG	3	933	953	1.78338	-0.487513
ATLOC_Os02g54820LOC_Os02g54820.1	osa-miR156b	C-GCUGACCCUCUCCUGCAA	4	603	622	0.656224	-0.0399804
ATLOC_Os07g42300LOC_Os07g42300.1	osa-miR156b	CUGCCUCA-UCUCAUUCAGGUA	3	5	26	1.90379	-0.5194
ATLOC_Os02g23870LOC_Os02g23870.1	osa-miR156b	CUGCUCACUCUCGUCGGUCGU	4	420	441	1.06694	-0.204209
ATLOC_Os04g39660LOC_Os04g39660.1	osa-miR156b	CUGCUGAUUUACUACUGCUGUCC	4	557	580	0.959254	-0.152028
ATLOC_Os04g54500LOC_Os04g54500.1	osa-miR156b	AUGAGAAUUCUCUUCUGUCC	4	1097	1117	0.714812	-0.0578089
ATLOC_Os03g20700LOC_Os03g20700.1	osa-miR156b	A-GC-CACUCUUCUUCUAUGUCAA	3	155	177	0.656255	-0.0402476
ATLOC_Os05g19500LOC_Os05g19500.1	osa-miR156b	A-GC-CACUCUUCUUCUAUGUCAA	4	155	177	0.359404	0.164423
ATLOC_Os05g03100LOC_Os05g03100.1	osa-miR156b	AGUGCUCAAUCU--UCGGUCAG	4	15	35	3.01288	-0.773707
ATLOC_Os09g30330LOC_Os09g30330.1	osa-miR156b	CUGCUCCCUCUUUUCUUGUCAG	4	781	803	1.18747	-0.276961
ATLOC_Os02g09310LOC_Os02g09310.1	osa-miR156b	CUGCUCACUCUCGUCGGUCGU	4	420	441	0.941928	-0.141001
ATLOC_Os02g53760LOC_Os02g53760.1	osa-miR156b	CUGCUCACGCCCUCUUUGUCAA	4	2066	2088	0.359404	0.141391
ATLOC_Os05g05240LOC_Os05g05240.2	osa-miR156b	CUGCUC-CUCUCAUCUGCCAU	4	964	984	2.20758	-0.613144
ATLOC_Os04g43580LOC_Os04g43580.1	osa-miR156b	UGUGC-CACACGCUGUGUGUCAC	4	407	429	0.176877	0.387765
ATLOC_Os06g04190LOC_Os06g04190.1	osa-miR156b	CGCCAUCACUCUCCUUCUCGUCGG	4	270	294	0.264129	-0.402364
ATLOC_Os01g03180LOC_Os01g03180.1	osa-miR156b	CUGCUCACUCUCGUCGGUCGU	4	420	441	0.932454	-0.130191
ATLOC_Os12g16210LOC_Os12g16210.1	osa-miR156b	CUGCUCCCUCUUUUCUUGUCAG	4	781	803	0.611087	-0.025066
ATLOC_Os02g49150LOC_Os02g49150.1	osa-miR156b	CUGCUCACUCUCGUCGGUCGU	4	420	441	0.451691	0.0384579
ATLOC_Os01g64530LOC_Os01g64530.1	osa-miR156b	CUGCUC-CUCUCAUCUGCCAU	4	964	984	1.29928	-0.351613
ATLOC_Os02g49992LOC_Os02g49992.2	osa-miR156b	GGACUCACCCU-UUCUGGUCAU	4	542	563	1.01268	-0.179186
ATLOC_Os03g46910LOC_Os03g46910.1	osa-miR156b	UGUGC-CACACGCUGUGUGUCAC	4	407	429	1.94721	-0.528232
ATLOC_Os06g16390LOC_Os06g16390.1	osa-miR156b	CUGCUCACUCUCGUCGGUCGU	4	420	441	1.18747	-0.259664
ATLOC_Os06g19370LOC_Os06g19370.2	osa-miR156b	UUGCUGGCUAUGCUUCUGUCGG	4	907	929	1.01098	-0.178259
ATLOC_Os03g32590LOC_Os03g32590.2	osa-miR156b	CUGCUCCCUCUUUUCUUGUCAG	4	781	803	0.303966	0.222976
ATLOC_Os06g37660LOC_Os06g37660.1	osa-miR156b	AUGCAAUGGCUCU-UUCUGU-A	4	2681	2701	0.999995	-0.174359
ATLOC_Os02g03340LOC_Os02g03340.3	osa-miR156b	UUGCUGGCUAUGCUUCUGUCGG	4	907	929	0.419672	0.0688617
ATLOC_Os03g55200LOC_Os03g55200.1	osa-miR156b	UUGCUGGCUAUGCUUCUGUCGG	4	907	929	0.932454	-0.126395
ATLOC_Os11g47820LOC_Os11g47820.1	osa-miR156b	AUGCUGUUUCAUCUUCUGU-G	4	428	448	1.06694	-0.203723
ATLOC_Os02g46660LOC_Os02g46660.1	osa-miR156b	CUGCUCCCUCUUUUCUUGUCAG	4	781	803	0.248157	0.337231
ATLOC_Os07g10254LOC_Os07g10254.1	osa-miR156b	AUGCUGUUUCAUCUUCUGU-G	4	428	448	1.69284	-0.461531
ATLOC_Os02g36960LOC_Os02g36960.2	osa-miR156b	AUG-UCAGUCCCU-CUGUCAC	4	12656	12675	0.268507	0.320927
ATLOC_Os03g63040LOC_Os03g63040.1	osa-miR156b	AUGCAAUGGCUCU-UUCUGU-A	4	2681	2701	1.57515	-0.415112
ATLOC_Os12g43830LOC_Os12g43830.1	osa-miR156b	GGACUCACCCU-UUCUGGUCAU	4	542	563	0.550555	-0.0129736
ATLOC_Os09g32250LOC_Os09g32250.1	osa-miR156b	UUGCU-GCUCUCUGCUGUCC	4	960	979	1.7478	-0.472768
ATLOC_Os06g09890LOC_Os06g09890.3	osa-miR156b	UUGCUGGCUAUGCUUCUGUCGG	4	907	929	1.87612	-0.512408
ATLOC_Os02g02990LOC_Os02g02990.1	osa-miR156b	CUGCUCCCUCUUUUCUUGUCAG	4	781	803	0.718201	-0.0590115
ATLOC_Os05g51540LOC_Os05g51540.1	osa-miR156b	UUGCUGAUGCUCUUCUUGUCAU	4	1331	1353	0.827558	-0.0819254
ATLOC_Os09g33600LOC_Os09g33600.1	osa-miR156b	CUGCUCACUCUCGUCGGUCGU	4	420	441	0.303966	0.262518
ATLOC_Os05g37190LOC_Os05g37190.1	osa-miR156b	AUGCU-ACUACUGUGUUGUCAC	4	1208	1229	1.50106	-0.396475
ATLOC_Os12g03660LOC_Os12g03660.1	osa-miR156b	GGACUCACCCU-UUCUGGUCAU	4	542	563	0.303966	0.285924
ATLOC_Os06g07120LOC_Os06g07120.1	osa-miR156c	AUG-UCAGUCCCU-CUGUCAC	4	12656	12675	1.19235	-0.31237
ATLOC_Os01g35490LOC_Os01g35490.1	osa-miR156c	AGUGCUCAAUCU--UCGGUCAG	4	15	35	0.351482	0.181255
ATLOC_Os03g07739LOC_Os03g07739.2	osa-miR156c	A-GUUCCCU-UCUUCUGCUCAA	4	1190	1210	1.84712	-0.498669
ATLOC_Os04g10750LOC_Os04g10750.1	osa-miR156c	A-GCUCGAUCUGCUAUCUGUCAA	4	869	891	0.039967	0.710263
ATLOC_Os01g10250LOC_Os01g10250.1	osa-miR156c	CGCCAUCACUCUCCUUCUCGUCGG	4	270	294	0.565153	-0.01547
ATLOC_Os01g60440LOC_Os01g60440.1	osa-miR156c	CGCCAUCACUCUCCUUCUCGUCGG	3	270	294	1.15763	-0.235222
ATLOC_Os02g51150LOC_Os02g51150.1	osa-miR156c	A-GUUCCCU-UCUUCUGCUCAA	4	1190	1210	1.65008	-0.440842
ATLOC_Os06g04169LOC_Os06g04169.2	osa-miR156c	UUGCUCA-UCUGGUUCUGUUU	4	732	752	1.17905	-0.246056
ATLOC_Os01g71250LOC_Os01g71250.1	osa-miR156c	CUGCUC-CUCUCAUCUGCCAU	4	964	984	0.794617	-0.0762854
ATLOC_Os05g07070LOC_Os05g07070.2	osa-miR156c	A-GCUCCCUCAUCGUGCUGUCU	4	2357	2378	1.76235	-0.483306
ATLOC_Os02g10320LOC_Os02g10320.1	osa-miR156c	UUGCUGGCUAUGCUUCUGUCGG	4	907	929	0.571109	-0.0180228
ATLOC_Os03g36930LOC_Os03g36930.1	osa-miR156c	CUGCUGCAUCUUCUUCU-UCAC	4	86	107	0.927006	-0.121891
ATLOC_Os03g19840LOC_Os03g19840.1	osa-miR156c	UUGCUCA-UCUGGUUCUGUUU	4	732	752	0.887199	-0.106805
ATLOC_Os04g53440LOC_Os04g53440.1	osa-miR156c	A-GUUCCCU-UCUUCUGCUCAA	4	1190	1210	0.740046	-0.064355
ATLOC_Os11g35050LOC_Os11g35050.1	osa-miR156c	A-GCUC-CUCUCUGCUCGUCGC	4	145	165	0.932454	-0.126654
ATLOC_Os02g47090LOC_Os02g47090.1	osa-miR156c	AGUGCUCAAUCU--UCGGUCAG	4	15	35	2.00928	-0.541477
ATLOC_Os03g02380LOC_Os03g02380.2	osa-miR156c	A-GCUCGAUCUGCUAUCUGUCAA	4	869	891	1.19235	-0.285611
ATLOC_Os03g04370LOC_Os03g04370.1	osa-miR156c	GGACUCACCCU-UUCUGGUCAU	4	542	563	0.907393	-0.111878
ATLOC_Os05g09050LOC_Os05g09050.1	osa-miR156c	A-GCUCGAUCUGCUAUCUGUCAA	4	869	891	1.29089	-0.350015
ATLOC_Os01g51300LOC_Os01g51300.1	osa-miR156c	CUGCUCCCUCUUUUCUUGUCAG	4	781	803	1.19235	-0.316077
ATLOC_Os02g05840LOC_Os02g05840.1	osa-miR156c	AUG-UCAGUCCCU-CUGUCAC	4	12656	12675	0.959254	-0.154826
ATLOC_Os02g20844LOC_Os02g20844.1	osa-miR156c	CUGCUCACUCUCGUCGGUCGU	4	420	441	2.53178	-0.681495
ATLOC_Os02g50990LOC_Os02g50990.3	osa-miR156c	A-GCUCGAUCUGCUAUCUGUCAA	4	869	891	1.71247	-0.468475
ATLOC_Os03g41350LOC_Os03g41350.1	osa-miR156c	CGCCAUCACUCUCCUUCUCGUCGG	4	270	294	2.20758	-0.585087
ATLOC_Os05g30430LOC_Os05g30430.2	osa-miR156c	UUGCUAA-UCACUUCUGUGAG	4	719	739	0.359404	0.166204
ATLOC_Os02g27760LOC_Os02g27760.1	osa-miR156c	A-GCUCGCUCUCUUUUGAUCC	4	2373	2393	1.2956	-0.350716
ATLOC_Os01g06520LOC_Os01g06520.1	osa-miR156c	A-GCUCCCUCAUCGUGCUGUCU	4	2357	2378	0.986788	-0.168278
ATLOC_Os01g72820LOC_Os01g72820.4	osa-miR156c	CUGCUCACUCUCGUCGGUCGU	4	420	441	1.85148	-0.501722
ATLOC_Os03g21680LOC_Os03g21680.1	osa-miR156c	CUGCUGCAUCUUCUUCU-UCAC	4	86	107	1.65864	-0.443031
ATLOC_Os05g26870LOC_Os05g26870.1	osa-miR156c	CUGCUCACUCUCGUCGGUCGU	4	420	441	1.18747	-0.250075
ATLOC_Os06g38480LOC_Os06g38480.1	osa-miR156c	CUGUAAUCAAUCUCUUCCAGUCAU	4	1694	1718	1.57527	-0.416021
ATLOC_Os02g57510LOC_Os02g57510.1	osa-miR156c	UCUCUCUCUCUCU-CUCUCU	4	324	343	1.69284	-0.456596
ATLOC_Os03g15650LOC_Os03g15650.2	osa-miR156c	UUGCUAA-UCACUUCUGUGAG	4	719	739	1.93603	-0.527282
ATLOC_Os05g16200LOC_Os05g16200.1	osa-miR156c	GGACUCACCCU-UUCUGGUCAU	3	542	563	0.913657	-0.115845
ATLOC_Os01g31980LOC_Os01g31980.1	osa-miR156c	CGCUCUGGAUCAUCUGCUGUCAA	4	325	348	2.39569	-0.658369
ATLOC_Os01g32900LOC_Os01g32900.1	osa-miR156c	AUG-UCAGUCCCU-CUGUCAC	4	12656	12675	1.18747	-0.278633
ATLOC_Os01g56810LOC_Os01g56810.2	osa-miR156c	CUGCUCCCUCUUUUCUUGUCAG	4	781	803	1.17905	-0.246724
ATLOC_Os01g59520LOC_Os01g59520.1	osa-miR156c	CUGUAAUCAAUCUCUUCCAGUCAU	4	1694	1718	0.249099	0.336063
ATLOC_Os03g53170LOC_Os03g53170.1	osa-miR156c	UGUGCUCCCUCAACGUC-GUCAC	4	332	354	1.01359	-0.181122
ATLOC_Os03g02020LOC_Os03g02020.3	osa-miR156c	UUGCU-GCUCUCUGCUGUCC	4	960	979	1.25686	-0.338047
ATLOC_Os01g71250LOC_Os01g71250.1	osa-miR156c	A-GCUCCCUCAUCGUGCUGUCU	4	2357	2378	0.543477	-0.00898271
ATLOC_Os02g51330LOC_Os02g51330.1	osa-miR156c	AUGAUCUCUCUGCUUCUGUGAG	4	1484	1506	0.748354	-0.0670205
ATLOC_Os04g01490LOC_Os04g01490.1	osa-miR156c	UGUGAAGAACACUCUUCCUGUCAG	4	2064	2088	0.906077	-0.11149
ATLOC_Os06g11190LOC_Os06g11190.1	osa-miR156c	A-GCUCCCUC-CUUAUGAUCC	4	140	159	0.913657	-0.114826
ATLOC_Os06g45480LOC_Os06g45480.1	osa-miR156c	G-GCUCAUGCAACUUCUGGUCAA	4	1761	1783	2.20758	-0.62175
ATLOC_Os06g47300LOC_Os06g47300.2	osa-miR156c	UUGCACGCUAUUCUUCUCUCAU	4	1199	1221	0.996875	-0.171088
ATLOC_Os02g38050LOC_Os02g38050.5	osa-miR156c	CUGCUCCCUCUUUUCUUGUCAG	3	781	803	2.45853	-0.667231
ATLOC_Os03g56580LOC_Os03g56580.1	osa-miR156c	A-GCUCCCUCAUCGUGCUGUCU	4	2357	2378	1.56195	-0.4127
ATLOC_Os10g21940LOC_Os10g21940.1	osa-miR156c	CUGCU-ACUCUGCUUCAAGUUG	4	40	61	0.934139	-0.137255
ATLOC_Os01g42030LOC_Os01g42030.1	osa-miR156c	A-GUUCCCU-UCUUCUGCUCAA	4	1190	1210	1.6135	-0.434118
ATLOC_Os07g02890LOC_Os07g02890.1	osa-miR156c	A-GCUCCCUCAUCGUGCUGUCU	4	2357	2378	1.04064	-0.196131
ATLOC_Os02g42310LOC_Os02g42310.1	osa-miR156c	A-GCUCCCUC-CUUAUGAUCC	4	140	159	1.39661	-0.373663
ATLOC_Os02g45010LOC_Os02g45010.1	osa-miR156c	AUGAUCUCUCUGCUUCUGUGAG	4	1484	1506	0.959254	-0.147867
ATLOC_Os03g15750LOC_Os03g15750.1	osa-miR156c	A-GCUCGAUCUGCUAUCUGUCAA	4	869	891	0.636425	-0.0320687
ATLOC_Os09g24310LOC_Os09g24310.1	osa-miR156c	UUGCU-GCUCUCUGCUGUCC	4	960	979	1.17755	-0.244625
ATLOC_Os10g36620LOC_Os10g36620.1	osa-miR156c	CGCCAUCACUCUCCUUCUCGUCGG	4	270	294	1.17381	-0.241907
ATLOC_Os02g03410LOC_Os02g03410.2	osa-miR156c	AGCAUCACCUCCAUUGCUGUCAA	4	877	900	2.89881	-0.716449
ATLOC_Os02g51450LOC_Os02g51450.2	osa-miR156c	CUGCUCACUCUCGUCGGUCGU	3	420	441	0.932454	-0.126444
ATLOC_Os04g02110LOC_Os04g02110.3	osa-miR156c	UUGCUGGCUAUGCUUCUGUCGG	4	907	929	1.19235	-0.308489
ATLOC_Os05g24550LOC_Os05g24550.1	osa-miR156c	G-GCUCAUGCAACUUCUGGUCAA	4	1761	1783	0.176877	0.38586
ATLOC_Os06g45860LOC_Os06g45860.1	osa-miR156c	A-GCUCGAUCUGCUAUCUGUCAA	4	869	891	1.68093	-0.452404
ATLOC_Os01g60040LOC_Os01g60040.1	osa-miR156c	AUGAUCUCUCUGCUUCUGUGAG	4	1484	1506	1.19235	-0.301221
ATLOC_Os02g47980LOC_Os02g47980.1	osa-miR156c	A-GCUCGCUCUCUUUUGAUCC	4	2373	2393	2.14751	-0.560091
ATLOC_Os11g28980LOC_Os11g28980.1	osa-miR156c	CUGUAAUCAAUCUCUUCCAGUCAU	4	1694	1718	0.0102878	-0.342574
ATLOC_Os01g35490LOC_Os01g35490.1	osa-miR156c	UUGCUGAUGCUCUUCUUGUCAU	4	1331	1353	1.90075	-0.519079
ATLOC_Os03g15080LOC_Os03g15080.2	osa-miR156c	UUGCUCA-UCUGGUUCUGUUU	4	732	752	1.23449	-0.32974
ATLOC_Os01g60790LOC_Os01g60790.1	osa-miR156c	AUGAUCUCUCUGCUUCUGUGAG	4	1484	1506	1.03444	-0.19353
ATLOC_Os02g08490LOC_Os02g08490.1	osa-miR156c	UUGCUGGCUAUGCUUCUGUCGG	4	907	929	1.69916	-0.464118
ATLOC_Os04g51110LOC_Os04g51110.1	osa-miR156c	A-GCUCGAUCUGCUAUCUGUCAA	4	869	891	0.514155	-0.00287408
ATLOC_Os08g38850LOC_Os08g38850.1	osa-miR156c	UUGCUGAUGCUCUUCUUGUCAU	4	1331	1353	0.785729	-0.0749584
ATLOC_Os01g31980LOC_Os01g31980.2	osa-miR156c	AGCAUCAGUCAUAUGCUGUCAC	4	1773	1795	0.877942	-0.103014
ATLOC_Os04g31210LOC_Os04g31210.1	osa-miR156c	CUGCUCCCUCUUUUCUUGUCAG	4	781	803	1.93369	-0.526878
ATLOC_Os06g41840LOC_Os06g41840.4	osa-miR156c	AGACUCAAAUCUUCUGCUCUCAA	4	170	193	0.583555	-0.020026
ATLOC_Os01g71570LOC_Os01g71570.1	osa-miR156c	AUGCUGUUUCAUCUUCUGU-G	4	428	448	0.94074	-0.140268
ATLOC_Os03g28960LOC_Os03g28960.1	osa-miR156c	AUG-UCAGUCCCU-CUGUCAC	4	12656	12675	0.740046	-0.0632033
ATLOC_Os03g55704LOC_Os03g55704.1	osa-miR156c	AGCAUCACCUCCAUUGCUGUCAA	4	877	900	0.934139	-0.137444
ATLOC_Os03g61960LOC_Os03g61960.1	osa-miR156c	CUGCUCACUCUCGUCGGUCGU	4	420	441	1.7478	0.435088
ATLOC_Os01g04210LOC_Os01g04210.1	osa-miR156c	A-GCUCCCUCAUCGUGCUGUCU	4	2357	2378	0.427696	0.0630272
ATLOC_Os03g58590LOC_Os03g58590.1	osa-miR156c	CUGUAAUCAAUCUCUUCCAGUCAU	4	1694	1718	1.08396	-0.212187
ATLOC_Os05g38280LOC_Os05g38280.1	osa-miR156c	UUGCUAA-UCACUUCUGUGAG	4	719	739	1.19235	-0.316015
ATLOC_Os12g41860LOC_Os12g41860.1	osa-miR156c	AUGAUCUCUCUGCUUCUGUGAG	4	1484	1506	1.66102	-0.445381
ATLOC_Os01g01689LOC_Os01g01689.1	osa-miR156c	UUGCUCA-UCUGGUUCUGUUU	4	732	752	0.990089	-0.170049
ATLOC_Os01g12304LOC_Os01g12304.1	osa-miR156c	CGAGGGUCUCU-UCUUCUGCCAC	4	255	277	3.73604	-0.918059
ATLOC_Os01g14100LOC_Os01g14100.2	osa-miR156c	UUGCUCCAUGCUCUUCUGUUG	4	3163	3184	1.10897	-0.217797
ATLOC_Os02g41550LOC_Os02g41550.1	osa-miR156c	AUGCUGUUUCAUCUUCUGU-G	4	428	448	2.20758	-0.611599
ATLOC_Os03g56950LOC_Os03g56950.2	osa-miR156c	A-GCUCGAUCUGCUAUCUGUCAA	4	869	891	1.06694	-0.207706
ATLOC_Os02g57180LOC_Os02g57180.1	osa-miR156c	UUGCGCACUGCACUUCUGCAU	4	1258	1279	1.19012	-0.282831
ATLOC_Os06g18830LOC_Os06g18830.1	osa-miR156c	CUGUAAUCAAUCUCUUCCAGUCAU	4	1694	1718	1.65689	-0.442163
ATLOC_Os03g13240LOC_Os03g13240.1	osa-miR156c	CUGCUCCCUCUUUUCUUGUCAG	3	781	803	2.39569	-0.660039
ATLOC_Os06g49900LOC_Os06g49900.1	osa-miR156c	UCUCUCUCUCUCU-CUCUCU	3	324	343	1.85534	-0.50596
ATLOC_Os03g60370LOC_Os03g60370.1	osa-miR156c	UUGCUCA-UCUGGUUCUGUUU	4	732	752	0.932454	-0.127602
ATLOC_Os07g01540LOC_Os07g01540.1	osa-miR156c	CGUUGUCACGCUCGCCAUGUCC	4	546	568	1.92558	-0.523766
ATLOC_Os07g49390LOC_Os07g49390.1	osa-miR156c	U--CUCUCUCUUUUCUCUCU	4	32	50	1.75101	-0.481248
ATLOC_Os02g17650LOC_Os02g17650.1	osa-miR156c	UUGCUGGCUAUGCUUCUGUCGG	4	907	929	0.181863	0.368075
ATLOC_Os02g20160LOC_Os02g20160.1	osa-miR156c	GGACUCACCCU-UUCUGGUCAU	3	542	563	0.303966	0.224249
ATLOC_Os03g42040LOC_Os03g42040.1	osa-miR156c	AUGAUCUCUCUGCUUCUGUGAG	3	1484	1506	0.315901	0.204394
ATLOC_Os04g52390LOC_Os04g52390.1	osa-miR156c	AUGAUCUCUCUGCUUCUGUGAG	4	1484	1506	0.264129	-0.402638
ATLOC_Os05g01090LOC_Os05g01090.1	osa-miR156c	C--CUCCCUCUCU-CUCUCC	4	36	53	0.264129	-0.402513
ATLOC_Os05g11850LOC_Os05g11850.1	osa-miR156c	A-GCUCCCUC-CUUAUGAUCC	4	140	159	0.6871	-0.0486767
ATLOC_Os01g47530LOC_Os01g47530.1	osa-miR156c	AUGCUUAAUCG-UUCUGUGAA	4	2104	2124	1.13104	-0.221782
ATLOC_Os01g60000LOC_Os01g60000.1	osa-miR156c	UGUGAAGAACACUCUUCCUGUCAG	4	2064	2088	0.232499	0.340552
ATLOC_Os01g60930LOC_Os01g60930.1	osa-miR156c	C--CUCCCUCUCU-CUCUCC	4	36	53	0.904825	-0.110742
ATLOC_Os03g26260LOC_Os03g26260.1	osa-miR156c	AUGCUGUUUCAUCUUCUGU-G	4	428	448	0.130054	0.443768
ATLOC_Os04g44700LOC_Os04g44700.1	osa-miR156c	UUGCUGAUGCUCUUCUUGUCAU	4	1331	1353	1.19235	-0.311199
ATLOC_Os05g30640LOC_Os05g30640.1	osa-miR156c	UUGCGUAAUCUUCUUGCUGUGAA	4	2734	2757	0.755268	-0.0677772
ATLOC_Os07g08220LOC_Os07g08220.1	osa-miR156c	C-GC-CGCUCUACUUC-GUCU	4	1001	1019	1.67894	-0.452107
ATLOC_Os01g14090LOC_Os01g14090.1	osa-miR156c	CUGCUCACUCUCGUCGGUCGU	4	420	441	0.838001	-0.0882226
ATLOC_Os01g45880LOC_Os01g45880.2	osa-miR156c	CGCCAUCACUCUCCUUCUCGUCGG	4	270	294	3.01288	-0.788764
ATLOC_Os01g72820LOC_Os01g72820.2	osa-miR156c	CUGCUC-CUCUCCUCCGCCU	4	46	65	0.039967	0.68146
ATLOC_Os02g46760LOC_Os02g46760.1	osa-miR156c	UUGCUAA-UCACUUCUGUGAG	4	719	739	0.741691	-0.0661771
ATLOC_Os03g17950LOC_Os03g17950.1	osa-miR156c	UUGCUAA-UCACUUCUGUGAG	4	719	739	1.05856	-0.200304
ATLOC_Os01g42950LOC_Os01g42950.1	osa-miR156c	A-GCUCGAUCUGCUAUCUGUCAA	4	869	891	0.932454	-0.135704
ATLOC_Os03g16080LOC_Os03g16080.1	osa-miR156c	AGUUGUCUCUGCUAAUUCUGUGCAU	4	1557	1582	0.683656	-0.0480903
ATLOC_Os04g24130LOC_Os04g24130.1	osa-miR156c	CUGCUGCACUGGCACCUGUCAC	4	404	426	0.623304	-0.0296464
ATLOC_Os06g04470LOC_Os06g04470.3	osa-miR156c	AUGCUCACUUUGUU--GUCAA	4	3254	3273	0.0390955	-0.88234
ATLOC_Os06g37500LOC_Os06g37500.1	osa-miR156c	UUGUAUCACGCUGUU-UGUCGA	4	288	309	0.6971	-0.0505842
ATLOC_Os04g50990LOC_Os04g50990.1	osa-miR156c	AUGCCCAAUCUCUUCUC---	4	1	1	0.636425	-0.0317541
ATLOC_Os08g32600LOC_Os08g32600.1	osa-miR156c	UUGCACGCUAUUCUUCUCUCAU	4	1199	1221	1.69565	-0.463574
ATLOC_Os01g59520LOC_Os01g59520.3	osa-miR156c	CUGCUC-CUCUCAUCUGCCAU	4	964	984	0.0390955	-0.880815
ATLOC_Os02g41850LOC_Os02g41850.1	osa-miR156c	AGCCUCCCCACCCUCCUUCUGUCC	4	38	62	1.60573	-0.431085
ATLOC_Os04g09654LOC_Os04g09654.2	osa-miR156c	CUGC-CACACUUCUACUGUUG	4	295	315	1.42695	-0.384762
ATLOC_Os04g52340LOC_Os04g52340.1	osa-miR156c	AUGGUCACGGUCUCC-GUCAC	4	285	305	0.157677	0.408036
ATLOC_Os05g37690LOC_Os05g37690.1	osa-miR156c	UUGCUGGCUAUGCUUCUGUCGG	3	907	929	0.932454	-0.130879
ATLOC_Os10g32970LOC_Os10g32970.1	osa-miR156c	AGCUUGAGCUUUCUGAUAUUCCUGU-A	4	2375	2401	1.23139	-0.328221
ATLOC_Os01g72820LOC_Os01g72820.6	osa-miR156c	CUGCUUUCUUCGUCUUCAUGUCU	3	113	136	1.70603	-0.466205
ATLOC_Os03g58060LOC_Os03g58060.2	osa-miR156c	CUGCUCACUCUCGUCGGUCGU	4	420	441	2.64659	-0.695244
ATLOC_Os03g62790LOC_Os03g62790.1	osa-miR156c	CGCUCUGGAUCAUCUGCUGUCAA	4	325	348	0.0222803	-0.859327
ATLOC_Os04g29000LOC_Os04g29000.1	osa-miR156c	GGCCGUCGAGGACUCUCCUGUCU	4	42	65	0.714812	-0.0578834
ATLOC_Os04g52600LOC_Os04g52600.1	osa-miR156c	UUGUU-ACUAUACUUCAGUCU	4	525	545	1.7478	0.497709
ATLOC_Os06g07600LOC_Os06g07600.1	osa-miR156c	AGUCUU-CUCUGCUUCUGCUCAA	4	470	492	1.65864	-0.443466
ATLOC_Os03g42799LOC_Os03g42799.1	osa-miR156c	A-GCUCGAUCUGCUAUCUGUCAA	4	869	891	0.285296	0.306263
ATLOC_Os05g48416LOC_Os05g48416.1	osa-miR156c	AGCCUCCCCACCCUCCUUCUGUCC	4	38	62	0.664237	-0.0441963
ATLOC_Os05g09020LOC_Os05g09020.1	osa-miR156c	UUGUU-ACUAUACUUCAGUCU	4	525	545	0.959254	-0.148003
ATLOC_Os03g11490LOC_Os03g11490.1	osa-miR156c	AGUGCCUCAGCCUCUUGCUGCAG	4	938	961	2.20758	-0.606574
ATLOC_Os02g38050LOC_Os02g38050.1	osa-miR156c	AUGAUCUCUCUGCUUCUGUGAG	4	1484	1506	1.33239	-0.357876
ATLOC_Os05g06460LOC_Os05g06460.1	osa-miR156c	AGUGCCUCAGCCUCUUGCUGCAG	4	938	961	0.160938	0.400687
ATLOC_Os05g01600LOC_Os05g01600.1	osa-miR156c	AGUGCUGACUAUGUUCUGCUCU	4	1399	1421	0.881007	-0.103699
ATLOC_Os01g13260LOC_Os01g13260.1	osa-miR156c	CUGCUCAACGUCUUC-GUCGC	4	346	366	0.0390955	-0.873471
ATLOC_Os01g69900LOC_Os01g69900.1	osa-miR156c	CUGCUUCAUCCUCUUCGUUC-	4	36	56	1.89662	-0.518074
ATLOC_Os11g38590LOC_Os11g38590.1	osa-miR156c	CUGCUCCCUCUUUUCUUGUCAG	4	781	803	0.208784	0.346658
ATLOC_Os02g12654LOC_Os02g12654.2	osa-miR156c	UUGCUGAACAGCUUCUGUCAG	4	1145	1166	1.13685	-0.22643
ATLOC_Os03g06750LOC_Os03g06750.1	osa-miR156c	AGUGCUGACUAUGUUCUGCUCU	4	1399	1421	1.36256	-0.366115
ATLOC_Os03g48320LOC_Os03g48320.1	osa-miR156c	AGUCUU-CUCUGCUUCUGCUCAA	4	470	492	1.80139	-0.493297
ATLOC_Os03g58080LOC_Os03g58080.1	osa-miR156c	CUGCUCACUCUCGUCGGUCGU	4	420	441	0.875816	-0.10088
ATLOC_Os08g41880LOC_Os08g41880.1	osa-miR156c	CUGCACAAUC-CUUCUGCAG	4	397	416	0.656255	-0.04079
ATLOC_Os06g49900LOC_Os06g49900.1	osa-miR156c	AGUGCUCAAUCU--UCGGUCAG	4	15	35	0.77994	-0.0730991
ATLOC_Os07g02990LOC_Os07g02990.1	osa-miR156c	UUGCU-GCUCUCUGCUGUCC	4	960	979	0.64256	-0.033303
ATLOC_Os03g11460LOC_Os03g11460.1	osa-miR156c	CGCGGCCAUCCGCACCCUCUUCUCCGCAG	4	39	68	1.68803	-0.455534
ATLOC_Os02g57510LOC_Os02g57510.1	osa-miR156c	A-GCUCCCUC-CUUAUGAUCC	4	140	159	1.19235	-0.305475
ATLOC_Os05g07260LOC_Os05g07260.4	osa-miR156c	CUGC-CAUUCCUAUUGUGUCAG	3	455	476	2.14806	-0.569252
ATLOC_Os07g05240LOC_Os07g05240.1	osa-miR156c	UUGCGCACUGCACUUCUGCAU	4	1258	1279	0.959254	-0.148525
ATLOC_Os01g34460LOC_Os01g34460.1	osa-miR156c	CUGUAAUCAAUCUCUUCCAGUCAU	4	1694	1718	2.20758	-0.578899
ATLOC_Os07g17250LOC_Os07g17250.1	osa-miR156c	UUGCG-AUUCUCUUCAUGCCAA	4	2340	2361	0.538473	-0.00817662
ATLOC_Os03g58204LOC_Os03g58204.1	osa-miR156c	CUGCUCGGU-UCUCCUGUUU	4	1051	1070	1.81167	-0.494038
ATLOC_Os03g20440LOC_Os03g20440.1	osa-miR156c	AUG-UCAC-CUCUUAUGUGGA	4	206	225	1.0896	-0.213371
ATLOC_Os01g04900LOC_Os01g04900.1	osa-miR156c	C-GCUCCACUUCUCCCUCUGCGA	4	83	105	0.944351	-0.141751
ATLOC_Os01g38229LOC_Os01g38229.3	osa-miR156c	AGUGCUGACUAUGUUCUGCUCU	4	1399	1421	1.01268	-0.179749
ATLOC_Os05g51550LOC_Os05g51550.1	osa-miR156c	AUGAUCUCUCUGCUUCUGUGAG	4	1484	1506	1.09337	-0.214271
ATLOC_Os01g11280LOC_Os01g11280.1	osa-miR156c	AGUGCCUCAGCCUCUUGCUGCAG	4	938	961	0.932454	-0.12724
ATLOC_Os04g04790LOC_Os04g04790.1	osa-miR156c	CUGCACAAUC-CUUCUGCAG	3	397	416	0.84814	-0.0913135
ATLOC_Os07g11380LOC_Os07g11380.1	osa-miR156c	CUGCUCG-UCGCUGCUGCUCC	4	2847	2867	1.61183	-0.433232
ATLOC_Os02g48560LOC_Os02g48560.1	osa-miR156c	G-GCUCACUGUCUACGGUCU	4	191	210	1.13104	-0.223604
ATLOC_Os05g06450LOC_Os05g06450.1	osa-miR156c	AUGAUCUCUCUGCUUCUGUGAG	4	1484	1506	0.359404	0.174368
ATLOC_Os03g12350LOC_Os03g12350.4	osa-miR156c	UUGCUGGCUAUGCUUCUGUCGG	4	907	929	0.327061	0.200907
ATLOC_Os04g14220LOC_Os04g14220.1	osa-miR156c	CUGCUCACUGACGUACUGAUCAA	4	604	627	1.26972	-0.33964
ATLOC_Os04g43050LOC_Os04g43050.2	osa-miR156c	CUGCUCCCUCUUUUCUUGUCAG	4	781	803	0.232499	0.340643
ATLOC_Os05g06150LOC_Os05g06150.1	osa-miR156c	CUGCUC-CUCUCAUCUGCCAU	4	964	984	0.959254	-0.15245
ATLOC_Os11g03460LOC_Os11g03460.1	osa-miR156c	CUGCUC-CUCUCAUCUGCCAU	4	964	984	0.883962	-0.106044
ATLOC_Os03g21140LOC_Os03g21140.1	osa-miR156c	CUGCUCCCUCUUUUCUUGUCAG	4	781	803	2.20758	-0.577847
ATLOC_Os03g53760LOC_Os03g53760.1	osa-miR156c	CGUG-UCGCUGCUGUUCUGCCAC	4	357	379	2.20758	-0.585013
ATLOC_Os06g37750LOC_Os06g37750.1	osa-miR156c	AUGAUCUCUCUGCUUCUGUGAG	3	1484	1506	0.359404	0.178434
ATLOC_Os05g02400LOC_Os05g02400.1	osa-miR156c	AGUCUU-CUCUGCUUCUGCUCAA	4	470	492	0.555829	-0.0141184
ATLOC_Os02g37856LOC_Os02g37856.1	osa-miR156c	CUGCUCCCUCUUUUCUUGUCAG	4	781	803	0.967956	-0.160015
ATLOC_Os03g25280LOC_Os03g25280.1	osa-miR156c	CUGCUCACUCUCGUCGGUCGU	4	420	441	1.27307	-0.346338
ATLOC_Os05g07070LOC_Os05g07070.4	osa-miR156c	AGUCUU-CUCUGCUUCUGCUCAA	4	470	492	0.932454	-0.13657
ATLOC_Os01g74180LOC_Os01g74180.2	osa-miR156c	CUGCUCCCUCUUUUCUUGUCAG	4	781	803	1.92558	-0.523562
ATLOC_Os01g47360LOC_Os01g47360.1	osa-miR156c	CUGCUC-CUCUCAUCUGCCAU	4	964	984	1.73148	-0.470333
ATLOC_Os01g72820LOC_Os01g72820.4	osa-miR156c	CGCCAUCACUCUCCUUCUCGUCGG	4	270	294	0.339896	0.188879
ATLOC_Os04g52040LOC_Os04g52040.1	osa-miR156c	UUGCUGAUGCUCUUCUUGUCAU	4	1331	1353	1.92626	-0.52538
ATLOC_Os04g58310LOC_Os04g58310.1	osa-miR156c	C-GCUUACUCUCCUUACUGGUCU	4	446	468	0.0183819	-0.854455
ATLOC_Os05g34670LOC_Os05g34670.1	osa-miR156c	UUGUAUCACGCUGUU-UGUCGA	4	288	309	1.18747	-0.257047
ATLOC_Os03g20300LOC_Os03g20300.1	osa-miR156c	CUGCUCCCUCUUUUCUUGUCAG	3	781	803	1.39185	-0.371758
ATLOC_Os03g28990LOC_Os03g28990.1	osa-miR156c	AUG-UCAGUCCCU-CUGUCAC	4	12656	12675	1.69377	-0.463568
ATLOC_Os06g19650LOC_Os06g19650.1	osa-miR156c	A-GC-CACUCUUCUUCUAUGUCAA	4	155	177	1.52218	-0.4057
ATLOC_Os07g47700LOC_Os07g47700.1	osa-miR156c	CUGCUCCCUCUUUUCUUGUCAG	4	781	803	2.00928	-0.538668
ATLOC_Os01g06460LOC_Os01g06460.1	osa-miR156c	CUGCUCACGCCCUCUUUGUCAA	4	2066	2088	0.866381	-0.0966701
ATLOC_Os02g44010LOC_Os02g44010.1	osa-miR156c	CGCCAUCACUCUCCUUCUCGUCGG	3	270	294	0.164898	0.398503
ATLOC_Os02g57780LOC_Os02g57780.2	osa-miR156c	CUGCUCACUCUCGUCGGUCGU	4	420	441	1.19235	-0.293496
ATLOC_Os01g60930LOC_Os01g60930.1	osa-miR156c	CUGCUCCCUCUUUUCUUGUCAG	4	781	803	1.57783	-0.417311
ATLOC_Os06g10950LOC_Os06g10950.1	osa-miR156c	CUGCUCAACGUCUUC-GUCGC	4	346	366	0.303966	0.223731
ATLOC_Os01g59140LOC_Os01g59140.1	osa-miR156c	CGUCUUCAUUCUGCUUACUGCCAG	4	1153	1177	0.476024	0.0214223
ATLOC_Os02g10600LOC_Os02g10600.1	osa-miR156c	GGACUCACCCU-UUCUGGUCAU	4	542	563	1.19235	-0.291968
ATLOC_Os05g48800LOC_Os05g48800.3	osa-miR156c	CGCCAUCACUCUCCUUCUCGUCGG	3	270	294	0.838357	-0.0885022
ATLOC_Os06g38510LOC_Os06g38510.1	osa-miR156c	GGACUCACCCU-UUCUGGUCAU	4	542	563	1.50203	-0.399248
ATLOC_Os01g50849LOC_Os01g50849.2	osa-miR156c	CUGCUCACUCUCGUCGGUCGU	4	420	441	0.875112	-0.0997123
ATLOC_Os04g02110LOC_Os04g02110.1	osa-miR156c	GGUUCUACACGCUGUUCGUGUUC	4	116	139	1.18747	-0.267273
ATLOC_Os02g58580LOC_Os02g58580.5	osa-miR156c	UUGA-CAAUCUCUUUUGUCGC	4	815	835	1.59567	-0.426482
ATLOC_Os03g39100LOC_Os03g39100.1	osa-miR156c	UUGCUCCAUGCUCUUCUGUUG	4	3163	3184	0.00998314	-0.728731
ATLOC_Os06g19630LOC_Os06g19630.2	osa-miR156c	CGCCAUCACUCUCCUUCUCGUCGG	4	270	294	1.18747	-0.271773
ATLOC_Os06g07160LOC_Os06g07160.1	osa-miR156c	CUGCUGCAUCUUCUUCU-UCAC	4	86	107	0.332455	0.197424
ATLOC_Os01g02130LOC_Os01g02130.1	osa-miR156c	CUGCUCACUCUCGUCGGUCGU	4	420	441	1.14745	-0.230358
ATLOC_Os01g58500LOC_Os01g58500.1	osa-miR156c	CUGCUCAACGUCUUC-GUCGC	4	346	366	0.636425	-0.0313466
ATLOC_Os01g15020LOC_Os01g15020.2	osa-miR156c	AUGAUCUCUCUGCUUCUGUGAG	4	1484	1506	0.425568	0.0655154
ATLOC_Os02g04190LOC_Os02g04190.3	osa-miR156c	UUGA-CAAUCUCUUUUGUCGC	4	815	835	0.130054	0.449487
ATLOC_Os05g46770LOC_Os05g46770.2	osa-miR156c	UUGCUCA-UCUGGUUCUGUUU	4	732	752	0.303966	0.231894
ATLOC_Os07g10970LOC_Os07g10970.2	osa-miR156c	UCUCAGAUCUCUCAUUCUGUCU	4	1647	1669	1.08444	-0.212425
ATLOC_Os01g55960LOC_Os01g55960.1	osa-miR156c	CUGCUCACUCUCGUCGGUCGU	4	420	441	0.932454	-0.125709
ATLOC_Os02g09070LOC_Os02g09070.1	osa-miR156c	UUGA-CAAUCUCUUUUGUCGC	4	815	835	1.59567	-0.426832
ATLOC_Os04g01490LOC_Os04g01490.2	osa-miR156c	UCUCAGAUCUCUCAUUCUGUCU	4	1647	1669	2.20758	-0.587513
ATLOC_Os05g10730LOC_Os05g10730.2	osa-miR156c	CGUGCUCCACUCGCUCCUGCGC	4	381	403	2.35537	-0.651288
ATLOC_Os03g59310LOC_Os03g59310.1	osa-miR156c	CUGCUCACUCUCGUCGGUCGU	4	420	441	1.17483	-0.243654
ATLOC_Os02g43760LOC_Os02g43760.1	osa-miR156c	A-GCUCGCUCUCUUUUGAUCC	4	2373	2393	1.60847	-0.431564
ATLOC_Os06g41840LOC_Os06g41840.3	osa-miR156c	CGCGGAUCCCUCGUCUUCUCCGUCU	4	44	69	0.555829	-0.0137643
ATLOC_Os01g60930LOC_Os01g60930.1	osa-miR156c	AUGAUCUCUCUGCUUCUGUGAG	4	1484	1506	1.67369	-0.451509
ATLOC_Os01g53650LOC_Os01g53650.1	osa-miR156c	AUGAUCUCUCUGCUUCUGUGAG	3	1484	1506	0.932454	-0.132016
ATLOC_Os01g48920LOC_Os01g48920.1	osa-miR156c	C--CUCAACUAUCUCAAUCUGUCC	4	1641	1663	1.31754	-0.354794
ATLOC_Os06g50890LOC_Os06g50890.2	osa-miR156c	AGCCCAAACCUCGGAAGCAC	4	257	277	2.20758	-0.612863
ATLOC_Os06g31210LOC_Os06g31210.1	osa-miR156c	AGCCCAAACCUCGGAAGCAC	4	257	277	0.986487	-0.166622
ATLOC_Os02g54020LOC_Os02g54020.1	osa-miR156c	CGAGGCGCUCAGAUGAUCAA	4	610	630	1.75852	-0.482156
ATLOC_Os06g11860LOC_Os06g11860.1	osa-miR156c	AUGAUCUCUCUGCUUCUGUGAG	3	1484	1506	0.932454	-0.127309
ATLOC_Os03g15650LOC_Os03g15650.1	osa-miR156c	U--CUCUCUCUUUUCUCUCU	4	32	50	0.00887472	-0.722448
ATLOC_Os02g58170LOC_Os02g58170.1	osa-miR156c	U--CUCUCUCUUUUCUCUCU	4	32	50	1.67369	-0.447127
ATLOC_Os01g40190LOC_Os01g40190.1	osa-miR156c	U--CUCUCUCUUUUCUCUCU	4	32	50	2.09409	-0.554124
ATLOC_Os11g08950LOC_Os11g08950.1	osa-miR156c	UGUGCAUCGUUCUGUUCGUGU-G	4	1166	1188	2.14806	-0.567814
ATLOC_Os04g46100LOC_Os04g46100.1	osa-miR156c	A-GC-CACUCUUCUUCUAUGUCAA	4	155	177	2.00928	-0.538124
ATLOC_Os04g33750LOC_Os04g33750.1	osa-miR156c	CUGCUCACUCUCGUCGGUCGU	4	420	441	3.01288	-0.790259
ATLOC_Os06g18960LOC_Os06g18960.1	osa-miR156c	GGACUCACCCU-UUCUGGUCAU	4	542	563	1.19235	-0.295215
ATLOC_Os06g09970LOC_Os06g09970.1	osa-miR156c	A-GCUCACUCUGCUUCCUGAAUCGA	4	338	362	0.929798	-0.123774
ATLOC_Os04g57440LOC_Os04g57440.1	osa-miR156c	A-GCUCACUCUGCUUCCUGAAUCGA	4	338	362	0.956855	-0.144203
ATLOC_Os02g26700LOC_Os02g26700.1	osa-miR156c	CGCCGCUCCCACU-CGGU-G	4	62	80	1.18848	-0.282163
ATLOC_Os03g16780LOC_Os03g16780.1	osa-miR156c	GGCCACGCACCUCCGAUUUCA	4	120	141	1.59567	-0.423888
ATLOC_Os05g09360LOC_Os05g09360.1	osa-miR156c	NGAACACCCUCGGCGAGUGCAA	4	432	453	2.55182	-0.686652
ATLOC_Os05g11780LOC_Os05g11780.1	osa-miR156c	AGCCCCACGCCCUGGCGCGG	3	92	112	1.48837	-0.394173
ATLOC_Os07g49260LOC_Os07g49260.1	osa-miR156c	CGCCACCCGCCGCCGGAGCAG	4	117	138	0.740183	-0.0661131
ATLOC_Os08g43300LOC_Os08g43300.1	osa-miR156c	AGGACCUCGACGCCACCGUCAG	4	623	645	1.84346	-0.498366
ATLOC_Os01g18850LOC_Os01g18850.4	osa-miR156c	CGCCACGAGACGCUGGGGCAG	4	1660	1681	0.264129	-0.403117
ATLOC_Os01g35504LOC_Os01g35504.1	osa-miR156c	AGCGGCUCGUCCAAAUGCCGA	4	1166	1187	0.999995	-0.174125
ATLOC_Os02g23890LOC_Os02g23890.2	osa-miR156c	CGCCGCCCUCCCGCGCCUCGC	4	663	684	0.959254	-0.15013
ATLOC_Os05g48800LOC_Os05g48800.2	osa-miR156c	NGAACACCUCCGCCGGCGUCGC	4	453	474	1.52218	-0.405829
ATLOC_Os06g21390LOC_Os06g21390.1	osa-miR156c	CGCCGGCGCCUCCGCCGCCGC	4	626	647	0.655187	-0.037575
ATLOC_Os06g37364LOC_Os06g37364.1	osa-miR156c	AGCGCACCAGCGGCGCCGUCAU	4	602	624	1.81282	-0.494202
ATLOC_Os07g12300LOC_Os07g12300.1	osa-miR156c	GGCCAUGAAGCUAG-CAGUCAG	4	2595	2616	0.264129	-0.401875
ATLOC_Os02g45010LOC_Os02g45010.1	osa-miR156c	NGGUUACGUAUCCCAGUUAA	4	1406	1425	2.01708	-0.542694
ATLOC_Os04g59600LOC_Os04g59600.2	osa-miR156c	AGUGGCACCAGCAAUUGCAG	4	456	476	0.932454	-0.128475
ATLOC_Os03g57660LOC_Os03g57660.4	osa-miR156c	GGCGACCCCCACACCCACUUCC	4	109	131	0.290712	0.297908
ATLOC_Os04g10750LOC_Os04g10750.4	osa-miR156c	CUGAAAAGAUCUCAGGUCUGA	4	1280	1301	0.585075	-0.0205469
ATLOC_Os04g34320LOC_Os04g34320.1	osa-miR156c	AGCCGGCAAUCAUCGCGGCCAC	4	368	390	1.19235	-0.309784
ATLOC_Os05g12640LOC_Os05g12640.2	osa-miR156c	GGCCAUCCGCGCUG--GCAA	4	570	588	1.59567	-0.422918
ATLOC_Os02g03390LOC_Os02g03390.1	osa-miR156c	AGUGUGAAUCUACAGUUUGA	3	853	873	1.54765	-0.409851
ATLOC_Os01g18850LOC_Os01g18850.3	osa-miR156c	CGCCGCGCGCGCCGCGGCCGA	4	705	726	0.0553686	0.623506
ATLOC_Os01g70940LOC_Os01g70940.3	osa-miR156c	CGCCACCCGCCGCCGGAGCAG	3	117	138	1.1602	-0.2355
ATLOC_Os02g16000LOC_Os02g16000.2	osa-miR156c	CGCCAC-CACGCUGGAGCAG	3	333	352	1.00913	-0.17581
ATLOC_Os03g12270LOC_Os03g12270.1	osa-miR156c	CGCCGCUCCCGCGUCCGCCAC	3	462	483	2.50705	-0.678144
ATLOC_Os06g30894LOC_Os06g30894.2	osa-miR156c	CGCCUACCCUCCCGCCACCGUCAC	4	1023	1047	1.46164	-0.391167
ATLOC_Os06g45640LOC_Os06g45640.1	osa-miR156c	UUUCAUUCCCAAGAUUUUGA	4	39	59	0.999995	-0.174224
ATLOC_Os02g26700LOC_Os02g26700.1	osa-miR156c	AGCCUGAGUCUCAGAUCGCAG	3	482	503	0.703303	-0.0546691
ATLOC_Os08g27070LOC_Os08g27070.1	osa-miR156c	AUGCCAAGGCUAUACCGGCAA	4	54	75	2.04205	-0.547101
ATLOC_Os09g24954LOC_Os09g24954.1	osa-miR156c	AUUCACCC-CUGAUGGCUGA	4	1103	1122	1.55531	-0.411832
ATLOC_Os01g34670LOC_Os01g34670.1	osa-miR156c	AUGCUUACCCCGGUGUUU--	4	2978	2996	1.64297	-0.440137
ATLOC_Os01g70080LOC_Os01g70080.1	osa-miR156c	GGCUCCGCGCAGCUCUGCGCCGGCAG	4	1027	1053	1.67369	-0.450276
ATLOC_Os02g13800LOC_Os02g13800.1	osa-miR156c	CGCCGCCGUCUCAGGUGGCAA	3	135	156	0.201976	0.347326
ATLOC_Os03g28990LOC_Os03g28990.2	osa-miR156c	CGUUUACGAGAACGGGUACAU	4	375	396	0.94074	-0.140259
ATLOC_Os03g60580LOC_Os03g60580.1	osa-miR156c	CGCCGC-CGCCCAGGGGUCGC	4	144	164	1.04064	-0.195794
ATLOC_Os04g21570LOC_Os04g21570.1	osa-miR156c	CUGCUCCCUCUUUUCUUGUCAG	4	781	803	2.28653	-0.641174
ATLOC_Os08g35910LOC_Os08g35910.1	osa-miR156c	A-GCUCACUCUGCUUCCUGAAUCGA	4	338	362	1.20334	-0.321397
ATLOC_Os03g52330LOC_Os03g52330.1	osa-miR156c	CUGCUCACUCUCGUCGGUCGU	4	420	441	0.231999	0.340965
ATLOC_Os03g04370LOC_Os03g04370.1	osa-miR156c	GGCCUCACCGUGUCUUUUGUCGA	4	706	729	1.85148	-0.503833
ATLOC_Os06g38520LOC_Os06g38520.1	osa-miR156c	A-GCUCGCUCUCUUUUGAUCC	4	2373	2393	0.0102878	-0.849232
ATLOC_Os09g30330LOC_Os09g30330.1	osa-miR156c	A-GCUCACUCUGCUUCCUGAAUCGA	4	338	362	2.20758	-0.622363
ATLOC_Os02g06540LOC_Os02g06540.1	osa-miR156c	CUGCUCACUCUCGUCGGUCGU	4	420	441	0.184813	0.363406
ATLOC_Os12g42870LOC_Os12g42870.1	osa-miR156c	CGCCAUCACUCUCCUUCUCGUCGG	3	270	294	0.703303	-0.0532654
ATLOC_Os09g17760LOC_Os09g17760.1	osa-miR156c	AU--UCAUUCUCUUUUGGUCGU	4	374	394	0.932454	-0.132365
ATLOC_Os01g72820LOC_Os01g72820.1	osa-miR156c	A-GCUCGCUCUCUUUUGAUCC	4	2373	2393	3.09818	-0.819026
ATLOC_Os06g44020LOC_Os06g44020.1	osa-miR156c	CGCCAUCACUCUCCUUCUCGUCGG	4	270	294	0.934368	-0.138092
ATLOC_Os02g38290LOC_Os02g38290.2	osa-miR156c	AUGAUCUCUCUGCUUCUGUGAG	4	1484	1506	2.20758	-0.603574
ATLOC_Os05g26870LOC_Os05g26870.1	osa-miR156c	AGUGCCCCAUCGUGGAGCGCCUGA	4	179	203	1.69284	-0.462952
ATLOC_Os02g05692LOC_Os02g05692.1	osa-miR156c	GGUGUUACCUCCAGAAUCUGA	3	672	693	1.65843	-0.442661
ATLOC_Os03g10400LOC_Os03g10400.2	osa-miR156c	AUGAUCUCUCUGCUUCUGUGAG	4	1484	1506	2.07918	-0.551758
ATLOC_Os05g26200LOC_Os05g26200.1	osa-miR156c	G-GCUCAGACCCAAUGCUGC	4	1513	1532	0.683652	-0.0478985
ATLOC_Os07g07560LOC_Os07g07560.1	osa-miR156c	AUGUUGUCUCUAUACU-UCA	4	244	263	0.268507	0.320009
ATLOC_Os06g06030LOC_Os06g06030.1	osa-miR156c	UUGCUGGCUAUGCUUCUGUCGG	4	907	929	1.81722	-0.494805
ATLOC_Os06g07120LOC_Os06g07120.1	osa-miR156c	A-GCUCGACCUCUUGCUGAUCGU	4	188	210	1.19235	-0.300737
ATLOC_Os05g07220LOC_Os05g07220.2	osa-miR156c	AUGCUCUGAAUAAUCAUGCAC	4	1469	1490	0.755268	-0.0683642
ATLOC_Os02g29510LOC_Os02g29510.2	osa-miR156c	ACACGAAACAGAUUUUGCAU	4	713	733	1.79892	-0.492442
ATLOC_Os05g48416LOC_Os05g48416.2	osa-miR156c	UUGCAGCGGAACUUCCGCGA	3	304	324	1.18747	-0.266617
ATLOC_Os07g08880LOC_Os07g08880.1	osa-miR156c	CGCCGUACUGACAGAGGAGCUGCGU	4	588	613	0.334771	0.191364
ATLOC_Os05g48416LOC_Os05g48416.1	osa-miR156c	AGGACCCGACCAAGCUGUCC	4	17	37	1.81549	-0.494572
ATLOC_Os06g04130LOC_Os06g04130.1	osa-miR156c	AGUGCUGACUAUGUUCUGCUCU	4	1399	1421	1.07135	-0.210241
ATLOC_Os01g53650LOC_Os01g53650.1	osa-miR156c	CUGCUGCAUCUUCUUCU-UCAC	4	86	107	0.490092	0.0122839
ATLOC_Os04g57020LOC_Os04g57020.3	osa-miR156c	GGACUCACCCU-UUCUGGUCAU	4	542	563	0.855344	-0.0942472
ATLOC_Os08g21660LOC_Os08g21660.1	osa-miR156c	AGUGCUCAAUCU--UCGGUCAG	4	15	35	1.11352	-0.218052
ATLOC_Os01g56630LOC_Os01g56630.2	osa-miR156c	UGUGCUCCCUCAACGUC-GUCAC	4	332	354	3.55511	-0.826759
ATLOC_Os01g24760LOC_Os01g24760.1	osa-miR156c	UUGCUGAUGCUCUUCUUGUCAU	4	1331	1353	1.36887	-0.367728
ATLOC_Os03g55570LOC_Os03g55570.1	osa-miR156c	AUGAUCUCUCUGCUUCUGUGAG	4	1484	1506	1.18747	-0.281231
ATLOC_Os01g59990LOC_Os01g59990.1	osa-miR156c	UUGCUGAUGCUCUUCUUGUCAU	4	1331	1353	0.703303	-0.0540491
ATLOC_Os05g01600LOC_Os05g01600.1	osa-miR156c	A-GUUCGUCUCUUUUCUGUCU	4	1221	1241	0.927006	-0.121841
ATLOC_Os02g22090LOC_Os02g22090.1	osa-miR156c	UUGCU-GCUCUCUGCUGUCC	4	960	979	1.8907	-0.514687
ATLOC_Os04g03796LOC_Os04g03796.4	osa-miR156c	A-GCUCGCUCUCUUUUGAUCC	4	2373	2393	1.06694	-0.209421
ATLOC_Os02g57780LOC_Os02g57780.1	osa-miR156c	AUGCU-GCUC-CUUCUGAUCC	4	632	651	1.6383	-0.438917
ATLOC_Os04g20510LOC_Os04g20510.1	osa-miR156c	CUGCUCCCUCUUUUCUUGUCAG	4	781	803	1.50049	-0.396329
ATLOC_Os04g57890LOC_Os04g57890.1	osa-miR156c	CUGCUCACUCUCGUCGGUCGU	4	420	441	2.46309	-0.667824
ATLOC_Os11g26850LOC_Os11g26850.2	osa-miR156c	CUGCUCACUCUCGUCGGUCGU	4	420	441	1.18747	-0.258009
ATLOC_Os01g16220LOC_Os01g16220.1	osa-miR156c	UUGCUGAUGCUCUUCUUGUCAU	4	1331	1353	1.52755	-0.406574
ATLOC_Os03g47760LOC_Os03g47760.1	osa-miR156c	A-GCUCGCUCUCUUUUGAUCC	4	2373	2393	0.873687	-0.0985856
ATLOC_Os12g07010LOC_Os12g07010.1	osa-miR156c	CUGCUCACGCCCUCUUUGUCAA	4	2066	2088	1.87353	-0.510135
ATLOC_Os01g63060LOC_Os01g63060.1	osa-miR156c	UUGCUGAUGCUCUUCUUGUCAU	4	1331	1353	1.62739	-0.437501
ATLOC_Os03g17310LOC_Os03g17310.1	osa-miR156c	CUGCUCACGCCCUCUUUGUCAA	4	2066	2088	1.19235	-0.287195
ATLOC_Os03g62480LOC_Os03g62480.1	osa-miR156c	CUGCUCCCUCUUUUCUUGUCAG	3	781	803	0.490092	0.0122468
ATLOC_Os03g16890LOC_Os03g16890.1	osa-miR156c	A-GCUCGCUCUCUUUUGAUCC	4	2373	2393	0.0553686	0.611336
ATLOC_Os01g22660LOC_Os01g22660.2	osa-miR156c	AUGCU-GCUC-CUUCUGAUCC	4	632	651	0.918762	-0.118396
ATLOC_Os06g12800LOC_Os06g12800.1	osa-miR156c	UUGCU-GCUCUCUGCUGUCC	4	960	979	1.18258	-0.248643
ATLOC_Os03g18510LOC_Os03g18510.1	osa-miR156c	CUGCUCACUCUCGUCGGUCGU	4	420	441	1.13104	-0.222813
ATLOC_Os02g12290LOC_Os02g12290.1	osa-miR156c	UUGCUGAUGCUCUUCUUGUCAU	4	1331	1353	1.58785	-0.419144
ATLOC_Os04g30490LOC_Os04g30490.1	osa-miR156c	AUGAUCUCUCUGCUUCUGUGAG	4	1484	1506	1.63388	-0.438387
ATLOC_Os05g09360LOC_Os05g09360.1	osa-miR156c	A-GCUCGCUCUCUUUUGAUCC	4	2373	2393	2.20758	-0.602928
ATLOC_Os02g15350LOC_Os02g15350.1	osa-miR156c	AUGCGCGGUUUCUUUUGUCAU	3	536	557	0.959254	-0.152351
ATLOC_Os05g46090LOC_Os05g46090.1	osa-miR156c	CUGGUCGCGUUCUUCUUUUCAU	4	598	620	0.471161	0.0253367
ATLOC_Os01g24060LOC_Os01g24060.1	osa-miR156c	UUGCUGAUGCUCUUCUUGUCAU	3	1331	1353	1.03879	-0.194578
ATLOC_Os01g52340LOC_Os01g52340.1	osa-miR156c	AUGCCCGCAGUGUUCUUGUCAU	4	899	921	0.039967	0.801216
ATLOC_Os03g11734LOC_Os03g11734.3	osa-miR156c	UUGCUGAUGCUCUUCUUGUCAU	4	1331	1353	1.19235	-0.306659
ATLOC_Os02g55800LOC_Os02g55800.1	osa-miR156c	ACUCAUGAUGAAGCUCUUCUUUCAA	4	1615	1640	1.18747	-0.263672
ATLOC_Os04g47320LOC_Os04g47320.1	osa-miR156c	UUGCUGAUGCUCUUCUUGUCAU	4	1331	1353	1.36224	-0.365466
ATLOC_Os05g08610LOC_Os05g08610.4	osa-miR156c	UCUCUCUCUCUCU-CUCUCU	4	324	343	1.70603	-0.466967
ATLOC_Os03g28990LOC_Os03g28990.2	osa-miR156c	CUGCUCACUCUCGUCGGUCGU	4	420	441	0.303966	0.233606
ATLOC_Os01g14770LOC_Os01g14770.1	osa-miR156c	AUGCGCAGCCUCUUC-AUCAU	4	673	693	1.32282	-0.356009
ATLOC_Os06g29020LOC_Os06g29020.2	osa-miR156c	UUGCGCACUGCACUUCUGCAU	4	1258	1279	1.39899	-0.37901
ATLOC_Os05g43920LOC_Os05g43920.1	osa-miR156c	UCUCUCUCUCUCU-CUCUCU	4	324	343	0.00943091	-0.839557
ATLOC_Os03g22580LOC_Os03g22580.2	osa-miR156c	CUGCUGCUGUCUCUGAUCCUGU-A	4	1340	1363	0.918762	-0.118958
ATLOC_Os01g33930LOC_Os01g33930.1	osa-miR156c	CUGCUCGGGCUCUACC-UCAU	4	142	162	1.11551	-0.219266
ATLOC_Os04g50990LOC_Os04g50990.1	osa-miR156c	UUGCUGAACAGCUUCUGUCAG	4	1145	1166	1.78441	-0.490606
ATLOC_Os01g69970LOC_Os01g69970.1	osa-miR156c	UUGCUCAAGGGCUUCCUUUCAG	4	838	860	0.359404	0.156647
ATLOC_Os03g19860LOC_Os03g19860.1	osa-miR156c	AGCUCAAGCAGGAGAUCAAGCUCUUCAGCCAG	4	1802	1834	0.932454	-0.124966
ATLOC_Os11g14240LOC_Os11g14240.1	osa-miR156c	UGUG-UCCGUCUCCUUCAGU-A	4	1	1	1.62088	-0.436251
ATLOC_Os01g43520LOC_Os01g43520.1	osa-miR156c	AGUUCUCCAUCUCAUUGAGUCAC	4	1836	1859	0.904825	-0.110757
ATLOC_Os03g37954LOC_Os03g37954.1	osa-miR156c	AUCAUCUCGGCGAUGAUCGG	4	469	489	0.303966	0.231248
ATLOC_Os06g05800LOC_Os06g05800.1	osa-miR156c	UUGCUGAACAGCUUCUGUCAG	4	1145	1166	1.68803	-0.455182
ATLOC_Os09g08430LOC_Os09g08430.1	osa-miR156c	AGUUCUCCAUCUCAUUGAGUCAC	4	1836	1859	0.331675	0.198474
ATLOC_Os05g51350LOC_Os05g51350.1	osa-miR156c	UUGCUGAUGCUCUUCUUGUCAU	4	1331	1353	0.89476	-0.108138
ATLOC_Os01g14270LOC_Os01g14270.1	osa-miR156c	CUGCUCACUCUCGUCGGUCGU	4	420	441	1.53776	-0.407866
ATLOC_Os03g01850LOC_Os03g01850.1	osa-miR156c	CUGCUCCCUCUUUUCUUGUCAG	4	781	803	1.18747	-0.26249
ATLOC_Os04g53994LOC_Os04g53994.1	osa-miR156c	AUGAUCUCUCUGCUUCUGUGAG	4	1484	1506	0.875112	-0.0992074
ATLOC_Os01g14340LOC_Os01g14340.1	osa-miR156c	GGACUCACCCU-UUCUGGUCAU	4	542	563	1.69284	-0.459241
ATLOC_Os02g17210LOC_Os02g17210.1	osa-miR156c	A-GCUCUAACU-UUCUAGUGC	4	634	653	1.30321	-0.352569
ATLOC_Os04g43690LOC_Os04g43690.2	osa-miR156c	AUGAUCUCUCUGCUUCUGUGAG	4	1484	1506	2.36266	-0.653545
ATLOC_Os05g39170LOC_Os05g39170.1	osa-miR156c	UUGCGCACUGCACUUCUGCAU	4	1258	1279	1.0324	-0.186795
ATLOC_Os06g18850LOC_Os06g18850.1	osa-miR156c	CUGCUC-CUCUCAUCUGCCAU	4	964	984	0.696708	-0.0505007
ATLOC_Os11g35090LOC_Os11g35090.1	osa-miR156c	UUGCUAA-UCACUUCUGUGAG	4	719	739	0.540278	-0.00841496
ATLOC_Os03g03200LOC_Os03g03200.1	osa-miR156c	AUGAUCUCUCUGCUUCUGUGAG	4	1484	1506	2.07918	-0.551638
ATLOC_Os03g30934LOC_Os03g30934.2	osa-miR156c	A-GCUCCCUCAUCGUGCUGUCU	3	2357	2378	1.59567	-0.421007
ATLOC_Os05g44320LOC_Os05g44320.3	osa-miR156c	UUGCU-GCUCUCUGCUGUCC	3	960	979	1.85534	-0.504456
ATLOC_Os06g21640LOC_Os06g21640.1	osa-miR156c	UUGCU-GCUCUCUGCUGUCC	4	960	979	1.18747	-0.260472
ATLOC_Os01g69830LOC_Os01g69830.1	osa-miR156c	UGUGGAUA-UCUCUCCUGUCC	4	795	815	2.20758	-0.584366
ATLOC_Os03g56970LOC_Os03g56970.1	osa-miR156c	UUGCU-GCUCUCUGCUGUCC	4	960	979	1.46134	-0.390808
ATLOC_Os04g39520LOC_Os04g39520.1	osa-miR156c	A-GCUCCCUCAUCGUGCUGUCU	4	2357	2378	1.18747	-0.258727
ATLOC_Os02g20860LOC_Os02g20860.1	osa-miR156c	AGUGCUCACUCA-UUCUACCUGA	4	592	614	1.67426	-0.451548
ATLOC_Os04g01280LOC_Os04g01280.1	osa-miR156c	CUGCUGAUUUACUACUGCUGUCC	4	557	580	1.95032	-0.528926
ATLOC_Os03g14830LOC_Os03g14830.1	osa-miR156c	UUGCUCCAUGCUCUUCUGUUG	4	3163	3184	3.01288	-0.764781
ATLOC_Os03g11460LOC_Os03g11460.1	osa-miR156c	CUGCUC-CUCUCAUCUGCCAU	4	964	984	1.13105	-0.224319
ATLOC_Os07g13350LOC_Os07g13350.1	osa-miR156c	UUGCG-AUUCUCUUCAUGCCAA	4	2340	2361	1.19235	-0.319427
ATLOC_Os06g24490LOC_Os06g24490.1	osa-miR156c	UUGCUGAUGCUCUUCUUGUCAU	4	1331	1353	0.358338	0.180366
ATLOC_Os06g37364LOC_Os06g37364.3	osa-miR156c	AUGAGAAUUCUCUUCUGUCC	4	1097	1117	0.0102878	-0.848354
ATLOC_Os07g05050LOC_Os07g05050.2	osa-miR156c	GGACUCACCCU-UUCUGGUCAU	4	542	563	0.755268	-0.067821
ATLOC_Os10g26690LOC_Os10g26690.1	osa-miR156c	AUGAGAAUUCUCUUCUGUCC	4	1097	1117	1.02409	-0.181505
ATLOC_Os01g02290LOC_Os01g02290.1	osa-miR156c	UUGCUGAUGCUCUUCUUGUCAU	4	1331	1353	0.450012	0.0391564
ATLOC_Os03g26520LOC_Os03g26520.1	osa-miR156c	CUGCUCACUCUCGUCGGUCGU	4	420	441	1.59963	-0.428671
ATLOC_Os03g01150LOC_Os03g01150.1	osa-miR156c	AUGCCAUAUCAGUGAGUUAA	4	2370	2390	1.10897	-0.217868
ATLOC_Os03g05610LOC_Os03g05610.1	osa-miR156c	AUGCAGGGUGAUCAAGCUGG	4	369	389	1.0324	-0.189371
ATLOC_Os01g42950LOC_Os01g42950.1	osa-miR156c	CGUG-UCGCUGCUGUUCUGCCAC	4	357	379	0.6871	-0.0490886
ATLOC_Os07g07220LOC_Os07g07220.1	osa-miR156c	CUGUAAUCAAUCUCUUCCAGUCAU	4	1694	1718	2.20758	-0.616904
ATLOC_Os05g25960LOC_Os05g25960.1	osa-miR156c	AGUGCUGACUAUGUUCUGCUCU	4	1399	1421	1.17381	-0.239945
ATLOC_Os03g12500LOC_Os03g12500.1	osa-miR156c	CUGCUCCCUCUUUUCUUGUCAG	4	781	803	1.19235	-0.289815
ATLOC_Os01g44220LOC_Os01g44220.4	osa-miR156c	CUGCCCCACUUCUACUGCUGU-A	4	283	305	0.6488	-0.0347876
ATLOC_Os04g01890LOC_Os04g01890.1	osa-miR156c	AUGCCCGUUCUGUUCUUGUCAU	4	1253	1275	0.959254	-0.151767
ATLOC_Os06g45800LOC_Os06g45800.1	osa-miR156c	CUGCUCCCUCUUUUCUUGUCAG	4	781	803	1.60493	-0.430671
ATLOC_Os02g32160LOC_Os02g32160.1	osa-miR156c	UUGCG-AUUCUCUUCAUGCCAA	4	2340	2361	2.5406	-0.682297
ATLOC_Os02g25580LOC_Os02g25580.2	osa-miR156c	CUGCUCACUCUCGUCGGUCGU	4	420	441	0.264129	-0.40172
ATLOC_Os03g10400LOC_Os03g10400.2	osa-miR156c	UUGCUGAUGCUCUUCUUGUCAU	4	1331	1353	0.863385	-0.0962312
ATLOC_Os01g49580LOC_Os01g49580.1	osa-miR156c	AUGAUCUCUCUGCUUCUGUGAG	4	1484	1506	0.913657	-0.115317
ATLOC_Os05g44340LOC_Os05g44340.1	osa-miR156c	AUGCUUCUCAUCUACUCUGCAG	4	1042	1064	1.18747	-0.258757
ATLOC_Os05g42280LOC_Os05g42280.1	osa-miR156c	CGCCAUCACUCUCCUUCUCGUCGG	4	270	294	1.14757	-0.231311
ATLOC_Os01g06550LOC_Os01g06550.1	osa-miR156c	CUGCUCCCUCUUUUCUUGUCAG	4	781	803	0.755268	-0.0683573
ATLOC_Os10g28630LOC_Os10g28630.1	osa-miR156c	CUGCUCACUCUCGUCGGUCGU	4	420	441	0.913657	-0.115306
ATLOC_Os02g42920LOC_Os02g42920.1	osa-miR156c	CUGCUCCCUCUUUUCUUGUCAG	4	781	803	1.14745	-0.230238
ATLOC_Os01g07110LOC_Os01g07110.1	osa-miR156c	CUGCUCACGCCCUCUUUGUCAA	4	2066	2088	0.932454	-0.132395
ATLOC_Os03g26070LOC_Os03g26070.1	osa-miR156c	CUGCUCACGCCCUCUUUGUCAA	4	2066	2088	0.25158	0.334521
ATLOC_Os03g30934LOC_Os03g30934.1	osa-miR156c	CUGCUCACGCCCUCUUUGUCAA	4	2066	2088	0.303966	0.281057
ATLOC_Os03g56234LOC_Os03g56234.1	osa-miR156c	UUGCU-GCUCUCUGCUGUCC	4	960	979	0.28501	0.307363
ATLOC_Os02g57630LOC_Os02g57630.1	osa-miR156c	CUGCUCACUCUCGUCGGUCGU	4	420	441	1.0324	-0.186598
ATLOC_Os03g04340LOC_Os03g04340.1	osa-miR156c	AGCUCAAGCAGGAGAUCAAGCUCUUCAGCCAG	4	1802	1834	0.334771	0.195179
ATLOC_Os01g57710LOC_Os01g57710.3	osa-miR156c	CUGCUCCCUCUUUUCUUGUCAG	4	781	803	0.819087	-0.0804793
ATLOC_Os05g47780LOC_Os05g47780.1	osa-miR156c	AGCCUUGAGCACAAGCUAUUCGGUCAA	4	265	292	0.918762	-0.118363
ATLOC_Os05g47640LOC_Os05g47640.1	osa-miR156c	GGACUCACCCU-UUCUGGUCAU	4	542	563	2.44039	-0.666297
ATLOC_Os01g32660LOC_Os01g32660.2	osa-miR156c	CGAGAUCACCGAUGCUUCUGUCAU	4	798	822	0.311249	0.20827
ATLOC_Os01g05590LOC_Os01g05590.1	osa-miR156c	AUGCUGCGUCUGUUCUGU-A	4	400	419	0.904825	-0.11123
ATLOC_Os01g59850LOC_Os01g59850.1	osa-miR156c	CUGCUCCCUCUUUUCUUGUCAG	4	781	803	0.447397	0.0450666
ATLOC_Os01g06720LOC_Os01g06720.1	osa-miR156c	GGACUCACCCU-UUCUGGUCAU	4	542	563	1.09021	-0.213546
ATLOC_Os01g72820LOC_Os01g72820.2	osa-miR156c	CGCCAUCACUCUCCUUCUCGUCGG	4	270	294	1.89238	-0.515389
ATLOC_Os06g45030LOC_Os06g45030.1	osa-miR156c	AGCCUUGAGCACAAGCUAUUCGGUCAA	4	265	292	0.154886	0.409766
ATLOC_Os03g07610LOC_Os03g07610.1	osa-miR156c	AUGCUUCAGGCCUCCUCUGCUCC	4	3617	3640	1.08809	-0.213242
ATLOC_Os03g32590LOC_Os03g32590.2	osa-miR156c	AGCCUUGAGCACAAGCUAUUCGGUCAA	4	265	292	2.20758	-0.588368
ATLOC_Os03g50740LOC_Os03g50740.1	osa-miR156c	AGG-UCAGAGUCUUCAUGU-A	4	305	324	1.1582	-0.235275
ATLOC_Os05g07860LOC_Os05g07860.1	osa-miR156c	CUGCUCACUCUCGUCGGUCGU	4	420	441	1.87543	-0.511973
ATLOC_Os03g15430LOC_Os03g15430.2	osa-miR156c	CUGCUC-CUCUCAUCUGCCAU	4	964	984	1.92558	-0.524602
ATLOC_Os03g22680LOC_Os03g22680.1	osa-miR156c	GGACUCACCCU-UUCUGGUCAU	4	542	563	1.18747	-0.252646
ATLOC_Os01g35504LOC_Os01g35504.1	osa-miR156c	CUGCUCCCUCUUUUCUUGUCAG	4	781	803	0.883506	-0.105394
ATLOC_Os03g56800LOC_Os03g56800.2	osa-miR156c	CUGCUC-CUCUCAUCUGCCAU	4	964	984	1.02607	-0.182358
ATLOC_Os09g30070LOC_Os09g30070.1	osa-miR156c	G-GCUUAC-CUCGUCGUGUCC	4	347	366	0.467515	0.0283129
ATLOC_Os01g11952LOC_Os01g11952.1	osa-miR156c	AUGAUCUCUCUGCUUCUGUGAG	4	1484	1506	0.976467	-0.164171
ATLOC_Os01g12930LOC_Os01g12930.1	osa-miR156c	AUGAUCUCUCUGCUUCUGUGAG	4	1484	1506	0.959254	-0.146484
ATLOC_Os05g28510LOC_Os05g28510.1	osa-miR156c	CUGCUCACUCUCGUCGGUCGU	4	420	441	0.655187	-0.0366388
ATLOC_Os03g37940LOC_Os03g37940.1	osa-miR156c	AUGCUCACUUUGUU--GUCAA	4	3254	3273	1.67919	-0.452168
ATLOC_Os04g36670LOC_Os04g36670.1	osa-miR156c	CUGUAAUCAAUCUCUUCCAGUCAU	4	1694	1718	0.264129	-0.400098
ATLOC_Os06g15600LOC_Os06g15600.1	osa-miR156c	UUGCUGAUGCUCUUCUUGUCAU	4	1331	1353	0.303966	0.247757
ATLOC_Os03g22900LOC_Os03g22900.1	osa-miR156c	GGACUCACCCU-UUCUGGUCAU	3	542	563	0.359404	0.157425
ATLOC_Os07g07560LOC_Os07g07560.2	osa-miR156c	AGUGCCCAAGCCCAUC-GUCAA	4	2590	2611	1.19235	-0.295489
ATLOC_Os01g23940LOC_Os01g23940.1	osa-miR156c	CUGCUCCCUCUUUUCUUGUCAG	4	781	803	0.305948	0.219726
ATLOC_Os04g40470LOC_Os04g40470.1	osa-miR156c	AUGCGCAGCCUCUUC-AUCAU	4	673	693	0.636425	-0.0319748
ATLOC_Os01g64900LOC_Os01g64900.1	osa-miR156c	AGCUUGCUUCAGGCUCUAUUGAUCAU	4	146	172	1.18747	-0.25075
ATLOC_Os11g03460LOC_Os11g03460.1	osa-miR156c	CUGCUGCAUCUUCUUCU-UCAC	4	86	107	1.01098	-0.17811
ATLOC_Os01g70810LOC_Os01g70810.1	osa-miR156c	GGACUCACCCU-UUCUGGUCAU	3	542	563	0.443343	0.0462821
ATLOC_Os04g21470LOC_Os04g21470.1	osa-miR156c	AGCCUUGAGCACAAGCUAUUCGGUCAA	4	265	292	0.932454	-0.133472
ATLOC_Os11g35030LOC_Os11g35030.1	osa-miR156c	UUGCUGAUGCUCUUCUUGUCAU	4	1331	1353	0.0750162	0.563292
ATLOC_Os01g62840LOC_Os01g62840.1	osa-miR156c	AGCUCAAGCAGGAGAUCAAGCUCUUCAGCCAG	4	1802	1834	0.00506204	-0.719872
ATLOC_Os08g01160LOC_Os08g01160.1	osa-miR156c	CUGCUGCAUCUUCUUCU-UCAC	4	86	107	0.303966	0.262031
ATLOC_Os06g13820LOC_Os06g13820.2	osa-miR156c	UUGCUGAUGCUCUUCUUGUCAU	4	1331	1353	0.932454	-0.127152
ATLOC_Os09g12600LOC_Os09g12600.1	osa-miR156c	AGCCUUGAGCACAAGCUAUUCGGUCAA	4	265	292	0.303249	0.287423
ATLOC_Os02g05320LOC_Os02g05320.2	osa-miR156c	CUGCUGCAUCUUCUUCU-UCAC	4	86	107	0.959254	-0.150834
ATLOC_Os04g33080LOC_Os04g33080.1	osa-miR156c	GGACUCACCCU-UUCUGGUCAU	4	542	563	0.750255	-0.0675087
ATLOC_Os06g30820LOC_Os06g30820.4	osa-miR156c	CUGCUCACGCCCUCUUUGUCAA	4	2066	2088	1.27197	-0.340211
ATLOC_Os04g33750LOC_Os04g33750.1	osa-miR156c	CUGCUCCCUCUUUUCUUGUCAG	4	781	803	0.718201	-0.0589526
ATLOC_Os01g59050LOC_Os01g59050.1	osa-miR156c	CUGUAAUCAAUCUCUUCCAGUCAU	4	1694	1718	1.92558	-0.523596
ATLOC_Os05g50840LOC_Os05g50840.1	osa-miR156c	AUGGUCUGUCUC--CUGUCGG	4	1075	1094	0.448054	0.0418141
ATLOC_Os03g01890LOC_Os03g01890.1	osa-miR156c	AUGCUGUUUCAUCUUCUGU-G	4	428	448	2.71548	-0.704498
ATLOC_Os03g04560LOC_Os03g04560.1	osa-miR156c	AGCAUUUACUGUACAUCGUGUCAG	4	651	675	0.0390955	-0.881869
ATLOC_Os01g72820LOC_Os01g72820.5	osa-miR156c	CUGCUCACGCCCUCUUUGUCAA	4	2066	2088	1.14457	-0.229014
ATLOC_Os04g39330LOC_Os04g39330.1	osa-miR156c	AUGAUCUCUCUGCUUCUGUGAG	4	1484	1506	1.232	-0.328276
ATLOC_Os05g07860LOC_Os05g07860.1	osa-miR156c	G-GCUCAUGCAACUUCUGGUCAA	4	1761	1783	0.636425	-0.0320205
ATLOC_Os03g13760LOC_Os03g13760.1	osa-miR156c	GGACUCACCCU-UUCUGGUCAU	4	542	563	1.23449	-0.329812
ATLOC_Os06g45030LOC_Os06g45030.1	osa-miR156c	AGUGCUCAAUCU--UCGGUCAG	4	15	35	1.6135	-0.434216
ATLOC_Os07g02230LOC_Os07g02230.1	osa-miR156c	CUGCUC-CUCUCAUCUGCCAU	4	964	984	1.69284	-0.463052
ATLOC_Os06g36530LOC_Os06g36530.1	osa-miR156c	AGUGCUCAAUCU--UCGGUCAG	4	15	35	1.70119	-0.46418
ATLOC_Os06g13820LOC_Os06g13820.2	osa-miR156c	G-GCUCAUGCAACUUCUGGUCAA	4	1761	1783	1.04064	-0.196138
ATLOC_Os02g31290LOC_Os02g31290.1	osa-miR156c	CUGCUC-CUCUCAUCUGCCAU	4	964	984	1.85534	-0.505691
ATLOC_Os04g43430LOC_Os04g43430.2	osa-miR156c	UGUGCCUCAGUCAUUCUUCUCGUCAC	4	1433	1459	3.01288	-0.808215
ATLOC_Os05g28740LOC_Os05g28740.1	osa-miR156c	G-GCUCAUGCAACUUCUGGUCAA	4	1761	1783	0.781784	-0.0744311
ATLOC_Os03g57430LOC_Os03g57430.1	osa-miR156c	CUGCUC-CUCUCAUCUGCCAU	4	964	984	1.00326	-0.174701
ATLOC_Os03g18710LOC_Os03g18710.1	osa-miR156c	A-GCUCGAUCUGCUAUCUGUCAA	4	869	891	0.932454	-0.127479
ATLOC_Os04g10380LOC_Os04g10380.1	osa-miR156c	CUGCUCCCUCUUUUCUUGUCAG	3	781	803	1.8828	-0.512857
ATLOC_Os03g02270LOC_Os03g02270.1	osa-miR156c	AUGAUCUCUCUGCUUCUGUGAG	4	1484	1506	1.12143	-0.219917
ATLOC_Os01g07350LOC_Os01g07350.1	osa-miR156c	CUGUAAUCAAUCUCUUCCAGUCAU	4	1694	1718	0.82385	-0.0812914
ATLOC_Os03g02020LOC_Os03g02020.5	osa-miR156c	A-GCUCGAUCUGCUAUCUGUCAA	4	869	891	0.431253	0.0588967
ATLOC_Os02g35770LOC_Os02g35770.1	osa-miR156c	UGUGCUCCCUCAACGUC-GUCAC	4	332	354	1.24686	-0.334752
ATLOC_Os02g05840LOC_Os02g05840.1	osa-miR156c	AUGAUCUCUCUGCUUCUGUGAG	4	1484	1506	1.45079	-0.388816
ATLOC_Os05g05800LOC_Os05g05800.1	osa-miR156c	CUGCUCACUCUCGUCGGUCGU	4	420	441	1.18747	-0.264711
ATLOC_Os05g04260LOC_Os05g04260.1	osa-miR156c	AGUGCUGACUAUGUUCUGCUCU	4	1399	1421	1.02569	-0.182115
ATLOC_Os07g11210LOC_Os07g11210.1	osa-miR156c	G-GCUCAUGCAACUUCUGGUCAA	4	1761	1783	0.845286	-0.0905385
ATLOC_Os07g04980LOC_Os07g04980.1	osa-miR156c	UGUGCCUCAGUCAUUCUUCUCGUCAC	4	1433	1459	1.7478	0.431648
ATLOC_Os05g37690LOC_Os05g37690.1	osa-miR156c	AUG-UCAGUCCCU-CUGUCAC	4	12656	12675	0.601784	-0.0229909
ATLOC_Os04g38970LOC_Os04g38970.2	osa-miR156c	CUGCUGCAUCUUCUUCU-UCAC	4	86	107	0.740046	-0.0652492
ATLOC_Os02g29510LOC_Os02g29510.2	osa-miR156c	CUGCUCACGCCCUCUUUGUCAA	4	2066	2088	1.92759	-0.52616
ATLOC_Os05g07070LOC_Os05g07070.4	osa-miR156c	AUG-UCAGUCCCU-CUGUCAC	4	12656	12675	1.92558	-0.524321
ATLOC_Os06g20390LOC_Os06g20390.1	osa-miR156c	AGUGCUGACUAUGUUCUGCUCU	4	1399	1421	0.959254	-0.152802
ATLOC_Os07g31500LOC_Os07g31500.1	osa-miR156c	CUGCUCACUCUCGUCGGUCGU	4	420	441	0.901654	-0.11006
ATLOC_Os06g41840LOC_Os06g41840.2	osa-miR156c	CUGCUCACUCUCGUCGGUCGU	4	420	441	1.19235	-0.288084
ATLOC_Os01g44040LOC_Os01g44040.2	osa-miR156c	CUGCUCCCUCUUUUCUUGUCAG	3	781	803	1.62284	-0.43728
ATLOC_Os03g46690LOC_Os03g46690.1	osa-miR156c	CUGCUCACGCCCUCUUUGUCAA	4	2066	2088	1.00913	-0.175737
ATLOC_Os06g46366LOC_Os06g46366.1	osa-miR156c	CUGCUCACUCUCGUCGGUCGU	4	420	441	2.07065	-0.550348
ATLOC_Os01g10990LOC_Os01g10990.1	osa-miR156c	UUGCUGAUGCUCUUCUUGUCAU	4	1331	1353	0.201976	0.347993
ATLOC_Os03g55870LOC_Os03g55870.2	osa-miR156c	AUGAUCUCUCUGCUUCUGUGAG	4	1484	1506	1.7478	0.484149
ATLOC_Os04g53770LOC_Os04g53770.1	osa-miR156c	CUGCUCACGCCCUCUUUGUCAA	4	2066	2088	0.290679	0.298665
ATLOC_Os01g60040LOC_Os01g60040.1	osa-miR156c	AUGCUCACUCAGCUUGUGGCAU	4	757	779	1.76235	-0.483198
ATLOC_Os04g55780LOC_Os04g55780.1	osa-miR156c	AUGCCCGUUCUGUUCUUGUCAU	4	1253	1275	2.20758	-0.580695
ATLOC_Os01g55170LOC_Os01g55170.1	osa-miR156c	AUGCUCAUUCACAUCAUGUUU	4	1574	1595	1.67369	-0.448586
ATLOC_Os02g50360LOC_Os02g50360.1	osa-miR156c	AGCUCUAUUACCAAAUGAUACCUUUCUUAUUGUUG	4	36	71	2.53178	-0.680676
ATLOC_Os02g51330LOC_Os02g51330.1	osa-miR156c	UUGCG-AUUCUCUUCAUGCCAA	4	2340	2361	0.0390955	-0.908242
ATLOC_Os01g50340LOC_Os01g50340.1	osa-miR156c	UUGA-CAAUCUCUUUUGUCGC	4	815	835	1.39021	-0.371185
ATLOC_Os10g38980LOC_Os10g38980.1	osa-miR156c	AUGCACAUUAUCGUGCUGUUAG	4	356	378	1.00949	-0.176189
ATLOC_Os01g50460LOC_Os01g50460.1	osa-miR156c	AUGAGAAUUCUCUUCUGUCC	4	1097	1117	0.622532	-0.0291684
ATLOC_Os04g49890LOC_Os04g49890.1	osa-miR156c	CGCCAUCACUCUCCUUCUCGUCGG	4	270	294	0.0390955	-0.912077
ATLOC_Os04g59480LOC_Os04g59480.1	osa-miR156c	CUGCCCCACUUCUACUGCUGU-A	4	283	305	0.932454	-0.124206
ATLOC_Os06g13650LOC_Os06g13650.1	osa-miR156c	UUGCACACUC-CUU-UGCCAA	4	965	984	0.67745	-0.046846
ATLOC_Os05g05470LOC_Os05g05470.1	osa-miR156c	AUGCCCGUUCUGUUCUUGUCAU	4	1253	1275	0.831457	-0.0836545
ATLOC_Os06g37660LOC_Os06g37660.1	osa-miR156c	AUGCUCAUUCACAUCAUGUUU	4	1574	1595	0.28501	0.30784
ATLOC_Os02g33320LOC_Os02g33320.3	osa-miR156c	UUGCUCA-UCUGGUUCUGUUU	4	732	752	0.267519	0.324765
ATLOC_Os01g74310LOC_Os01g74310.1	osa-miR156c	CUGCCCCACUUCUACUGCUGU-A	4	283	305	0.642817	-0.0334677
ATLOC_Os02g55940LOC_Os02g55940.1	osa-miR156c	AUGAGAAUUCUCUUCUGUCC	4	1097	1117	1.06694	-0.204208
ATLOC_Os01g16740LOC_Os01g16740.1	osa-miR156c	AUGCUCAUUCACAUCAUGUUU	4	1574	1595	0.904825	-0.110728
ATLOC_Os01g74310LOC_Os01g74310.3	osa-miR156c	UUGCUCCAUGCUCUUCUGUUG	4	3163	3184	1.59567	-0.424122
ATLOC_Os06g05100LOC_Os06g05100.2	osa-miR156c	CUGCUC-CUCUCAUCUGCCAU	4	964	984	1.0324	-0.191356
ATLOC_Os02g10260LOC_Os02g10260.1	osa-miR156c	AUGCUCAUUCACAUCAUGUUU	4	1574	1595	0.740046	-0.0638101
ATLOC_Os03g20440LOC_Os03g20440.1	osa-miR156c	AUGAGAAUUCUCUUCUGUCC	4	1097	1117	0.929798	-0.123535
ATLOC_Os03g58970LOC_Os03g58970.2	osa-miR156c	UUGCUCA-UCUGGUUCUGUUU	4	732	752	0.839343	-0.0886691
ATLOC_Os06g35530LOC_Os06g35530.1	osa-miR156c	CUGCUC-CUCUCAUCUGCCAU	4	964	984	1.7478	0.505638
ATLOC_Os07g04900LOC_Os07g04900.1	osa-miR156c	UUGCUCCAUGCUCUUCUGUUG	4	3163	3184	3.01288	-0.776527
ATLOC_Os03g53750LOC_Os03g53750.2	osa-miR156c	AUGAUCUCUCUGCUUCUGUGAG	4	1484	1506	0.829386	-0.0821136
ATLOC_Os05g45340LOC_Os05g45340.1	osa-miR156c	UUGA-CAAUCUCUUUUGUCGC	4	815	835	1.35699	-0.363769
ATLOC_Os04g43050LOC_Os04g43050.3	osa-miR156c	CUGCUC-CUCUCAUCUGCCAU	4	964	984	1.19235	-0.31714
ATLOC_Os04g51120LOC_Os04g51120.1	osa-miR156c	CUGCCCCACUUCUACUGCUGU-A	4	283	305	1.69284	-0.457108
ATLOC_Os04g56620LOC_Os04g56620.1	osa-miR156c	AUGAGAAUUCUCUUCUGUCC	4	1097	1117	0.359404	0.161239
ATLOC_Os01g66580LOC_Os01g66580.1	osa-miR156c	CUGCUCACUCUCGUCGGUCGU	4	420	441	1.25686	-0.338059
ATLOC_Os07g03950LOC_Os07g03950.1	osa-miR156c	CUGCUCACUCUCGUCGGUCGU	4	420	441	0.840522	-0.0896771
ATLOC_Os01g50849LOC_Os01g50849.2	osa-miR156c	CGCCAUCACUCUCCUUCUCGUCGG	3	270	294	1.19235	-0.318203
ATLOC_Os02g09960LOC_Os02g09960.1	osa-miR156c	AGUCUU-CUCUGCUUCUGCUCAA	4	470	492	1.7478	-0.472215
ATLOC_Os03g06139LOC_Os03g06139.1	osa-miR156c	CGCCAUCACUCUCCUUCUCGUCGG	3	270	294	1.7478	0.428797
ATLOC_Os05g01610LOC_Os05g01610.1	osa-miR156c	AGUCUU-CUCUGCUUCUGCUCAA	4	470	492	2.20758	-0.588017
ATLOC_Os02g53700LOC_Os02g53700.4	osa-miR156c	CGCCAUCACUCUCCUUCUCGUCGG	3	270	294	1.54924	-0.411223
ATLOC_Os01g39810LOC_Os01g39810.1	osa-miR156c	CUGCUCACUCUCGUCGGUCGU	4	420	441	0.856754	-0.0944288
ATLOC_Os01g70940LOC_Os01g70940.3	osa-miR156c	AGUCUU-CUCUGCUUCUGCUCAA	4	470	492	2.20758	-0.611514
ATLOC_Os06g38680LOC_Os06g38680.1	osa-miR156c	NGCUAUAGCAAAAGAAGCUGC	3	1228	1248	0.666121	-0.0443952
ATLOC_Os01g59520LOC_Os01g59520.1	osa-miR156c	UUGCUGCUCUCCUUUCUGCGG	4	1511	1532	1.17355	-0.238959
ATLOC_Os02g49150LOC_Os02g49150.2	osa-miR156c	CUGCUCCCUCUC--CUGCAA	4	369	387	1.18747	-0.257923
ATLOC_Os02g17650LOC_Os02g17650.2	osa-miR156c	AUGAUCUCUCUGCUUCUGUGAG	4	1484	1506	1.70603	-0.466845
ATLOC_Os03g02685LOC_Os03g02685.1	osa-miR156c	CGCGAGUCCUGUCUCUU-UGUGGA	4	1042	1065	0.303966	0.236432
ATLOC_Os02g15520LOC_Os02g15520.2	osa-miR156c	CGCGAGUCCUGUCUCUU-UGUGGA	4	1042	1065	2.35486	-0.65065
ATLOC_Os03g48270LOC_Os03g48270.1	osa-miR156c	NGCUAUAGCAAAAGAAGCUGC	3	1228	1248	0.831457	-0.0842694
ATLOC_Os06g38760LOC_Os06g38760.1	osa-miR156c	AUGAUCUCUCUGCUUCUGUGAG	4	1484	1506	1.19235	-0.307156
ATLOC_Os04g44700LOC_Os04g44700.1	osa-miR156c	CGUGCUCCACUCGCUCCUGCGC	4	381	403	0.264129	-0.399983
ATLOC_Os02g34580LOC_Os02g34580.1	osa-miR156c	AUGCUUCUCAUCUACUCUGCAG	4	1042	1064	1.60493	-0.430345
ATLOC_Os01g06520LOC_Os01g06520.1	osa-miR156c	CGCGAGUCCUGUCUCUU-UGUGGA	4	1042	1065	0.082078	0.520052
ATLOC_Os01g03144LOC_Os01g03144.1	osa-miR156c	CGUGCUCCACUCGCUCCUGCGC	4	381	403	0.703682	-0.0556057
ATLOC_Os03g41350LOC_Os03g41350.1	osa-miR156c	UUGCUGCUCUCCUUUCUGCGG	4	1511	1532	0.334771	0.19704
ATLOC_Os06g41840LOC_Os06g41840.1	osa-miR156c	CUGCUCCCUCUC--CUGCAA	4	369	387	0.039967	0.727779
ATLOC_Os02g32750LOC_Os02g32750.1	osa-miR156c	CGUGCUCCACUCGCUCCUGCGC	4	381	403	1.0324	-0.187945
ATLOC_Os06g50890LOC_Os06g50890.4	osa-miR156c	CGUGCUCCACUCGCUCCUGCGC	4	381	403	0.932454	-0.129847
ATLOC_Os07g31390LOC_Os07g31390.1	osa-miR156c	CGUGCUCCACUCGCUCCUGCGC	4	381	403	1.17905	-0.247243
ATLOC_Os02g50390LOC_Os02g50390.1	osa-miR156c	CUGCUCCCUCUC--CUGCAA	4	369	387	0.930457	-0.124022
ATLOC_Os03g43930LOC_Os03g43930.1	osa-miR156c	AUGCUUCUCAUCUACUCUGCAG	4	1042	1064	1.19235	-0.314217
ATLOC_Os05g05210LOC_Os05g05210.1	osa-miR156c	UUGCUCA-UCUGGUUCUGUUU	4	732	752	0.367633	0.123526
ATLOC_Os05g50840LOC_Os05g50840.1	osa-miR156c	UUGCUCA-UCUGGUUCUGUUU	4	732	752	1.14457	-0.228925
ATLOC_Os09g37240LOC_Os09g37240.1	osa-miR156c	AUGAUCUCUCUGCUUCUGUGAG	4	1484	1506	2.48792	-0.672693
ATLOC_Os04g23140LOC_Os04g23140.1	osa-miR156c	CUGCACAAUC-CUUCUGCAG	4	397	416	1.75852	-0.482662
ATLOC_Os01g01800LOC_Os01g01800.2	osa-miR156c	CUGCACAAUC-CUUCUGCAG	4	397	416	1.19235	-0.300921
ATLOC_Os03g31000LOC_Os03g31000.1	osa-miR156c	UUGCUCA-UCUGGUUCUGUUU	4	732	752	0.0553686	0.607994
ATLOC_Os02g04520LOC_Os02g04520.2	osa-miR156c	CUGCUCCCUCUUUUCUUGUCAG	4	781	803	0.655187	-0.0373774
ATLOC_Os02g04690LOC_Os02g04690.1	osa-miR156c	CUGCUCCCUCUUUUCUUGUCAG	2	781	803	1.30913	-0.35379
ATLOC_Os04g31210LOC_Os04g31210.3	osa-miR156c	U--CUCUCUCUUUUCUCUCU	4	32	50	0.583555	-0.0196745
ATLOC_Os06g14310LOC_Os06g14310.1	osa-miR156c	GGACUCACCCU-UUCUGGUCAU	4	542	563	3.01288	-0.810281
ATLOC_Os12g42970LOC_Os12g42970.1	osa-miR156c	CUGCUCCCUCUUUUCUUGUCAG	3	781	803	0.264129	-0.401958
ATLOC_Os02g40760LOC_Os02g40760.1	osa-miR156c	CUGCUCCCUCUUUUCUUGUCAG	3	781	803	1.61933	-0.435099
ATLOC_Os04g20474LOC_Os04g20474.3	osa-miR156c	CUGCUCCCUCUUUUCUUGUCAG	2	781	803	0.72658	-0.0611473
ATLOC_Os02g30080LOC_Os02g30080.1	osa-miR156c	CUGCUCCCUCUUUUCUUGUCAG	4	781	803	1.17483	-0.243242
ATLOC_Os03g20700LOC_Os03g20700.2	osa-miR156c	UUGCU-GCUCUCUGCUGUCC	4	960	979	1.232	-0.328486
ATLOC_Os04g21705LOC_Os04g21705.1	osa-miR156c	CUGCUC-CUCUCAUCUGCCAU	4	964	984	0.209184	0.346244
ATLOC_Os10g38980LOC_Os10g38980.1	osa-miR156c	CUGCUCCCUCUUUUCUUGUCAG	3	781	803	0.803196	-0.0776947
ATLOC_Os03g55240LOC_Os03g55240.1	osa-miR156c	AUGAUCUCUCUGCUUCUGUGAG	4	1484	1506	0.689103	-0.049688
ATLOC_Os04g41490LOC_Os04g41490.1	osa-miR156c	A-GCUCGAUCUGCUAUCUGUCAA	4	869	891	1.19235	-0.318344
ATLOC_Os01g47650LOC_Os01g47650.1	osa-miR156c	GGACUCACCCU-UUCUGGUCAU	4	542	563	0.655187	-0.0381265
ATLOC_Os02g18090LOC_Os02g18090.1	osa-miR156c	CUGCUCCCUCUUUUCUUGUCAG	2	781	803	1.13685	-0.226307
ATLOC_Os01g62150LOC_Os01g62150.1	osa-miR156c	U--CUCUCUCUUUUCUCUCU	4	32	50	1.26329	-0.338276
ATLOC_Os01g17120LOC_Os01g17120.1	osa-miR156c	CUGCUC-CUCUCAUCUGCCAU	4	964	984	0.725557	-0.0606149
ATLOC_Os02g07630LOC_Os02g07630.1	osa-miR156c	CUGCUCACUCUCGUCGGUCGU	4	420	441	1.25539	-0.336885
ATLOC_Os04g51440LOC_Os04g51440.1	osa-miR156c	UUGCU-GCUCUCUGCUGUCC	4	960	979	1.35677	-0.363733
ATLOC_Os01g56140LOC_Os01g56140.1	osa-miR156c	CUGCUCCCUCUUUUCUUGUCAG	3	781	803	0.740183	-0.0661137
ATLOC_Os01g52560LOC_Os01g52560.1	osa-miR156c	UUGCUAA-UCACUUCUGUGAG	4	719	739	1.06694	-0.204569
ATLOC_Os02g17400LOC_Os02g17400.1	osa-miR156c	CUGCUCCCUCUUUUCUUGUCAG	2	781	803	0.979596	-0.164651
ATLOC_Os04g21580LOC_Os04g21580.1	osa-miR156c	CUGCUCACUCUCGUCGGUCGU	4	420	441	0.537846	-0.00810444
ATLOC_Os04g52550LOC_Os04g52550.1	osa-miR156c	U--CUCUCUCUUUUCUCUCU	4	32	50	0.582085	-0.0191702
ATLOC_Os06g37364LOC_Os06g37364.2	osa-miR156c	UUGCU-GCUCUCUGCUGUCC	4	960	979	3.01288	-0.765329
ATLOC_Os02g38050LOC_Os02g38050.6	osa-miR156c	CUGCUCCCUCUUUUCUUGUCAG	3	781	803	1.19235	-0.308304
ATLOC_Os02g26014LOC_Os02g26014.1	osa-miR156c	GGACUCACCCU-UUCUGGUCAU	4	542	563	1.17589	-0.244039
ATLOC_Os02g46610LOC_Os02g46610.1	osa-miR156c	CUGCUC-CUCUCAUCUGCCAU	4	964	984	1.03111	-0.183893
ATLOC_Os03g07800LOC_Os03g07800.1	osa-miR156c	CUGCUCACUCUCGUCGGUCGU	4	420	441	2.39569	-0.660068
ATLOC_Os03g56950LOC_Os03g56950.2	osa-miR156c	A-GCUCGAUCUGCUAUCUGUCAA	4	869	891	2.49504	-0.675852
ATLOC_Os02g49520LOC_Os02g49520.1	osa-miR156c	GGACUCACCCU-UUCUGGUCAU	4	542	563	0.0107572	-0.80129
ATLOC_Os02g54340LOC_Os02g54340.2	osa-miR156c	AUGAUCUCUCUGCUUCUGUGAG	4	1484	1506	1.30568	-0.352913
ATLOC_Os03g05200LOC_Os03g05200.1	osa-miR156c	CUGCUCCCUCUUUUCUUGUCAG	3	781	803	1.0324	-0.185529
ATLOC_Os03g58520LOC_Os03g58520.1	osa-miR156c	CUGCUCCCUCUUUUCUUGUCAG	3	781	803	1.18747	-0.275219
ATLOC_Os01g05500LOC_Os01g05500.2	osa-miR156c	UUGCUAA-UCACUUCUGUGAG	4	719	739	0.359404	0.172297
ATLOC_Os02g40760LOC_Os02g40760.1	osa-miR156c	CUGCUCCCUCUUUUCUUGUCAG	3	781	803	0.039967	0.890122
ATLOC_Os10g03640LOC_Os10g03640.1	osa-miR156c	CUGCUC-CUCUCAUCUGCCAU	4	964	984	1.60847	-0.431407
ATLOC_Os02g02640LOC_Os02g02640.1	osa-miR156c	CUGCUCCCUCUUUUCUUGUCAG	3	781	803	1.22042	-0.325596
ATLOC_Os01g52560LOC_Os01g52560.1	osa-miR156c	CUGCUCCCUCUUUUCUUGUCAG	3	781	803	1.15757	-0.234366
ATLOC_Os05g10730LOC_Os05g10730.2	osa-miR156c	AUGAUCUCUCUGCUUCUGUGAG	4	1484	1506	0.0657717	0.583636
ATLOC_Os05g37500LOC_Os05g37500.1	osa-miR156c	CUGCUCACUCUCGUCGGUCGU	4	420	441	1.85148	-0.502004
ATLOC_Os01g55170LOC_Os01g55170.1	osa-miR156c	U--CUCUCUCUUUUCUCUCU	4	32	50	1.17335	-0.238851
ATLOC_Os01g35210LOC_Os01g35210.1	osa-miR156c	CUGCUCCCUCUUUUCUUGUCAG	2	781	803	1.59567	-0.423008
ATLOC_Os04g08034LOC_Os04g08034.5	osa-miR156c	GGACUCACCCU-UUCUGGUCAU	4	542	563	0.310243	0.213153
ATLOC_Os03g39740LOC_Os03g39740.1	osa-miR156c	AUGAUCUCUCUGCUUCUGUGAG	4	1484	1506	0.181162	0.371972
ATLOC_Os02g05720LOC_Os02g05720.1	osa-miR156c	A-GCUCGAUCUGCUAUCUGUCAA	4	869	891	1.68164	-0.453269
ATLOC_Os01g33930LOC_Os01g33930.1	osa-miR156c	CUGCUCACUCUCGUCGGUCGU	4	420	441	0.740183	-0.0657
ATLOC_Os03g31730LOC_Os03g31730.1	osa-miR156c	CUGCUCCCUCUUUUCUUGUCAG	4	781	803	0.814151	-0.0793347
ATLOC_Os01g10700LOC_Os01g10700.1	osa-miR156c	AUGAUCUCUCUGCUUCUGUGAG	4	1484	1506	0.303966	0.237761
ATLOC_Os01g49350LOC_Os01g49350.1	osa-miR156c	AUGAUCUCUCUGCUUCUGUGAG	3	1484	1506	0.77994	-0.073233
ATLOC_Os02g19220LOC_Os02g19220.1	osa-miR156c	CUGCUCACUCUCGUCGGUCGU	4	420	441	1.19235	-0.311491
ATLOC_Os05g16630LOC_Os05g16630.1	osa-miR156c	U--CUCUCUCUUUUCUCUCU	4	32	50	0.5151	-0.00315854
ATLOC_Os05g16630LOC_Os05g16630.1	osa-miR156c	UUGCU-GCUCUCUGCUGUCC	4	960	979	0.655187	-0.0395042
ATLOC_Os08g38200LOC_Os08g38200.1	osa-miR156c	A-GC-CACUCUUCUUCUAUGUCAA	4	155	177	1.19235	-0.286048
ATLOC_Os05g51630LOC_Os05g51630.2	osa-miR156c	A-GCUCACUCUGCUUCCUGAAUCGA	4	338	362	1.25539	-0.336813
ATLOC_Os03g27300LOC_Os03g27300.1	osa-miR156c	A-GC-CACUCUUCUUCUAUGUCAA	4	155	177	0.0390955	-0.888685
ATLOC_Os02g06200LOC_Os02g06200.1	osa-miR156c	GGCCUCACCGUGUCUUUUGUCGA	4	706	729	1.06694	-0.207071
ATLOC_Os11g06390LOC_Os11g06390.1	osa-miR156c	CUGCUCACGCCCUCUUUGUCAA	4	2066	2088	1.69284	-0.456663
ATLOC_Os04g20180LOC_Os04g20180.1	osa-miR156c	A-GCUCUACUCUCUG--GUCAC	4	290	309	1.18747	-0.257459
ATLOC_Os02g37870LOC_Os02g37870.1	osa-miR156c	A-GCUCGCUCUCUUUUGAUCC	4	2373	2393	0.800488	-0.0772728
ATLOC_Os09g30070LOC_Os09g30070.1	osa-miR156c	C--CUCACAUCUCCUCUGUCC	4	235	254	0.303966	0.279462
ATLOC_Os01g52270LOC_Os01g52270.1	osa-miR156c	CUGCUCACUCUCGUCGGUCGU	4	420	441	1.7478	-0.472548
ATLOC_Os05g48290LOC_Os05g48290.3	osa-miR156c	C--CUCACAUCUCCUCUGUCC	4	235	254	2.20758	-0.600158
ATLOC_Os01g50849LOC_Os01g50849.1	osa-miR156c	UUGCUGCACUCAGAUGUUCUGU-A	4	488	511	0.675729	-0.0465043
ATLOC_Os04g28310LOC_Os04g28310.1	osa-miR156c	CUGCUC-CUCUCAUCUGCCAU	4	964	984	1.0324	-0.191524
ATLOC_Os04g53540LOC_Os04g53540.4	osa-miR156c	CUGCUCACUCUCGUCGGUCGU	3	420	441	1.17589	-0.244095
ATLOC_Os01g12930LOC_Os01g12930.1	osa-miR156c	CUGCUCCCUCUUUUCUUGUCAG	4	781	803	0.305058	0.22058
ATLOC_Os01g50849LOC_Os01g50849.1	osa-miR156c	UGUGUCGACAGUCUCUUCUGCAG	4	1737	1760	1.59963	-0.428309
ATLOC_Os07g03950LOC_Os07g03950.1	osa-miR156c	G-GCUAGACCU-UGCUGUCU	4	1964	1982	1.06694	-0.206706
ATLOC_Os06g12876LOC_Os06g12876.1	osa-miR156c	AUG-UCAGUCCCU-CUGUCAC	4	12656	12675	2.39328	-0.655997
ATLOC_Os03g57310LOC_Os03g57310.1	osa-miR156c	AUGCU-GCUC-CUUCUGAUCC	4	632	651	2.48792	-0.671137
ATLOC_Os04g46190LOC_Os04g46190.2	osa-miR156c	AUG-UCAGUCCCU-CUGUCAC	4	12656	12675	0.583555	-0.0200434
ATLOC_Os06g06030LOC_Os06g06030.1	osa-miR156c	CUGCACAAUC-CUUCUGCAG	3	397	416	0.273022	0.31669
ATLOC_Os01g08700LOC_Os01g08700.1	osa-miR156c	UUGA-CAAUCUCUUUUGUCGC	4	815	835	1.7478	0.483754
ATLOC_Os07g04240LOC_Os07g04240.1	osa-miR156c	UGUGUCGACAGUCUCUUCUGCAG	4	1737	1760	0.303966	0.26976
ATLOC_Os04g35890LOC_Os04g35890.1	osa-miR156c	UGUGGACACUC-CUUGUGC--	4	1397	1415	1.34616	-0.361338
ATLOC_Os07g07150LOC_Os07g07150.1	osa-miR156c	GGUGGGCACGCUGUUACUGUGGA	4	748	771	0.201976	0.347436
ATLOC_Os01g08700LOC_Os01g08700.6	osa-miR156c	AUGCCUACUC-CUUUUGUUG	4	661	680	0.566529	-0.0159396
ATLOC_Os05g22940LOC_Os05g22940.1	osa-miR156c	G-GCUAGACCU-UGCUGUCU	4	1964	1982	1.18747	-0.26569
ATLOC_Os02g52610LOC_Os02g52610.1	osa-miR156c	AGUGGAUGCUAUUGUAUUGUCAC	4	139	162	0.986788	-0.166933
ATLOC_Os04g28000LOC_Os04g28000.1	osa-miR156c	CUGCUCCCUCUUUUCUUGUCAG	4	781	803	1.06694	-0.205336
ATLOC_Os04g23550LOC_Os04g23550.2	osa-miR156c	UUGA-CAAUCUCUUUUGUCGC	4	815	835	0.305058	0.220699
ATLOC_Os03g57330LOC_Os03g57330.1	osa-miR156c	UUGCUGGCUAUGCUUCUGUCGG	4	907	929	1.78338	-0.487905
ATLOC_Os04g42140LOC_Os04g42140.1	osa-miR156c	AUGCGCGGUUUCUUUUGUCAU	4	536	557	0.566845	-0.0163144
ATLOC_Os01g53670LOC_Os01g53670.3	osa-miR156c	A-GCAAGCUGUUCUUAUGUCU	4	1256	1276	1.19235	-0.283532
ATLOC_Os03g49250LOC_Os03g49250.1	osa-miR156c	AUG-UCAGUCCCU-CUGUCAC	4	12656	12675	0.72811	-0.0614289
ATLOC_Os06g29020LOC_Os06g29020.2	osa-miR156c	UUGCU-GCUCUCUGCUGUCC	4	960	979	0.684651	-0.0482022
ATLOC_Os02g21080LOC_Os02g21080.1	osa-miR156c	A-GCUCCCUCAUCGUGCUGUCU	4	2357	2378	0.525197	-0.00557048
ATLOC_Os04g10650LOC_Os04g10650.1	osa-miR156c	AUGCCUACUC-CUUUUGUUG	4	661	680	1.52866	-0.406919
ATLOC_Os05g49150LOC_Os05g49150.1	osa-miR156c	GGUGGGCACGCUGUUACUGUGGA	4	748	771	1.40131	-0.379311
ATLOC_Os01g55200LOC_Os01g55200.1	osa-miR156c	UUGCGUAAUCUUCUUGCUGUGAA	4	2734	2757	1.27822	-0.347435
ATLOC_Os01g65230LOC_Os01g65230.1	osa-miR156c	AUGCCUACUC-CUUUUGUUG	4	661	680	1.80168	-0.493402
ATLOC_Os06g02120LOC_Os06g02120.3	osa-miR156c	UUGAGGAACAUUCUUUUGUUAG	4	923	945	0.617639	-0.0279754
ATLOC_Os03g21590LOC_Os03g21590.1	osa-miR156c	AGUGGACA-UAUUUUCUUUCAG	4	1875	1896	0.303966	0.258995
ATLOC_Os07g10390LOC_Os07g10390.1	osa-miR156c	A-GCAUGCUAUACUUCUGUGGG	4	915	936	1.69284	-0.460312
ATLOC_Os03g21030LOC_Os03g21030.1	osa-miR156c	G-GCUAGACCU-UGCUGUCU	4	1964	1982	1.07807	-0.211387
ATLOC_Os04g06590LOC_Os04g06590.1	osa-miR156c	A-GCUAGCUAUCUU-UGUCGA	4	2399	2418	0.359404	0.134551
ATLOC_Os02g50390LOC_Os02g50390.1	osa-miR156c	UGUGAAGAACACUCUUCCUGUCAG	4	2064	2088	0.22578	0.344741
ATLOC_Os03g57310LOC_Os03g57310.1	osa-miR156c	UGUGUUCAACCUGCUUGUGUGGA	4	1108	1131	1.18747	-0.281873
ATLOC_Os06g50890LOC_Os06g50890.1	osa-miR156c	GGUGGGCACGCUGUUACUGUGGA	4	748	771	1.69284	-0.457992
ATLOC_Os01g07490LOC_Os01g07490.1	osa-miR156c	GGUGCCUGCUG-CUUCUGCAG	4	339	359	2.20758	-0.584425
ATLOC_Os05g46090LOC_Os05g46090.1	osa-miR156c	UUGCGUAAUCUUCUUGCUGUGAA	4	2734	2757	0.78578	-0.0755252
ATLOC_Os07g07310LOC_Os07g07310.1	osa-miR156c	AUGCGCGGUUUCUUUUGUCAU	4	536	557	2.20758	-0.59745
ATLOC_Os04g31210LOC_Os04g31210.4	osa-miR156c	A-GCUAGCAGU--UCUGGUCU	4	2712	2730	0.130054	0.440719
ATLOC_Os01g16930LOC_Os01g16930.1	osa-miR156c	UUGAGACACCUCCUAUUGUCGU	4	236	258	0.282236	0.311432
ATLOC_Os01g59520LOC_Os01g59520.3	osa-miR156c	UUGAGGAACAUUCUUUUGUUAG	4	923	945	0.927006	-0.122066
ATLOC_Os02g37856LOC_Os02g37856.1	osa-miR156c	AGUGGAUGCUAUUGUAUUGUCAC	4	139	162	1.67369	-0.450957
ATLOC_Os07g10700LOC_Os07g10700.1	osa-miR156c	UUGCU-GCUCUCUGCUGUCC	4	960	979	0.932454	-0.13295
ATLOC_Os03g17120LOC_Os03g17120.1	osa-miR156c	A-GCAGGCUGGCCUCUGAUCAC	4	2029	2050	1.0324	-0.187483
ATLOC_Os01g06550LOC_Os01g06550.1	osa-miR156c	C-GCUGGCUCCC--CUGCUCC	3	58	76	0.189851	0.358354
ATLOC_Os02g32350LOC_Os02g32350.1	osa-miR156c	G-GCUAGACCU-UGCUGUCU	4	1964	1982	0.959254	-0.151485
ATLOC_Os02g32690LOC_Os02g32690.1	osa-miR156c	AUGCGCGGUUUCUUUUGUCAU	4	536	557	0.932454	-0.134226
ATLOC_Os03g41350LOC_Os03g41350.2	osa-miR156c	AUGCU-GCUC-CUUCUGAUCC	4	632	651	1.69284	-0.461426
ATLOC_Os06g29710LOC_Os06g29710.1	osa-miR156c	AGUGGACA-UAUUUUCUUUCAG	4	1875	1896	1.87215	-0.508898
[truncated: 31,711 more rows]
